# Supplementary material for: General continuous-time Markov model of sequence evolution via insertions/deletions: local alignment probability computation
Source: BMC Bioinformatics. 2016 Sep 27;17:397. doi: 10.1186/s12859-016-1167-6 (PMC5039815; doi:10.1186/s12859-016-1167-6)
Supplement: Additional file 2: — A package (the version used for the analyses in this paper), which contains Perl modules that implement the key algorithms and formulas, as well as some main Perl scripts that we used for the actual data analyses. (The package is available under the GNU General Public License. The modules and scripts will run on a Mac OS X terminal, and were confirmed to run also on Red Had Enterprise Linux (6.4). And they will probably run on other UNIX platforms as well, although we have not tested whether they indeed do.) The package also contains Dawg control files necessary for creating the simulated MSA sets 1A, 1B, 2, 3P, 3M and 3F. The latest version of the package (“FA_LOLIPOG_P.verxxx”) will be available from the “LOLIPOG” (LOg-LIkelihood for the Pattern Of Gaps) project at the FTP repository of the Bioinformatics Organization [58]. (ZIP 7548 kb) [file 12859_2016_1167_MOESM2_ESM.zip]

Archive with 341 entries (194 files):
- additional_file_2/
- additional_file_2/FA_LOLIPOG_P.ver0.6.1.6/
- additional_file_2/FA_LOLIPOG_P.ver0.6.1.6/.DS_Store
- additional_file_2/FA_LOLIPOG_P.ver0.6.1.6/DISCLAIMER.txt
- additional_file_2/FA_LOLIPOG_P.ver0.6.1.6/GNU_GPL.txt
- additional_file_2/FA_LOLIPOG_P.ver0.6.1.6/HISTORY_OF_TERMINOLOGY_CHANGES.txt
- additional_file_2/FA_LOLIPOG_P.ver0.6.1.6/INDEL_LIKELIHOOD/
- additional_file_2/FA_LOLIPOG_P.ver0.6.1.6/INDEL_LIKELIHOOD/.DS_Store
- additional_file_2/FA_LOLIPOG_P.ver0.6.1.6/INDEL_LIKELIHOOD/Perturbation_Analyses/
- additional_file_2/FA_LOLIPOG_P.ver0.6.1.6/INDEL_LIKELIHOOD/Perturbation_Analyses/INSTRUCTIONS.txt
- additional_file_2/FA_LOLIPOG_P.ver0.6.1.6/INDEL_LIKELIHOOD/Perturbation_Analyses/MSA_probs/
- additional_file_2/FA_LOLIPOG_P.ver0.6.1.6/INDEL_LIKELIHOOD/Perturbation_Analyses/MSA_probs/Pars_vs_NextPars/
- additional_file_2/FA_LOLIPOG_P.ver0.6.1.6/INDEL_LIKELIHOOD/Perturbation_Analyses/MSA_probs/Pars_vs_NextPars/Case_III/
- additional_file_2/FA_LOLIPOG_P.ver0.6.1.6/INDEL_LIKELIHOOD/Perturbation_Analyses/MSA_probs/Pars_vs_NextPars/Case_III/Cutoff_500/
- additional_file_2/FA_LOLIPOG_P.ver0.6.1.6/INDEL_LIKELIHOOD/Perturbation_Analyses/MSA_probs/Pars_vs_NextPars/Case_III/Cutoff_500/ratio_pars_vs_nextpars_msa_case_III.pl
- additional_file_2/FA_LOLIPOG_P.ver0.6.1.6/INDEL_LIKELIHOOD/Perturbation_Analyses/MSA_probs/Pars_vs_NextPars/Case_IV/
- additional_file_2/FA_LOLIPOG_P.ver0.6.1.6/INDEL_LIKELIHOOD/Perturbation_Analyses/MSA_probs/Pars_vs_NextPars/Case_IV/Cutoff_500/
- additional_file_2/FA_LOLIPOG_P.ver0.6.1.6/INDEL_LIKELIHOOD/Perturbation_Analyses/MSA_probs/Pars_vs_NextPars/Case_IV/Cutoff_500/ratio_pars_vs_nextpars_msa_case_IV.pl
- additional_file_2/FA_LOLIPOG_P.ver0.6.1.6/INDEL_LIKELIHOOD/Perturbation_Analyses/PWA_probs/
- additional_file_2/FA_LOLIPOG_P.ver0.6.1.6/INDEL_LIKELIHOOD/Perturbation_Analyses/PWA_probs/Iteration_Formulas/
- additional_file_2/FA_LOLIPOG_P.ver0.6.1.6/INDEL_LIKELIHOOD/Perturbation_Analyses/PWA_probs/Iteration_Formulas/Case_ii/
- additional_file_2/FA_LOLIPOG_P.ver0.6.1.6/INDEL_LIKELIHOOD/Perturbation_Analyses/PWA_probs/Iteration_Formulas/Case_ii/iteration_mfac_pwa_case_ii.pl
- additional_file_2/FA_LOLIPOG_P.ver0.6.1.6/INDEL_LIKELIHOOD/Perturbation_Analyses/PWA_probs/Iteration_Formulas/Case_iii/
- additional_file_2/FA_LOLIPOG_P.ver0.6.1.6/INDEL_LIKELIHOOD/Perturbation_Analyses/PWA_probs/Iteration_Formulas/Case_iii/iteration_mfac_pwa_case_iii.pl
- additional_file_2/FA_LOLIPOG_P.ver0.6.1.6/INDEL_LIKELIHOOD/Perturbation_Analyses/PWA_probs/Iteration_Formulas/Case_iii/iteration_mfac_pwa_case_iii_1stonly.pl
- additional_file_2/FA_LOLIPOG_P.ver0.6.1.6/INDEL_LIKELIHOOD/Perturbation_Analyses/PWA_probs/Iteration_Formulas/Case_iii/iteration_mfac_pwa_case_iii_OLD.pl
- additional_file_2/FA_LOLIPOG_P.ver0.6.1.6/INDEL_LIKELIHOOD/Perturbation_Analyses/PWA_probs/Iteration_Formulas/Case_iii/PLregression/
- additional_file_2/FA_LOLIPOG_P.ver0.6.1.6/INDEL_LIKELIHOOD/Perturbation_Analyses/PWA_probs/Iteration_Formulas/Case_iii/PLregression/correl_PLregr_exact_sol.pl
- additional_file_2/FA_LOLIPOG_P.ver0.6.1.6/INDEL_LIKELIHOOD/Perturbation_Analyses/PWA_probs/KS_vs_Reference/
- additional_file_2/FA_LOLIPOG_P.ver0.6.1.6/INDEL_LIKELIHOOD/Perturbation_Analyses/PWA_probs/KS_vs_Reference/Case_ii/
- additional_file_2/FA_LOLIPOG_P.ver0.6.1.6/INDEL_LIKELIHOOD/Perturbation_Analyses/PWA_probs/KS_vs_Reference/Case_ii/ratio_linear_vs_quadratic_pwa_case_ii.pl
- additional_file_2/FA_LOLIPOG_P.ver0.6.1.6/INDEL_LIKELIHOOD/Perturbation_Analyses/PWA_probs/KS_vs_Reference/Case_iii/
- additional_file_2/FA_LOLIPOG_P.ver0.6.1.6/INDEL_LIKELIHOOD/Perturbation_Analyses/PWA_probs/KS_vs_Reference/Case_iii/ratio_linear_vs_quadratic_pwa_case_iii.pl
- additional_file_2/FA_LOLIPOG_P.ver0.6.1.6/INDEL_LIKELIHOOD/Perturbation_Analyses/PWA_probs/KS_vs_Reference/Case_iv/
- additional_file_2/FA_LOLIPOG_P.ver0.6.1.6/INDEL_LIKELIHOOD/Perturbation_Analyses/PWA_probs/KS_vs_Reference/Case_iv/ratio_KS_vs_ref2nd_pwa_case_iv.pl
- additional_file_2/FA_LOLIPOG_P.ver0.6.1.6/INDEL_LIKELIHOOD/Perturbation_Analyses/PWA_probs/Pars_vs_NextPars/
- additional_file_2/FA_LOLIPOG_P.ver0.6.1.6/INDEL_LIKELIHOOD/Perturbation_Analyses/PWA_probs/Pars_vs_NextPars/Case_ii/
- additional_file_2/FA_LOLIPOG_P.ver0.6.1.6/INDEL_LIKELIHOOD/Perturbation_Analyses/PWA_probs/Pars_vs_NextPars/Case_ii/Cutoff_500/
- additional_file_2/FA_LOLIPOG_P.ver0.6.1.6/INDEL_LIKELIHOOD/Perturbation_Analyses/PWA_probs/Pars_vs_NextPars/Case_ii/Cutoff_500/ratio_pars_vs_nextpars_pwa_case_ii.pl
- additional_file_2/FA_LOLIPOG_P.ver0.6.1.6/INDEL_LIKELIHOOD/Perturbation_Analyses/PWA_probs/Pars_vs_NextPars/Case_iii/
- additional_file_2/FA_LOLIPOG_P.ver0.6.1.6/INDEL_LIKELIHOOD/Perturbation_Analyses/PWA_probs/Pars_vs_NextPars/Case_iii/Cutoff_500/
- additional_file_2/FA_LOLIPOG_P.ver0.6.1.6/INDEL_LIKELIHOOD/Perturbation_Analyses/PWA_probs/Pars_vs_NextPars/Case_iii/Cutoff_500/ratio_pars_vs_nextpars_pwa_case_iii.pl
- additional_file_2/FA_LOLIPOG_P.ver0.6.1.6/INDEL_LIKELIHOOD/Perturbation_Analyses/PWA_probs/Pars_vs_NextPars/Case_iv/
- additional_file_2/FA_LOLIPOG_P.ver0.6.1.6/INDEL_LIKELIHOOD/Perturbation_Analyses/PWA_probs/Pars_vs_NextPars/Case_iv/Cutoff_5000/
- additional_file_2/FA_LOLIPOG_P.ver0.6.1.6/INDEL_LIKELIHOOD/Perturbation_Analyses/PWA_probs/Pars_vs_NextPars/Case_iv/Cutoff_5000/ratio_pars_vs_nextpars_pwa_case_iv.pl
- additional_file_2/FA_LOLIPOG_P.ver0.6.1.6/INDEL_LIKELIHOOD/Proof_of_Principle1/
- additional_file_2/FA_LOLIPOG_P.ver0.6.1.6/INDEL_LIKELIHOOD/Proof_of_Principle1/Characterize_gbcls/
- additional_file_2/FA_LOLIPOG_P.ver0.6.1.6/INDEL_LIKELIHOOD/Proof_of_Principle1/Characterize_gbcls/Processed_MSAs1/
- additional_file_2/FA_LOLIPOG_P.ver0.6.1.6/INDEL_LIKELIHOOD/Proof_of_Principle1/Characterize_gbcls/Processed_MSAs1/bchbch_br_char_gbcls_indivparam.pl
- additional_file_2/FA_LOLIPOG_P.ver0.6.1.6/INDEL_LIKELIHOOD/Proof_of_Principle1/Cmp_True_vs_Inferred/
- additional_file_2/FA_LOLIPOG_P.ver0.6.1.6/INDEL_LIKELIHOOD/Proof_of_Principle1/Cmp_True_vs_Inferred/Processed_MSAs1/
- additional_file_2/FA_LOLIPOG_P.ver0.6.1.6/INDEL_LIKELIHOOD/Proof_of_Principle1/Cmp_True_vs_Inferred/Processed_MSAs1/bchbch_cmp_true_vs_psm_inferred_ancstates.v1.pl
- additional_file_2/FA_LOLIPOG_P.ver0.6.1.6/INDEL_LIKELIHOOD/Proof_of_Principle1/Infer_INDELS/
- additional_file_2/FA_LOLIPOG_P.ver0.6.1.6/INDEL_LIKELIHOOD/Proof_of_Principle1/Infer_INDELS/Processed_MSAs1/
- additional_file_2/FA_LOLIPOG_P.ver0.6.1.6/INDEL_LIKELIHOOD/Proof_of_Principle1/Infer_INDELS/Processed_MSAs1/bch_serial_br_infer_indels_dawg.hs.pl
- additional_file_2/FA_LOLIPOG_P.ver0.6.1.6/INDEL_LIKELIHOOD/Proof_of_Principle1/Infer_INDELS/Processed_MSAs1/InData/
- additional_file_2/FA_LOLIPOG_P.ver0.6.1.6/INDEL_LIKELIHOOD/Proof_of_Principle1/Infer_INDELS/Processed_MSAs1/InData/PL1.6_co100/
- additional_file_2/FA_LOLIPOG_P.ver0.6.1.6/INDEL_LIKELIHOOD/Proof_of_Principle1/Infer_INDELS/Processed_MSAs1/InData/PL1.6_co100/bd_lmfacs_agaps_vs_dsites.txt
- additional_file_2/FA_LOLIPOG_P.ver0.6.1.6/INDEL_LIKELIHOOD/Proof_of_Principle1/Infer_INDELS/Processed_MSAs1/InData/PL1.6_co100/bd_lmfacs_asites_nhom_dsites.txt
- additional_file_2/FA_LOLIPOG_P.ver0.6.1.6/INDEL_LIKELIHOOD/Proof_of_Principle1/Infer_INDELS/Processed_MSAs1/InData/PL1.6_co100/bd_lmfacs_asites_vs_dgaps.txt
- additional_file_2/FA_LOLIPOG_P.ver0.6.1.6/INDEL_LIKELIHOOD/Proof_of_Principle1/Infer_INDELS/Processed_MSAs1/InData/PL1.6_co100/delta_del.txt
- additional_file_2/FA_LOLIPOG_P.ver0.6.1.6/INDEL_LIKELIHOOD/Proof_of_Principle1/Infer_INDELS/Processed_MSAs1/InData/PL1.6_co100/lmfacs_agaps_vs_dsites.txt
- additional_file_2/FA_LOLIPOG_P.ver0.6.1.6/INDEL_LIKELIHOOD/Proof_of_Principle1/Infer_INDELS/Processed_MSAs1/InData/PL1.6_co100/lmfacs_asites_nhom_dsites.txt
- additional_file_2/FA_LOLIPOG_P.ver0.6.1.6/INDEL_LIKELIHOOD/Proof_of_Principle1/Infer_INDELS/Processed_MSAs1/InData/PL1.6_co100/lmfacs_asites_vs_dgaps.txt
- additional_file_2/FA_LOLIPOG_P.ver0.6.1.6/INDEL_LIKELIHOOD/Proof_of_Principle1/Infer_INDELS/Processed_MSAs1/InData/PL1.6_co100/log_pl1.6_co100.txt
- additional_file_2/FA_LOLIPOG_P.ver0.6.1.6/INDEL_LIKELIHOOD/Proof_of_Principle1/Infer_INDELS/Processed_MSAs1/Scripts/
- additional_file_2/FA_LOLIPOG_P.ver0.6.1.6/INDEL_LIKELIHOOD/Proof_of_Principle1/Infer_INDELS/Processed_MSAs1/Scripts/br_infer_psm_indel_events_spt_odr_dawg.hs.pl
- additional_file_2/FA_LOLIPOG_P.ver0.6.1.6/INDEL_LIKELIHOOD/Proof_of_Principle1/Initial_Data/
- additional_file_2/FA_LOLIPOG_P.ver0.6.1.6/INDEL_LIKELIHOOD/Proof_of_Principle1/Initial_Data/hogd_alt_lite_sbcl/
- additional_file_2/FA_LOLIPOG_P.ver0.6.1.6/INDEL_LIKELIHOOD/Proof_of_Principle1/Initial_Data/hogd_alt_lite_sbcl/hog_d1_1/
- additional_file_2/FA_LOLIPOG_P.ver0.6.1.6/INDEL_LIKELIHOOD/Proof_of_Principle1/Initial_Data/hogd_alt_lite_sbcl/hog_d1_1/hog_d1_1-0/
- additional_file_2/FA_LOLIPOG_P.ver0.6.1.6/INDEL_LIKELIHOOD/Proof_of_Principle1/Initial_Data/hogd_alt_lite_sbcl/hog_d1_1/hog_d1_1-0/dawg_inp.txt
- additional_file_2/FA_LOLIPOG_P.ver0.6.1.6/INDEL_LIKELIHOOD/Proof_of_Principle1/Initial_Data/hogd_alt_lite_sbcl/hog_d1_2/
- additional_file_2/FA_LOLIPOG_P.ver0.6.1.6/INDEL_LIKELIHOOD/Proof_of_Principle1/Initial_Data/hogd_alt_lite_sbcl/hog_d1_2/hog_d1_2-0/
- additional_file_2/FA_LOLIPOG_P.ver0.6.1.6/INDEL_LIKELIHOOD/Proof_of_Principle1/Initial_Data/hogd_alt_lite_sbcl/hog_d1_2/hog_d1_2-0/dawg_inp.txt
- additional_file_2/FA_LOLIPOG_P.ver0.6.1.6/INDEL_LIKELIHOOD/Proof_of_Principle1/Initial_Data/hogd_alt_lite_sbcl/hog_d1_3/
- additional_file_2/FA_LOLIPOG_P.ver0.6.1.6/INDEL_LIKELIHOOD/Proof_of_Principle1/Initial_Data/hogd_alt_lite_sbcl/hog_d1_3/hog_d1_3-0/
- additional_file_2/FA_LOLIPOG_P.ver0.6.1.6/INDEL_LIKELIHOOD/Proof_of_Principle1/Initial_Data/hogd_alt_lite_sbcl/hog_d1_3/hog_d1_3-0/dawg_inp.txt
- additional_file_2/FA_LOLIPOG_P.ver0.6.1.6/INDEL_LIKELIHOOD/Proof_of_Principle1/Initial_Data/hogd_alt_lite_sbcl/hog_d1_4/
- additional_file_2/FA_LOLIPOG_P.ver0.6.1.6/INDEL_LIKELIHOOD/Proof_of_Principle1/Initial_Data/hogd_alt_lite_sbcl/hog_d1_4/hog_d1_4-0/
- additional_file_2/FA_LOLIPOG_P.ver0.6.1.6/INDEL_LIKELIHOOD/Proof_of_Principle1/Initial_Data/hogd_alt_lite_sbcl/hog_d1_4/hog_d1_4-0/dawg_inp.txt
- additional_file_2/FA_LOLIPOG_P.ver0.6.1.6/INDEL_LIKELIHOOD/Proof_of_Principle1/Initial_Data/hogd_alt_lite_sbcl/hog_d1_5/
- additional_file_2/FA_LOLIPOG_P.ver0.6.1.6/INDEL_LIKELIHOOD/Proof_of_Principle1/Initial_Data/hogd_alt_lite_sbcl/hog_d1_5/hog_d1_5-0/
- additional_file_2/FA_LOLIPOG_P.ver0.6.1.6/INDEL_LIKELIHOOD/Proof_of_Principle1/Initial_Data/hogd_alt_lite_sbcl/hog_d1_5/hog_d1_5-0/dawg_inp.txt
- additional_file_2/FA_LOLIPOG_P.ver0.6.1.6/INDEL_LIKELIHOOD/Proof_of_Principle1/Initial_Data/hogd_alt_lite_sbcl/hog_d1_6/
- additional_file_2/FA_LOLIPOG_P.ver0.6.1.6/INDEL_LIKELIHOOD/Proof_of_Principle1/Initial_Data/hogd_alt_lite_sbcl/hog_d1_6/hog_d1_6-0/
- additional_file_2/FA_LOLIPOG_P.ver0.6.1.6/INDEL_LIKELIHOOD/Proof_of_Principle1/Initial_Data/hogd_alt_lite_sbcl/hog_d1_6/hog_d1_6-0/dawg_inp.txt
- additional_file_2/FA_LOLIPOG_P.ver0.6.1.6/INDEL_LIKELIHOOD/Proof_of_Principle1/Initial_Data/hogd_alt_lite_sbcl/hog_d1_7/
- additional_file_2/FA_LOLIPOG_P.ver0.6.1.6/INDEL_LIKELIHOOD/Proof_of_Principle1/Initial_Data/hogd_alt_lite_sbcl/hog_d1_7/hog_d1_7-0/
- additional_file_2/FA_LOLIPOG_P.ver0.6.1.6/INDEL_LIKELIHOOD/Proof_of_Principle1/Initial_Data/hogd_alt_lite_sbcl/hog_d1_7/hog_d1_7-0/dawg_inp.txt
- additional_file_2/FA_LOLIPOG_P.ver0.6.1.6/INDEL_LIKELIHOOD/Proof_of_Principle1/Initial_Data/hogd_alt_lite_sbcl/hog_d2_1/
- additional_file_2/FA_LOLIPOG_P.ver0.6.1.6/INDEL_LIKELIHOOD/Proof_of_Principle1/Initial_Data/hogd_alt_lite_sbcl/hog_d2_1/hog_d2_1-0/
- additional_file_2/FA_LOLIPOG_P.ver0.6.1.6/INDEL_LIKELIHOOD/Proof_of_Principle1/Initial_Data/hogd_alt_lite_sbcl/hog_d2_1/hog_d2_1-0/dawg_inp.txt
- additional_file_2/FA_LOLIPOG_P.ver0.6.1.6/INDEL_LIKELIHOOD/Proof_of_Principle1/Initial_Data/hogd_alt_lite_sbcl/hog_d2_2/
- additional_file_2/FA_LOLIPOG_P.ver0.6.1.6/INDEL_LIKELIHOOD/Proof_of_Principle1/Initial_Data/hogd_alt_lite_sbcl/hog_d2_2/hog_d2_2-0/
- additional_file_2/FA_LOLIPOG_P.ver0.6.1.6/INDEL_LIKELIHOOD/Proof_of_Principle1/Initial_Data/hogd_alt_lite_sbcl/hog_d2_2/hog_d2_2-0/dawg_inp.txt
- additional_file_2/FA_LOLIPOG_P.ver0.6.1.6/INDEL_LIKELIHOOD/Proof_of_Principle1/Initial_Data/hogd_alt_lite_sbcl/hog_d2_3/
- additional_file_2/FA_LOLIPOG_P.ver0.6.1.6/INDEL_LIKELIHOOD/Proof_of_Principle1/Initial_Data/hogd_alt_lite_sbcl/hog_d2_3/hog_d2_3-0/
- additional_file_2/FA_LOLIPOG_P.ver0.6.1.6/INDEL_LIKELIHOOD/Proof_of_Principle1/Initial_Data/hogd_alt_lite_sbcl/hog_d2_3/hog_d2_3-0/dawg_inp.txt
- additional_file_2/FA_LOLIPOG_P.ver0.6.1.6/INDEL_LIKELIHOOD/Proof_of_Principle1/Initial_Data/hogd_alt_lite_sbcl/hog_d2_4/
- additional_file_2/FA_LOLIPOG_P.ver0.6.1.6/INDEL_LIKELIHOOD/Proof_of_Principle1/Initial_Data/hogd_alt_lite_sbcl/hog_d2_4/hog_d2_4-0/
- additional_file_2/FA_LOLIPOG_P.ver0.6.1.6/INDEL_LIKELIHOOD/Proof_of_Principle1/Initial_Data/hogd_alt_lite_sbcl/hog_d2_4/hog_d2_4-0/dawg_inp.txt
- additional_file_2/FA_LOLIPOG_P.ver0.6.1.6/INDEL_LIKELIHOOD/Proof_of_Principle1/Initial_Data/hogd_alt_lite_sbcl/hog_d2_5/
- additional_file_2/FA_LOLIPOG_P.ver0.6.1.6/INDEL_LIKELIHOOD/Proof_of_Principle1/Initial_Data/hogd_alt_lite_sbcl/hog_d2_5/hog_d2_5-0/
- additional_file_2/FA_LOLIPOG_P.ver0.6.1.6/INDEL_LIKELIHOOD/Proof_of_Principle1/Initial_Data/hogd_alt_lite_sbcl/hog_d2_5/hog_d2_5-0/dawg_inp.txt
- additional_file_2/FA_LOLIPOG_P.ver0.6.1.6/INDEL_LIKELIHOOD/Proof_of_Principle1/Initial_Data/hogd_alt_lite_sbcl/hog_d2_6/
- additional_file_2/FA_LOLIPOG_P.ver0.6.1.6/INDEL_LIKELIHOOD/Proof_of_Principle1/Initial_Data/hogd_alt_lite_sbcl/hog_d2_6/hog_d2_6-0/
- additional_file_2/FA_LOLIPOG_P.ver0.6.1.6/INDEL_LIKELIHOOD/Proof_of_Principle1/Initial_Data/hogd_alt_lite_sbcl/hog_d2_6/hog_d2_6-0/dawg_inp.txt
- additional_file_2/FA_LOLIPOG_P.ver0.6.1.6/INDEL_LIKELIHOOD/Proof_of_Principle1/Initial_Data/hogd_alt_lite_sbcl/hog_d2_7/
- additional_file_2/FA_LOLIPOG_P.ver0.6.1.6/INDEL_LIKELIHOOD/Proof_of_Principle1/Initial_Data/hogd_alt_lite_sbcl/hog_d2_7/hog_d2_7-0/
- additional_file_2/FA_LOLIPOG_P.ver0.6.1.6/INDEL_LIKELIHOOD/Proof_of_Principle1/Initial_Data/hogd_alt_lite_sbcl/hog_d2_7/hog_d2_7-0/dawg_inp.txt
- additional_file_2/FA_LOLIPOG_P.ver0.6.1.6/INDEL_LIKELIHOOD/Proof_of_Principle1/Initial_Data/hogd_alt_lite_sbcl/hog_d3_1/
- additional_file_2/FA_LOLIPOG_P.ver0.6.1.6/INDEL_LIKELIHOOD/Proof_of_Principle1/Initial_Data/hogd_alt_lite_sbcl/hog_d3_1/hog_d3_1-0/
- additional_file_2/FA_LOLIPOG_P.ver0.6.1.6/INDEL_LIKELIHOOD/Proof_of_Principle1/Initial_Data/hogd_alt_lite_sbcl/hog_d3_1/hog_d3_1-0/dawg_inp.txt
- additional_file_2/FA_LOLIPOG_P.ver0.6.1.6/INDEL_LIKELIHOOD/Proof_of_Principle1/Initial_Data/hogd_alt_lite_sbcl/hog_d3_2/
- additional_file_2/FA_LOLIPOG_P.ver0.6.1.6/INDEL_LIKELIHOOD/Proof_of_Principle1/Initial_Data/hogd_alt_lite_sbcl/hog_d3_2/hog_d3_2-0/
- additional_file_2/FA_LOLIPOG_P.ver0.6.1.6/INDEL_LIKELIHOOD/Proof_of_Principle1/Initial_Data/hogd_alt_lite_sbcl/hog_d3_2/hog_d3_2-0/dawg_inp.txt
- additional_file_2/FA_LOLIPOG_P.ver0.6.1.6/INDEL_LIKELIHOOD/Proof_of_Principle1/Initial_Data/hogd_alt_lite_sbcl/hog_d3_3/
- additional_file_2/FA_LOLIPOG_P.ver0.6.1.6/INDEL_LIKELIHOOD/Proof_of_Principle1/Initial_Data/hogd_alt_lite_sbcl/hog_d3_3/hog_d3_3-0/
- additional_file_2/FA_LOLIPOG_P.ver0.6.1.6/INDEL_LIKELIHOOD/Proof_of_Principle1/Initial_Data/hogd_alt_lite_sbcl/hog_d3_3/hog_d3_3-0/dawg_inp.txt
- additional_file_2/FA_LOLIPOG_P.ver0.6.1.6/INDEL_LIKELIHOOD/Proof_of_Principle1/Initial_Data/hogd_alt_lite_sbcl/hog_d3_4/
- additional_file_2/FA_LOLIPOG_P.ver0.6.1.6/INDEL_LIKELIHOOD/Proof_of_Principle1/Initial_Data/hogd_alt_lite_sbcl/hog_d3_4/hog_d3_4-0/
- additional_file_2/FA_LOLIPOG_P.ver0.6.1.6/INDEL_LIKELIHOOD/Proof_of_Principle1/Initial_Data/hogd_alt_lite_sbcl/hog_d3_4/hog_d3_4-0/dawg_inp.txt
- additional_file_2/FA_LOLIPOG_P.ver0.6.1.6/INDEL_LIKELIHOOD/Proof_of_Principle1/Initial_Data/hogd_alt_lite_sbcl/hog_d3_5/
- additional_file_2/FA_LOLIPOG_P.ver0.6.1.6/INDEL_LIKELIHOOD/Proof_of_Principle1/Initial_Data/hogd_alt_lite_sbcl/hog_d3_5/hog_d3_5-0/
- additional_file_2/FA_LOLIPOG_P.ver0.6.1.6/INDEL_LIKELIHOOD/Proof_of_Principle1/Initial_Data/hogd_alt_lite_sbcl/hog_d3_5/hog_d3_5-0/dawg_inp.txt
- additional_file_2/FA_LOLIPOG_P.ver0.6.1.6/INDEL_LIKELIHOOD/Proof_of_Principle1/Initial_Data/hogd_alt_lite_sbcl/hog_d3_6/
- additional_file_2/FA_LOLIPOG_P.ver0.6.1.6/INDEL_LIKELIHOOD/Proof_of_Principle1/Initial_Data/hogd_alt_lite_sbcl/hog_d3_6/hog_d3_6-0/
- additional_file_2/FA_LOLIPOG_P.ver0.6.1.6/INDEL_LIKELIHOOD/Proof_of_Principle1/Initial_Data/hogd_alt_lite_sbcl/hog_d3_6/hog_d3_6-0/dawg_inp.txt
- additional_file_2/FA_LOLIPOG_P.ver0.6.1.6/INDEL_LIKELIHOOD/Proof_of_Principle1/Initial_Data/hogd_alt_lite_sbcl/hog_d3_7/
- additional_file_2/FA_LOLIPOG_P.ver0.6.1.6/INDEL_LIKELIHOOD/Proof_of_Principle1/Initial_Data/hogd_alt_lite_sbcl/hog_d3_7/hog_d3_7-0/
- additional_file_2/FA_LOLIPOG_P.ver0.6.1.6/INDEL_LIKELIHOOD/Proof_of_Principle1/Initial_Data/hogd_alt_lite_sbcl/hog_d3_7/hog_d3_7-0/dawg_inp.txt
- additional_file_2/FA_LOLIPOG_P.ver0.6.1.6/INDEL_LIKELIHOOD/Proof_of_Principle1/Initial_Data/hogd_alt_lite_sbcl/hog_d4_1/
- additional_file_2/FA_LOLIPOG_P.ver0.6.1.6/INDEL_LIKELIHOOD/Proof_of_Principle1/Initial_Data/hogd_alt_lite_sbcl/hog_d4_1/hog_d4_1-0/
- additional_file_2/FA_LOLIPOG_P.ver0.6.1.6/INDEL_LIKELIHOOD/Proof_of_Principle1/Initial_Data/hogd_alt_lite_sbcl/hog_d4_1/hog_d4_1-0/dawg_inp.txt
- additional_file_2/FA_LOLIPOG_P.ver0.6.1.6/INDEL_LIKELIHOOD/Proof_of_Principle1/Initial_Data/hogd_alt_lite_sbcl/hog_d4_2/
- additional_file_2/FA_LOLIPOG_P.ver0.6.1.6/INDEL_LIKELIHOOD/Proof_of_Principle1/Initial_Data/hogd_alt_lite_sbcl/hog_d4_2/hog_d4_2-0/
- additional_file_2/FA_LOLIPOG_P.ver0.6.1.6/INDEL_LIKELIHOOD/Proof_of_Principle1/Initial_Data/hogd_alt_lite_sbcl/hog_d4_2/hog_d4_2-0/dawg_inp.txt
- additional_file_2/FA_LOLIPOG_P.ver0.6.1.6/INDEL_LIKELIHOOD/Proof_of_Principle1/Initial_Data/hogd_alt_lite_sbcl/hog_d4_3/
- additional_file_2/FA_LOLIPOG_P.ver0.6.1.6/INDEL_LIKELIHOOD/Proof_of_Principle1/Initial_Data/hogd_alt_lite_sbcl/hog_d4_3/hog_d4_3-0/
- additional_file_2/FA_LOLIPOG_P.ver0.6.1.6/INDEL_LIKELIHOOD/Proof_of_Principle1/Initial_Data/hogd_alt_lite_sbcl/hog_d4_3/hog_d4_3-0/dawg_inp.txt
- additional_file_2/FA_LOLIPOG_P.ver0.6.1.6/INDEL_LIKELIHOOD/Proof_of_Principle1/Initial_Data/hogd_alt_lite_sbcl/hog_d4_4/
- additional_file_2/FA_LOLIPOG_P.ver0.6.1.6/INDEL_LIKELIHOOD/Proof_of_Principle1/Initial_Data/hogd_alt_lite_sbcl/hog_d4_4/hog_d4_4-0/
- additional_file_2/FA_LOLIPOG_P.ver0.6.1.6/INDEL_LIKELIHOOD/Proof_of_Principle1/Initial_Data/hogd_alt_lite_sbcl/hog_d4_4/hog_d4_4-0/dawg_inp.txt
- additional_file_2/FA_LOLIPOG_P.ver0.6.1.6/INDEL_LIKELIHOOD/Proof_of_Principle1/Initial_Data/hogd_alt_lite_sbcl/hog_d4_5/
- additional_file_2/FA_LOLIPOG_P.ver0.6.1.6/INDEL_LIKELIHOOD/Proof_of_Principle1/Initial_Data/hogd_alt_lite_sbcl/hog_d4_5/hog_d4_5-0/
- additional_file_2/FA_LOLIPOG_P.ver0.6.1.6/INDEL_LIKELIHOOD/Proof_of_Principle1/Initial_Data/hogd_alt_lite_sbcl/hog_d4_5/hog_d4_5-0/dawg_inp.txt
- additional_file_2/FA_LOLIPOG_P.ver0.6.1.6/INDEL_LIKELIHOOD/Proof_of_Principle1/Initial_Data/hogd_alt_lite_sbcl/hog_d4_6/
- additional_file_2/FA_LOLIPOG_P.ver0.6.1.6/INDEL_LIKELIHOOD/Proof_of_Principle1/Initial_Data/hogd_alt_lite_sbcl/hog_d4_6/hog_d4_6-0/
- additional_file_2/FA_LOLIPOG_P.ver0.6.1.6/INDEL_LIKELIHOOD/Proof_of_Principle1/Initial_Data/hogd_alt_lite_sbcl/hog_d4_6/hog_d4_6-0/dawg_inp.txt
- additional_file_2/FA_LOLIPOG_P.ver0.6.1.6/INDEL_LIKELIHOOD/Proof_of_Principle1/Initial_Data/hogd_alt_lite_sbcl/hog_d4_7/
- additional_file_2/FA_LOLIPOG_P.ver0.6.1.6/INDEL_LIKELIHOOD/Proof_of_Principle1/Initial_Data/hogd_alt_lite_sbcl/hog_d4_7/hog_d4_7-0/
- additional_file_2/FA_LOLIPOG_P.ver0.6.1.6/INDEL_LIKELIHOOD/Proof_of_Principle1/Initial_Data/hogd_alt_lite_sbcl/hog_d4_7/hog_d4_7-0/dawg_inp.txt
- additional_file_2/FA_LOLIPOG_P.ver0.6.1.6/INDEL_LIKELIHOOD/Proof_of_Principle1/Initial_Data/hogd_alt_lite_sbcl/hog_d5_1/
- additional_file_2/FA_LOLIPOG_P.ver0.6.1.6/INDEL_LIKELIHOOD/Proof_of_Principle1/Initial_Data/hogd_alt_lite_sbcl/hog_d5_1/hog_d5_1-0/
- additional_file_2/FA_LOLIPOG_P.ver0.6.1.6/INDEL_LIKELIHOOD/Proof_of_Principle1/Initial_Data/hogd_alt_lite_sbcl/hog_d5_1/hog_d5_1-0/dawg_inp.txt
- additional_file_2/FA_LOLIPOG_P.ver0.6.1.6/INDEL_LIKELIHOOD/Proof_of_Principle1/Initial_Data/hogd_alt_lite_sbcl/hog_d5_2/
- additional_file_2/FA_LOLIPOG_P.ver0.6.1.6/INDEL_LIKELIHOOD/Proof_of_Principle1/Initial_Data/hogd_alt_lite_sbcl/hog_d5_2/hog_d5_2-0/
- additional_file_2/FA_LOLIPOG_P.ver0.6.1.6/INDEL_LIKELIHOOD/Proof_of_Principle1/Initial_Data/hogd_alt_lite_sbcl/hog_d5_2/hog_d5_2-0/dawg_inp.txt
- additional_file_2/FA_LOLIPOG_P.ver0.6.1.6/INDEL_LIKELIHOOD/Proof_of_Principle1/Initial_Data/hogd_alt_lite_sbcl/hog_d5_3/
- additional_file_2/FA_LOLIPOG_P.ver0.6.1.6/INDEL_LIKELIHOOD/Proof_of_Principle1/Initial_Data/hogd_alt_lite_sbcl/hog_d5_3/hog_d5_3-0/
- additional_file_2/FA_LOLIPOG_P.ver0.6.1.6/INDEL_LIKELIHOOD/Proof_of_Principle1/Initial_Data/hogd_alt_lite_sbcl/hog_d5_3/hog_d5_3-0/dawg_inp.txt
- additional_file_2/FA_LOLIPOG_P.ver0.6.1.6/INDEL_LIKELIHOOD/Proof_of_Principle1/Initial_Data/hogd_alt_lite_sbcl/hog_d5_4/
- additional_file_2/FA_LOLIPOG_P.ver0.6.1.6/INDEL_LIKELIHOOD/Proof_of_Principle1/Initial_Data/hogd_alt_lite_sbcl/hog_d5_4/hog_d5_4-0/
- additional_file_2/FA_LOLIPOG_P.ver0.6.1.6/INDEL_LIKELIHOOD/Proof_of_Principle1/Initial_Data/hogd_alt_lite_sbcl/hog_d5_4/hog_d5_4-0/dawg_inp.txt
- additional_file_2/FA_LOLIPOG_P.ver0.6.1.6/INDEL_LIKELIHOOD/Proof_of_Principle1/Initial_Data/hogd_alt_lite_sbcl/hog_d5_5/
- additional_file_2/FA_LOLIPOG_P.ver0.6.1.6/INDEL_LIKELIHOOD/Proof_of_Principle1/Initial_Data/hogd_alt_lite_sbcl/hog_d5_5/hog_d5_5-0/
- additional_file_2/FA_LOLIPOG_P.ver0.6.1.6/INDEL_LIKELIHOOD/Proof_of_Principle1/Initial_Data/hogd_alt_lite_sbcl/hog_d5_5/hog_d5_5-0/dawg_inp.txt
- additional_file_2/FA_LOLIPOG_P.ver0.6.1.6/INDEL_LIKELIHOOD/Proof_of_Principle1/Initial_Data/hogd_alt_lite_sbcl/hog_d5_6/
- additional_file_2/FA_LOLIPOG_P.ver0.6.1.6/INDEL_LIKELIHOOD/Proof_of_Principle1/Initial_Data/hogd_alt_lite_sbcl/hog_d5_6/hog_d5_6-0/
- additional_file_2/FA_LOLIPOG_P.ver0.6.1.6/INDEL_LIKELIHOOD/Proof_of_Principle1/Initial_Data/hogd_alt_lite_sbcl/hog_d5_6/hog_d5_6-0/dawg_inp.txt
- additional_file_2/FA_LOLIPOG_P.ver0.6.1.6/INDEL_LIKELIHOOD/Proof_of_Principle1/Initial_Data/hogd_alt_lite_sbcl/hog_d5_7/
- additional_file_2/FA_LOLIPOG_P.ver0.6.1.6/INDEL_LIKELIHOOD/Proof_of_Principle1/Initial_Data/hogd_alt_lite_sbcl/hog_d5_7/hog_d5_7-0/
- additional_file_2/FA_LOLIPOG_P.ver0.6.1.6/INDEL_LIKELIHOOD/Proof_of_Principle1/Initial_Data/hogd_alt_lite_sbcl/hog_d5_7/hog_d5_7-0/dawg_inp.txt
- additional_file_2/FA_LOLIPOG_P.ver0.6.1.6/INDEL_LIKELIHOOD/Proof_of_Principle1/Inputs/
- additional_file_2/FA_LOLIPOG_P.ver0.6.1.6/INDEL_LIKELIHOOD/Proof_of_Principle1/Inputs/Processed_MSAs1/
- additional_file_2/FA_LOLIPOG_P.ver0.6.1.6/INDEL_LIKELIHOOD/Proof_of_Principle1/Inputs/Processed_MSAs1/bch_serial_preprocess_msas_dawg.pl
- additional_file_2/FA_LOLIPOG_P.ver0.6.1.6/INDEL_LIKELIHOOD/Proof_of_Principle1/Inputs/Processed_MSAs1/Scripts/
- additional_file_2/FA_LOLIPOG_P.ver0.6.1.6/INDEL_LIKELIHOOD/Proof_of_Principle1/Inputs/Processed_MSAs1/Scripts/preprocess_msa_dawg.pl
- additional_file_2/FA_LOLIPOG_P.ver0.6.1.6/INDEL_LIKELIHOOD/Proof_of_Principle1/Inputs/Simulated_MSAs1/
- additional_file_2/FA_LOLIPOG_P.ver0.6.1.6/INDEL_LIKELIHOOD/Proof_of_Principle1/Inputs/Simulated_MSAs1/bch_serial_Dawg.v2.pl
- additional_file_2/FA_LOLIPOG_P.ver0.6.1.6/INDEL_LIKELIHOOD/Proof_of_Principle1/INSTRUCTIONS.txt
- additional_file_2/FA_LOLIPOG_P.ver0.6.1.6/INDEL_LIKELIHOOD/Proof_of_Principle2/
- additional_file_2/FA_LOLIPOG_P.ver0.6.1.6/INDEL_LIKELIHOOD/Proof_of_Principle2/Characterize_gbcls/
- additional_file_2/FA_LOLIPOG_P.ver0.6.1.6/INDEL_LIKELIHOOD/Proof_of_Principle2/Characterize_gbcls/Processed_MSAs2_1/
- additional_file_2/FA_LOLIPOG_P.ver0.6.1.6/INDEL_LIKELIHOOD/Proof_of_Principle2/Characterize_gbcls/Processed_MSAs2_1/bchbch_br_char_gbcls.pl
- additional_file_2/FA_LOLIPOG_P.ver0.6.1.6/INDEL_LIKELIHOOD/Proof_of_Principle2/Cmp_True_vs_Inferred/
- additional_file_2/FA_LOLIPOG_P.ver0.6.1.6/INDEL_LIKELIHOOD/Proof_of_Principle2/Cmp_True_vs_Inferred/Processed_MSAs2_1/
- additional_file_2/FA_LOLIPOG_P.ver0.6.1.6/INDEL_LIKELIHOOD/Proof_of_Principle2/Cmp_True_vs_Inferred/Processed_MSAs2_1/bchbch_cmp_true_vs_psm_inferred_ancstates.v2.pl
- additional_file_2/FA_LOLIPOG_P.ver0.6.1.6/INDEL_LIKELIHOOD/Proof_of_Principle2/Infer_INDELS/
- additional_file_2/FA_LOLIPOG_P.ver0.6.1.6/INDEL_LIKELIHOOD/Proof_of_Principle2/Infer_INDELS/Processed_MSAs2_1/
- additional_file_2/FA_LOLIPOG_P.ver0.6.1.6/INDEL_LIKELIHOOD/Proof_of_Principle2/Infer_INDELS/Processed_MSAs2_1/bch_serial_br_infer_indels_dawg.hs.pl
- additional_file_2/FA_LOLIPOG_P.ver0.6.1.6/INDEL_LIKELIHOOD/Proof_of_Principle2/Infer_INDELS/Processed_MSAs2_1/InData/
- additional_file_2/FA_LOLIPOG_P.ver0.6.1.6/INDEL_LIKELIHOOD/Proof_of_Principle2/Infer_INDELS/Processed_MSAs2_1/InData/calc_log_mfacs_pars_pwa_dawg.pl
- additional_file_2/FA_LOLIPOG_P.ver0.6.1.6/INDEL_LIKELIHOOD/Proof_of_Principle2/Infer_INDELS/Processed_MSAs2_1/InData/PL1.6_co100/
- additional_file_2/FA_LOLIPOG_P.ver0.6.1.6/INDEL_LIKELIHOOD/Proof_of_Principle2/Infer_INDELS/Processed_MSAs2_1/InData/PL1.6_co100/bd_lmfacs_agaps_vs_dsites.txt
- additional_file_2/FA_LOLIPOG_P.ver0.6.1.6/INDEL_LIKELIHOOD/Proof_of_Principle2/Infer_INDELS/Processed_MSAs2_1/InData/PL1.6_co100/bd_lmfacs_asites_nhom_dsites.txt
- additional_file_2/FA_LOLIPOG_P.ver0.6.1.6/INDEL_LIKELIHOOD/Proof_of_Principle2/Infer_INDELS/Processed_MSAs2_1/InData/PL1.6_co100/bd_lmfacs_asites_vs_dgaps.txt
- additional_file_2/FA_LOLIPOG_P.ver0.6.1.6/INDEL_LIKELIHOOD/Proof_of_Principle2/Infer_INDELS/Processed_MSAs2_1/InData/PL1.6_co100/delta_del.txt
- additional_file_2/FA_LOLIPOG_P.ver0.6.1.6/INDEL_LIKELIHOOD/Proof_of_Principle2/Infer_INDELS/Processed_MSAs2_1/InData/PL1.6_co100/lmfacs_agaps_vs_dsites.txt
- additional_file_2/FA_LOLIPOG_P.ver0.6.1.6/INDEL_LIKELIHOOD/Proof_of_Principle2/Infer_INDELS/Processed_MSAs2_1/InData/PL1.6_co100/lmfacs_asites_nhom_dsites.txt
- additional_file_2/FA_LOLIPOG_P.ver0.6.1.6/INDEL_LIKELIHOOD/Proof_of_Principle2/Infer_INDELS/Processed_MSAs2_1/InData/PL1.6_co100/lmfacs_asites_vs_dgaps.txt
- additional_file_2/FA_LOLIPOG_P.ver0.6.1.6/INDEL_LIKELIHOOD/Proof_of_Principle2/Infer_INDELS/Processed_MSAs2_1/InData/PL1.6_co100/log_pl1.6_co100.txt
- additional_file_2/FA_LOLIPOG_P.ver0.6.1.6/INDEL_LIKELIHOOD/Proof_of_Principle2/Infer_INDELS/Processed_MSAs2_1/Scripts/
- additional_file_2/FA_LOLIPOG_P.ver0.6.1.6/INDEL_LIKELIHOOD/Proof_of_Principle2/Infer_INDELS/Processed_MSAs2_1/Scripts/br_infer_psm_indel_events_spt_odr_dawg.hs.pl
- additional_file_2/FA_LOLIPOG_P.ver0.6.1.6/INDEL_LIKELIHOOD/Proof_of_Principle2/Inputs/
- additional_file_2/FA_LOLIPOG_P.ver0.6.1.6/INDEL_LIKELIHOOD/Proof_of_Principle2/Inputs/Processed_MSAs2_1/
- additional_file_2/FA_LOLIPOG_P.ver0.6.1.6/INDEL_LIKELIHOOD/Proof_of_Principle2/Inputs/Processed_MSAs2_1/bch_serial_preprocess_msas_dawg.pl
- additional_file_2/FA_LOLIPOG_P.ver0.6.1.6/INDEL_LIKELIHOOD/Proof_of_Principle2/Inputs/Processed_MSAs2_1/Scripts/
- additional_file_2/FA_LOLIPOG_P.ver0.6.1.6/INDEL_LIKELIHOOD/Proof_of_Principle2/Inputs/Processed_MSAs2_1/Scripts/preprocess_msa_dawg.pl
- additional_file_2/FA_LOLIPOG_P.ver0.6.1.6/INDEL_LIKELIHOOD/Proof_of_Principle2/Inputs/Simulated_MSAs2_1/
- additional_file_2/FA_LOLIPOG_P.ver0.6.1.6/INDEL_LIKELIHOOD/Proof_of_Principle2/Inputs/Simulated_MSAs2_1/bch_serial_Dawg.sgl_ctrl.pl
- additional_file_2/FA_LOLIPOG_P.ver0.6.1.6/INDEL_LIKELIHOOD/Proof_of_Principle2/Inputs/Simulated_MSAs2_1/Ctrl_templates/
- additional_file_2/FA_LOLIPOG_P.ver0.6.1.6/INDEL_LIKELIHOOD/Proof_of_Principle2/Inputs/Simulated_MSAs2_1/Ctrl_templates/dawg_inp_trio_blen0.05.txt
- additional_file_2/FA_LOLIPOG_P.ver0.6.1.6/INDEL_LIKELIHOOD/Proof_of_Principle2/Inputs/Simulated_MSAs2_1/Ctrl_templates/dawg_inp_trio_blen0.2.txt
- additional_file_2/FA_LOLIPOG_P.ver0.6.1.6/INDEL_LIKELIHOOD/Proof_of_Principle2/INSTRUCTIONS.txt
- additional_file_2/FA_LOLIPOG_P.ver0.6.1.6/INDEL_LIKELIHOOD/Proof_of_Principle2/Verify_Abs_Prob_Gpatterns/
- additional_file_2/FA_LOLIPOG_P.ver0.6.1.6/INDEL_LIKELIHOOD/Proof_of_Principle2/Verify_Abs_Prob_Gpatterns/Processed_MSAs2_1/
- additional_file_2/FA_LOLIPOG_P.ver0.6.1.6/INDEL_LIKELIHOOD/Proof_of_Principle2/Verify_Abs_Prob_Gpatterns/Processed_MSAs2_1/bchbch_retrieve_abs_prob_gpatterns.pl
- additional_file_2/FA_LOLIPOG_P.ver0.6.1.6/INDEL_LIKELIHOOD/Proof_of_Principle3/
- additional_file_2/FA_LOLIPOG_P.ver0.6.1.6/INDEL_LIKELIHOOD/Proof_of_Principle3/Inputs/
- additional_file_2/FA_LOLIPOG_P.ver0.6.1.6/INDEL_LIKELIHOOD/Proof_of_Principle3/Inputs/Dawg_Ctrl_Templates/
- additional_file_2/FA_LOLIPOG_P.ver0.6.1.6/INDEL_LIKELIHOOD/Proof_of_Principle3/Inputs/Dawg_Ctrl_Templates/.DS_Store
- additional_file_2/FA_LOLIPOG_P.ver0.6.1.6/INDEL_LIKELIHOOD/Proof_of_Principle3/Inputs/Dawg_Ctrl_Templates/Characterize_Tree/
- additional_file_2/FA_LOLIPOG_P.ver0.6.1.6/INDEL_LIKELIHOOD/Proof_of_Principle3/Inputs/Dawg_Ctrl_Templates/Characterize_Tree/characterize_tree.pl
- additional_file_2/FA_LOLIPOG_P.ver0.6.1.6/INDEL_LIKELIHOOD/Proof_of_Principle3/Inputs/Dawg_Ctrl_Templates/Characterize_Tree/LogFiles/
- additional_file_2/FA_LOLIPOG_P.ver0.6.1.6/INDEL_LIKELIHOOD/Proof_of_Principle3/Inputs/Dawg_Ctrl_Templates/Characterize_Tree/LogFiles/log_12primates.txt
- additional_file_2/FA_LOLIPOG_P.ver0.6.1.6/INDEL_LIKELIHOOD/Proof_of_Principle3/Inputs/Dawg_Ctrl_Templates/Characterize_Tree/LogFiles/log_15mammals.txt
- additional_file_2/FA_LOLIPOG_P.ver0.6.1.6/INDEL_LIKELIHOOD/Proof_of_Principle3/Inputs/Dawg_Ctrl_Templates/Characterize_Tree/LogFiles/log_9fe_mammals.txt
- additional_file_2/FA_LOLIPOG_P.ver0.6.1.6/INDEL_LIKELIHOOD/Proof_of_Principle3/Inputs/Dawg_Ctrl_Templates/dawg_inp_12primates.txt
- additional_file_2/FA_LOLIPOG_P.ver0.6.1.6/INDEL_LIKELIHOOD/Proof_of_Principle3/Inputs/Dawg_Ctrl_Templates/dawg_inp_15mammals.txt
- additional_file_2/FA_LOLIPOG_P.ver0.6.1.6/INDEL_LIKELIHOOD/Proof_of_Principle3/Inputs/Dawg_Ctrl_Templates/dawg_inp_9fe_mammals.txt
- additional_file_2/FA_LOLIPOG_P.ver0.6.1.6/INDEL_LIKELIHOOD/Proof_of_Principle3/Inputs/Dawg_Ctrl_Templates/Trees/
- additional_file_2/FA_LOLIPOG_P.ver0.6.1.6/INDEL_LIKELIHOOD/Proof_of_Principle3/Inputs/Dawg_Ctrl_Templates/Trees/For_Paper/
- additional_file_2/FA_LOLIPOG_P.ver0.6.1.6/INDEL_LIKELIHOOD/Proof_of_Principle3/Inputs/Dawg_Ctrl_Templates/Trees/For_Paper/tree_12primates.ph
- additional_file_2/FA_LOLIPOG_P.ver0.6.1.6/INDEL_LIKELIHOOD/Proof_of_Principle3/Inputs/Dawg_Ctrl_Templates/Trees/For_Paper/tree_12primates.txt
- additional_file_2/FA_LOLIPOG_P.ver0.6.1.6/INDEL_LIKELIHOOD/Proof_of_Principle3/Inputs/Dawg_Ctrl_Templates/Trees/For_Paper/tree_15mammals.ph
- additional_file_2/FA_LOLIPOG_P.ver0.6.1.6/INDEL_LIKELIHOOD/Proof_of_Principle3/Inputs/Dawg_Ctrl_Templates/Trees/For_Paper/tree_15mammals.txt
- additional_file_2/FA_LOLIPOG_P.ver0.6.1.6/INDEL_LIKELIHOOD/Proof_of_Principle3/Inputs/Dawg_Ctrl_Templates/Trees/For_Paper/tree_9fe_mammals.ph
- additional_file_2/FA_LOLIPOG_P.ver0.6.1.6/INDEL_LIKELIHOOD/Proof_of_Principle3/Inputs/Dawg_Ctrl_Templates/Trees/For_Paper/tree_9fe_mammals.txt
- additional_file_2/FA_LOLIPOG_P.ver0.6.1.6/INDEL_LIKELIHOOD/Proof_of_Principle3/Inputs/Dawg_Ctrl_Templates/Trees/raw_tree_20flies.txt
- additional_file_2/FA_LOLIPOG_P.ver0.6.1.6/INDEL_LIKELIHOOD/Proof_of_Principle3/Inputs/Dawg_Ctrl_Templates/Trees/tree_12primates.txt
- additional_file_2/FA_LOLIPOG_P.ver0.6.1.6/INDEL_LIKELIHOOD/Proof_of_Principle3/Inputs/Dawg_Ctrl_Templates/Trees/tree_14primates.txt
- additional_file_2/FA_LOLIPOG_P.ver0.6.1.6/INDEL_LIKELIHOOD/Proof_of_Principle3/Inputs/Dawg_Ctrl_Templates/Trees/tree_15mammals.txt
- additional_file_2/FA_LOLIPOG_P.ver0.6.1.6/INDEL_LIKELIHOOD/Proof_of_Principle3/Inputs/Dawg_Ctrl_Templates/Trees/tree_20flies.txt
- additional_file_2/FA_LOLIPOG_P.ver0.6.1.6/INDEL_LIKELIHOOD/Proof_of_Principle3/Inputs/Dawg_Ctrl_Templates/Trees/tree_21mammals.txt
- additional_file_2/FA_LOLIPOG_P.ver0.6.1.6/INDEL_LIKELIHOOD/Proof_of_Principle3/Inputs/Dawg_Ctrl_Templates/Trees/tree_9fe_mammals.txt
- additional_file_2/FA_LOLIPOG_P.ver0.6.1.6/INDEL_LIKELIHOOD/Proof_of_Principle3/Inputs/InData/
- additional_file_2/FA_LOLIPOG_P.ver0.6.1.6/INDEL_LIKELIHOOD/Proof_of_Principle3/Inputs/InData/calc_log_mfacs_pars_pwa_dawg.pl
- additional_file_2/FA_LOLIPOG_P.ver0.6.1.6/INDEL_LIKELIHOOD/Proof_of_Principle3/Inputs/INSTRUCTIONS.txt
- additional_file_2/FA_LOLIPOG_P.ver0.6.1.6/INDEL_LIKELIHOOD/Proof_of_Principle3/Inputs/Processed_MSAs3_1/
- additional_file_2/FA_LOLIPOG_P.ver0.6.1.6/INDEL_LIKELIHOOD/Proof_of_Principle3/Inputs/Processed_MSAs3_1/bch_serial_preprocess_msas_dawg.pl
- additional_file_2/FA_LOLIPOG_P.ver0.6.1.6/INDEL_LIKELIHOOD/Proof_of_Principle3/Inputs/Processed_MSAs3_1/Scripts/
- additional_file_2/FA_LOLIPOG_P.ver0.6.1.6/INDEL_LIKELIHOOD/Proof_of_Principle3/Inputs/Processed_MSAs3_1/Scripts/preprocess_msa_dawg.pl
- additional_file_2/FA_LOLIPOG_P.ver0.6.1.6/INDEL_LIKELIHOOD/Proof_of_Principle3/Inputs/Simulated_MSAs3_1/
- additional_file_2/FA_LOLIPOG_P.ver0.6.1.6/INDEL_LIKELIHOOD/Proof_of_Principle3/Inputs/Simulated_MSAs3_1/bch_serial_Dawg.sgl_ctrl.pl
- additional_file_2/FA_LOLIPOG_P.ver0.6.1.6/INDEL_LIKELIHOOD/Proof_of_Principle3/INSTRUCTIONS.txt
- additional_file_2/FA_LOLIPOG_P.ver0.6.1.6/INDEL_LIKELIHOOD/README.INDEL_LIKELIHOOD.txt
- additional_file_2/FA_LOLIPOG_P.ver0.6.1.6/MyPerlModules/
- additional_file_2/FA_LOLIPOG_P.ver0.6.1.6/MyPerlModules/.DS_Store
- additional_file_2/FA_LOLIPOG_P.ver0.6.1.6/MyPerlModules/MyApBayes_Score_MSA_ExtJC.pm
- additional_file_2/FA_LOLIPOG_P.ver0.6.1.6/MyPerlModules/MyBin_Oper.pm
- additional_file_2/FA_LOLIPOG_P.ver0.6.1.6/MyPerlModules/MyBlastp_parser_05.pm
- additional_file_2/FA_LOLIPOG_P.ver0.6.1.6/MyPerlModules/MyCluster_distribution.pm
- additional_file_2/FA_LOLIPOG_P.ver0.6.1.6/MyPerlModules/MyContingency_table.pm
- additional_file_2/FA_LOLIPOG_P.ver0.6.1.6/MyPerlModules/MyInferAncStates_parser.pm
- additional_file_2/FA_LOLIPOG_P.ver0.6.1.6/MyPerlModules/MyInferAncStates_parser_dawg.pm
- additional_file_2/FA_LOLIPOG_P.ver0.6.1.6/MyPerlModules/MyInferAncStates_parser_dawg_v1.pm
- additional_file_2/FA_LOLIPOG_P.ver0.6.1.6/MyPerlModules/MyInverseFunc.pm
- additional_file_2/FA_LOLIPOG_P.ver0.6.1.6/MyPerlModules/MyLinearRegression.pm
- additional_file_2/FA_LOLIPOG_P.ver0.6.1.6/MyPerlModules/MyMalnManipu_pep.pm
- additional_file_2/FA_LOLIPOG_P.ver0.6.1.6/MyPerlModules/MyMalnManipu_suppl.pm
- additional_file_2/FA_LOLIPOG_P.ver0.6.1.6/MyPerlModules/MyMalnManipu_UH.pm
- additional_file_2/FA_LOLIPOG_P.ver0.6.1.6/MyPerlModules/MyMisc.pm
- additional_file_2/FA_LOLIPOG_P.ver0.6.1.6/MyPerlModules/MyNucSeq.pm
- additional_file_2/FA_LOLIPOG_P.ver0.6.1.6/MyPerlModules/MyPAML_parser.pm
- additional_file_2/FA_LOLIPOG_P.ver0.6.1.6/MyPerlModules/MyPBS_UH.pm
- additional_file_2/FA_LOLIPOG_P.ver0.6.1.6/MyPerlModules/MyPertProb_locMSA_dawg_smpl.pm
- additional_file_2/FA_LOLIPOG_P.ver0.6.1.6/MyPerlModules/MyPertProb_locPWA_dawg.pm
- additional_file_2/FA_LOLIPOG_P.ver0.6.1.6/MyPerlModules/MyPertProb_locPWA_itr_dawg.pm
- additional_file_2/FA_LOLIPOG_P.ver0.6.1.6/MyPerlModules/MyPhyl_Partitions.pm
- additional_file_2/FA_LOLIPOG_P.ver0.6.1.6/MyPerlModules/MyPhyML_parser.pm
- additional_file_2/FA_LOLIPOG_P.ver0.6.1.6/MyPerlModules/MyReadAlnProbIngredients.pm
- additional_file_2/FA_LOLIPOG_P.ver0.6.1.6/MyPerlModules/MyTreeManipu_II_dawg.pm
- additional_file_2/FA_LOLIPOG_P.ver0.6.1.6/MyPerlModules/MyTreeManipu_II_spe.pm
- additional_file_2/FA_LOLIPOG_P.ver0.6.1.6/MyPerlModules/MyTreeMap_D.pm
- additional_file_2/FA_LOLIPOG_P.ver0.6.1.6/MyPerlModules/MyTreeMap_indels.pm
- additional_file_2/FA_LOLIPOG_P.ver0.6.1.6/MyPerlModules/MyTreeMap_indels_ML.pm
- additional_file_2/FA_LOLIPOG_P.ver0.6.1.6/MyPerlModules/MyTreeMap_indels_ML_hs.pm
- additional_file_2/FA_LOLIPOG_P.ver0.6.1.6/MyPerlModules/MyTreeMap_indels_spt_odr.pm
- additional_file_2/FA_LOLIPOG_P.ver0.6.1.6/MyPerlModules/MyTreeMap_MLf.pm
- additional_file_2/FA_LOLIPOG_P.ver0.6.1.6/MyPerlModules/OLD/
- additional_file_2/FA_LOLIPOG_P.ver0.6.1.6/MyPerlModules/OLD/MyTreeMap_indels.pm.OLD
- additional_file_2/FA_LOLIPOG_P.ver0.6.1.6/MyPerlModules/OLD/MyTreeMap_indels.pm.OLD2
- additional_file_2/FA_LOLIPOG_P.ver0.6.1.6/MyPerlModules/OLD/MyTreeMap_indels.pm.OLD3
- additional_file_2/FA_LOLIPOG_P.ver0.6.1.6/MyPerlModules/OLD/MyTreeMap_indels.pm.OLD5
- additional_file_2/FA_LOLIPOG_P.ver0.6.1.6/MyPerlModules/OLD/MyTreeMap_indels_ML.pm.OLD
- additional_file_2/FA_LOLIPOG_P.ver0.6.1.6/MyPerlModules/OLD/MyTreeMap_indels_ML.pm.OLD2
- additional_file_2/FA_LOLIPOG_P.ver0.6.1.6/MyPerlModules/OLD/MyTreeMap_indels_spt_odr.pm.OLD1
- additional_file_2/FA_LOLIPOG_P.ver0.6.1.6/MyPerlModules/OLD/MyTreeMap_indels_spt_odr.pm.OLD2
[truncated: 41 more entries]
