# Supplementary material for: General continuous-time Markov model of sequence evolution via insertions/deletions: local alignment probability computation
Source: BMC Bioinformatics. 2016 Sep 27;17:397. doi: 10.1186/s12859-016-1167-6 (PMC5039815; doi:10.1186/s12859-016-1167-6)
Supplement: Additional file 2: — A package (the version used for the analyses in this paper), which contains Perl modules that implement the key algorithms and formulas, as well as some main Perl scripts that we used for the actual data analyses. (The package is available under the GNU General Public License. The modules and scripts will run on a Mac OS X terminal, and were confirmed to run also on Red Had Enterprise Linux (6.4). And they will probably run on other UNIX platforms as well, although we have not tested whether they indeed do.) The package also contains Dawg control files necessary for creating the simulated MSA sets 1A, 1B, 2, 3P, 3M and 3F. The latest version of the package (“FA_LOLIPOG_P.verxxx”) will be available from the “LOLIPOG” (LOg-LIkelihood for the Pattern Of Gaps) project at the FTP repository of the Bioinformatics Organization [58]. (ZIP 7548 kb) [file 12859_2016_1167_MOESM2_ESM.zip › additional_file_2/FA_LOLIPOG_P.ver0.6.1.6/HISTORY_OF_TERMINOLOGY_CHANGES.txt]

###################################################################################
#	FA_LOLIPOG_P: A package to calculate First-Approximate LOg-LIkelihood for the Pattern Of Gaps,
#		as well as the first-approximate perfect score (described below),
#		of a given MSA (almost exclusively via Perl modules and scripts).
#
#	Version 0.3: Copyright (C) 2013 Kiyoshi Ezawa
#	Version 0.5: Copyright (C) 2014 Kiyoshi Ezawa
#	Version 0.5.1: Copyright (C) 2014 Kiyoshi Ezawa
#	Version 0.6.1.5: Copyright (C) 2016 Kiyoshi Ezawa
#
#    This package is free software: you can redistribute it and/or modify
#    it under the terms of the GNU General Public License as published by
#    the Free Software Foundation, either version 3 of the License, or
#    (at your option) any later version.
#
#    This package is distributed in the hope that it will be useful,
#    but WITHOUT ANY WARRANTY; without even the implied warranty of
#    MERCHANTABILITY or FITNESS FOR A PARTICULAR PURPOSE.  See the
#    GNU General Public License for more details.
#
#    You should have received a copy of the GNU General Public License, "GNU_GPL.txt",
#    along with this package.  If not, see <http://www.gnu.org/licenses/>.
#
#    The author can be contacted by e-mailing to <kezawa dot ezawa3 at gmail dot com>
#    (replace " dot " and " at " with "." and "@", respectively).
#
###################################################################################

* [ Major modifications from version 0.5.1 to version 0.6.1.5 ]

   Terminology changes around the update to version 0.6.1 was added.
   Some references (Ezawa 2016; Ezawa, unpublished; Lunter et al. 2005) were added.

------------------------------------------------------------------------------------

<< History of changes in the terminology >>

Since the first version (ver. 0.3) of this package was created,
I changed some of the terms used for the MSA analyses as well as the simulation analyses.
Although it would be the best to immediately reflect such changes to the outputs and documentations of the Perl scripts and modules,
in reality I am too busy to do that.

Thus, I decided to record the "history" of changes in some important terms used in the outputs and/or documentation.
I hope that this record will mitigate the confusion of the users,
especially when interpreting the output or documentation in the light of the terminology used in the manuscript (Ezawa et al. in preparation (draft manuscript available on request to KE); Ezawa 2016; Ezawa (unpublished) ).

The history of the changes in each term will be described as a series of terms connected by right-headed arrows, and the last (i.e., the rightmost) term is the one used in the manuscript.

< For MSA analyses >

* gap-block => gap-pattern block (or "block" for short) .

* gap-block cluster => sub-gap-pattern => gapped segment (or the gap-configuration of a gapped segment) ( => as of version 6.1, "local MSA (or alignment)" is used synonymously).

* gapless block, (gapless) separater block => gapless segment .

* gap configuration => gap-pattern (of a MSA column or a gap-pattern block).

* gap-pattern => gap-configuration (of a gapped segment, or of an entire MSA)
	(=> as of version 6.1, used in conjunction with, or replaced by, "homology structure" (e.g., Lunter et al. 2005)).


< For simulation analyses >

* theoretical => predicted . 

* observed => simulated (or actual) .

* absolute probability => total (occurrence) probability .


[ Reference ]

  * Ezawa K, Graur D, Landan G. (in preparation). "Framework that enables approximate likelihood analysis of insertions/deletions on multiple sequence alignment." (Draft manuscript available on request to the first author.)
  * Ezawa K. 2016. "General continuous-time Markov model of sequence evolutoin via insertions/deletions: are alignment probabilities factorable?" BMC Bioinformatics (in press).
  * Ezawa K. (unpublished). "General continuous-time Markov model of sequence evolutoin via insertions/deletions: local alignment probability computation." (Draft manuscript available on request to the author).
  * Lunter G, Miklos I, Drummond A, Jensen JL, Hein J. 2005. "Bayesian coestimation of phylogeny and sequence alignment." BMC Bioinformatics 6:83.


# First version of this file was created on Sep 2 (Tue), 2014, when the package was updated from ver. 0.5 to ver. 0.5.1, by K. Ezawa.
# The file was rewritten on June 14 (Tue), 2016, when the package was updated from ver. 0.6.1.3 to ver. 0.6.1.5, by K. Ezawa.
