# Supplementary material for: General continuous-time Markov model of sequence evolution via insertions/deletions: local alignment probability computation
Source: BMC Bioinformatics. 2016 Sep 27;17:397. doi: 10.1186/s12859-016-1167-6 (PMC5039815; doi:10.1186/s12859-016-1167-6)
Supplement: Additional file 2: — A package (the version used for the analyses in this paper), which contains Perl modules that implement the key algorithms and formulas, as well as some main Perl scripts that we used for the actual data analyses. (The package is available under the GNU General Public License. The modules and scripts will run on a Mac OS X terminal, and were confirmed to run also on Red Had Enterprise Linux (6.4). And they will probably run on other UNIX platforms as well, although we have not tested whether they indeed do.) The package also contains Dawg control files necessary for creating the simulated MSA sets 1A, 1B, 2, 3P, 3M and 3F. The latest version of the package (“FA_LOLIPOG_P.verxxx”) will be available from the “LOLIPOG” (LOg-LIkelihood for the Pattern Of Gaps) project at the FTP repository of the Bioinformatics Organization [58]. (ZIP 7548 kb) [file 12859_2016_1167_MOESM2_ESM.zip › additional_file_2/FA_LOLIPOG_P.ver0.6.1.6/INDEL_LIKELIHOOD/Perturbation_Analyses/INSTRUCTIONS.txt]

###################################################################################
#	FA_LOLIPOG_P: A package to calculate First-Approximate LOg-LIkelihood for the Pattern Of Gaps
#		of a given MSA (almost exclusively via Perl modules and scripts).
#
#	Version 0.6: Copyright (C) 2015 Kiyoshi Ezawa
#	Version 0.6.1: Copyright (C) 2015 Kiyoshi Ezawa
#	Version 0.6.1.2: Copyright (C) 2015 Kiyoshi Ezawa
#	Version 0.6.1.3: Copyright (C) 2016 Kiyoshi Ezawa
#
#    This package is free software: you can redistribute it and/or modify
#    it under the terms of the GNU General Public License as published by
#    the Free Software Foundation, either version 3 of the License, or
#    (at your option) any later version.
#
#    This package is distributed in the hope that it will be useful,
#    but WITHOUT ANY WARRANTY; without even the implied warranty of
#    MERCHANTABILITY or FITNESS FOR A PARTICULAR PURPOSE.  See the
#    GNU General Public License for more details.
#
#    You should have received a copy of the GNU General Public License, "GNU_GPL.txt",
#    along with this package.  If not, see <http://www.gnu.org/licenses/>.
#
#    The author can be contacted by e-mailing to <kezawa dot ezawa3 at gmail dot com>
#    (replace " dot " and " at " with "." and "@", respectively).
###################################################################################

* [ Major modification from version 0.6.1.2 to version 0.6.1.3 ]

   The directory, "./PWA_probs/Iteration_Formulas/," was updated. Accordingly, chapter [2] was modified.
   The title of a reference (Ezawa, unpublished) changed.

* [ Major modification from version 0.6.1.1 to version 0.6.1.2 ]

   The reference information was updated as follows:
   (OLD) "Ezawa, Graur and Landan 2015c" -> (NEW) "Ezawa, unpublished."

* [ Major modifications from version 0.6.1 to version 0.6.1.1 ]

   The source information for the reference, "Ezawa, Graur and Landan. 2015a," was updated.

* [ Major modifications from version 0.6 to version 0.6.1 ]

   The major reference information, including the titles, sources and statuses, changed.
   (From "Ezawa, Landan, and Graur, unpublished" to "Ezawa, Graur and Landan. 2015a,c.") 

---------------------------------------------------------------------------------------------

<<< Instructions on how to perform the main analyses under this directory (i.e., "../Perturbation_Analyses/") >>>

Here I explain how to use the Perl scripts and how to interpret the output files they created.

In the following, I will assume that the steps 0, 1 and 2 in "[ How to use the package ]" of "../../README.txt" were already taken.

The scripts are supposed to be run from the subdirectories they are stored.

The Perl scripts should be independent of one another.
Thus, if desired, you could run the scripts in any order.

Here, we will explain their usage in the order their analyses are described in the main reference (Ezawa, Graur and Landan 2015a; for a wider-perspective explanation, see (Ezawa, unpublished).

[Notation] In the following, each directory will be specified by the path relative to the directory that you moved (when the path is double-quoted), or relative to this directory (i.e., "../Proof_of_Principle1") (when the path is enclosed by "[]").


** As is applied to all analyses, it would be advisable to test each script before running it.
	This could be most easily done by uncommenting the lines "for TESTING"
	and instead commenting the corresponding lines "for the full-scale analysis."

[1] Compare the total probability of the next-parsimonious indel histories with that of the parsimonious indel histories for each of local PWAs of various types.

[1-1] For case (ii) local PWAs.

1-1a) 'cd' to [PWA_probs/Pars_vs_NextPars/Case_ii/Cutoff_500/].

1-1b) Edit the script "./ratio_pars_vs_nextpars_pwa_case_ii.pl" appropriately.

     Those variables (current lines) whose modifications are particularly likely to be necessary are:

	* $TOTRATE_INS (in line 66) through $CUTOFF_DEL_LEN (in line 86), which collectively specify the parameter setting of the indel model.

	* $outdir (in line 119) through $out_summ (in line 124), which collectively specify the output file system.


1-1c) Run the script by issuing the following command:

$[perl] ./ratio_pars_vs_nextpars_pwa_case_ii.pl

1-1d) The output files will be created in the directory, $outdir. There are two types of output files.

	(i) "$outdir/out_ratios_for_varied_tlapse.txt," which records the ratio of the total next-parsimonious probability to the total parsimonious probability, as a function of the number of ancestral sites (row) and the time-lapse (i.e., the width of the time interval).

	(ii) "$outdir/out_mfacs_ratios.xxx.txt," which records the results of the analysis when the time-lapse is 'xxx'.
	Each row records the results for a given number of ancestral sites.
	The fields in each row record: (A) the total contribution to the multiplication factor from the parsimonious histories, (B) that from the next-parsimonious histories, and (B/A) the ratio of the latter to the former.

[1-2] For case (iii) local PWAs.

1-2a) 'cd' to [PWA_probs/Pars_vs_NextPars/Case_iii/Cutoff_500/].

1-2b) Edit the script "./ratio_pars_vs_nextpars_pwa_case_iii.pl" appropriately.

     Those variables (current lines) whose modifications are particularly likely to be necessary are:

	* $TOTRATE_INS (in line 76) through $CUTOFF_DEL_LEN (in line 96), which collectively specify the parameter setting of the indel model.

	* $outdir (in line 129) through $out_summ (in line 134), which collectively specify the output file system.

1-2c) Run the script by issuing the following command:

$[perl] ./ratio_pars_vs_nextpars_pwa_case_iii.pl

1-2d) The output files will be created in the directory, $outdir. 
	The files and the results recorded in them have almost the same formats as those in 1-1d).
	The major difference is that the number of ancestral sites is replaced by the number of descendant sites.

[1-3] For case (iv) local PWAs.

1-3a) 'cd' to [PWA_probs/Pars_vs_NextPars/Case_iv/Cutoff_5000/].

1-3b) Edit the script "./ratio_pars_vs_nextpars_pwa_case_iv.pl" appropriately.

     Those variables (current lines) whose modifications are particularly likely to be necessary are:

	* $TOTRATE_INS (in line 86) through $CUTOFF_DEL_LEN (in line 106), which collectively specify the parameter setting of the indel model.

	* @SET_PAIRS_ADSITENUMS (in lines 138-147), which lists pairs, each of the number of ancestral sites and the number of descendant sites.

	* $outdir (in line 156) through $out_summ (in line 161), which collectively specify the output file system.

1-3c) Run the script by issuing the following command:

$[perl] ./ratio_pars_vs_nextpars_pwa_case_iv.pl

1-2d) The output files will be created in the directory, $outdir. 
	The files and the results recorded in them have almost the same formats as those in 1-1d).
	The major difference is that the number of ancestral sites is replaced by a pair of the number of ancestral sites and the number of descendant site.


[2] Using the system of integral equations, iteratively calculate the probability of (the gap configuration of) each local PWA in cases (i), (ii), and (iii),
    contributed by local histories with up to a desired number of indels.
   [The calculation up to N_ID iteration steps gives the total probability of potentially responsible histories with up to N_ID indels.]

[2-1] For case-(i) and case-(ii) local PWAs.

2-1a) 'cd' to [PWA_probs/Iteration_Formulas/Case_ii/].

2-1b) Edit the script "./iteration_mfac_pwa_case_ii.pl" appropriately.

     Those variables (current lines) whose modifications are particularly likely to be necessary are:

	* $UB_CT_ANCSITES (in line 88) through $UB_CT_EVENTS (in line 125), which collectively specify the parameter setting for the iteration analysis.

	* $TOTRATE_INS (in line 132) through $CUTOFF_DEL_LEN (in line 152), which collectively specify the parameter setting of the indel model.

	* $outdir (in line 182) through $out_suff (in line 189), which collectively specify the output file system.

2-1c) Run the script by issuing the following command:

$[perl] ./iteration_mfac_pwa_case_ii.pl

2-1d) The output files will be created in the directory, $outdir.

	The files are of a single kind.
	Each of them is named "out_probs.up_to_xxx_events.txt,"
	and stores the total probabilities of the local indel histories involving up to "xxx" events.
	Each file is a table of the probabilities,
	Each row records the results for a given number of ancestral sites (specified in the 1st field).
	And each of the 2nd and later fields records the results for a given time interval "[t_I, t_F]."


[2-2] For case-(i) and case-(iii) local PWAs.

2-2a) 'cd' to [PWA_probs/Iteration_Formulas/Case_iii/].

2-2b) Edit the script "./iteration_mfac_pwa_case_iii.pl" appropriately.

     Those variables (current lines) whose modifications are particularly likely to be necessary are:

	* $UB_CT_DECSITES (in line 97) through $UB_CT_EVENTS (in line 134), which collectively specify the parameter setting for the iteration analysis.

	* $TOTRATE_INS (in line 141) through $CUTOFF_DEL_LEN (in line 165), which collectively specify the parameter setting of the indel model.

	* $outdir (in line 195) through $out_suff (in line 201), which collectively specify the output file system.

2-2c) Run the script by issuing the following command:

$[perl] ./iteration_mfac_pwa_case_iii.pl

2-2d) The output files will be created in the directory, $outdir.

	The files have almost the same formats as those in 2-1d).
	The only difference is that the number of ancestral sites is replaced with the number of descendant sites.

2-2e) We also have another script, "./iteration_mfac_pwa_case_iii_1stonly.pl."
	It outputs the results of the 1st iteration,
	which cannot be obtained by "./iteration_mfac_pwa_case_iii.pl,"
	because the latter script starts the iteration at the total probabilities of histories involving up to 2 events.

[2-3] Examine the goodness of power-law approximation of "exact" multiplication factors in case-(iii) local PWAs.

2-3a) 'cd' to [PWA_probs/Iteration_Formulas/Case_iii/PLregression/].

2-3b) Edit the script "./correl_PLregr_exact_sol.pl" appropriately.

     Those variables (current lines) whose modifications are particularly likely to be necessary are:

	* $LB_CLENGTH (in line 66) and $UB_CLENGTH (in line 67), which specify the lower-bound and upper-bound, respectively, of the local PWA size.
	* $TOTRATE_INDEL (in line 69), which specifies the total indel rate (per site per expected substitution).
	   [NOTE: $TOTRATE_INDEL must match $TOTRATE_INS + $TOTRATE_DEL, whose summands were specified in "../iteration_mfac_pwa_case_iii.pl."]
	* $infile (in lines 77-79), which specifies the path to the input file.
	* $outdir (in lines 81-83) and $outfile_name (in line 84), which specify the path to the main output file.

2-3c) Run the script by issuing the following command:

$[perl] ./correl_PLregr_exact_sol.pl

2-3d) The output file will be created in the directory, $outdir.

	The output file is a table. 
	Each of its rows records the results of regression and correlation analyses on the multiplication factor calculated with a specified distance (measured in the expected number of indels per site).
	Its different fields give different quantities calculated in the analyses.
	Especially important among thm are:
		'Correl_coeff_wgtd,' which shows the weighted correlation coefficient;
		'Slope,' which corresponds to the (negative) power-law exponent (-gamma in Y ~ A*X**{-gamma});
		'Exp(Y-intercept),' which corresponds to the power-law coefficient (A in Y ~ A*X**{-gamma}).


[3] Compare the total probability of the next-parsimonious indel histories with that of the parsimonious indel histories, for each of local MSAs of typical types.

[3-1] For case-(III) local MSAs.

3-1a) 'cd' to [MSA_probs/Pars_vs_NextPars/Case_III/Cutoff_500/].

3-1b) Edit the script "./ratio_pars_vs_nextpars_msa_case_III.pl" appropriately.

     Those variables (current lines) whose modifications are particularly likely to be necessary are:

	* $TOTRATE_INS (in line 90) through $CUTOFF_DEL_LEN (in line 110), which collectively specify the parameter setting of the indel model.

	* @TIME_LAPSES (in line 126) through $UB_CT_DECSITES1 (in line 135), which collectively specify the parameter setting for the perturbation analysis.

	* $outdir (in line 148) through $out_summ (in line 153), which collectively specify the output file system.

3-1c) Run the script by issuing the following command:

$[perl] ./ratio_pars_vs_nextpars_msa_case_III.pl


3-1d) The output files will be created in the directory, $outdir. There are two types of files.

	(i) "$outdir/out_ratios_3rd_for_varied_tlapse.txt" is a table recording the ratios,
		each of the probability of the 3rd-type next-parsimonious history to that of the parsimonious history,
		for various time-lapses (t_F - t_I, specified by the fields),
		and for various numbers of descendant sites (specified by the rows).

	(ii) "$outdir/out_mfacs_ratios_3rd.xxx.txt" records the results when the time-lapse is "xxx."
		Each row records the results for a given number of descendant sites.
		More specifically, each row records:
		(A) the contribution to the multiplication factor from the parsimonious history,
		(B) that from the 3rd-type next-parsimonious history,
		and (B/A) the ratio of the latter to the former.


[3-2] For case-(IV) local MSAs.

3-2a) 'cd' to [MSA_probs/Pars_vs_NextPars/Case_IV/Cutoff_500/].

3-2b) Edit the script "./ratio_pars_vs_nextpars_msa_case_IV.pl" appropriately.

     Those variables (current lines) whose modifications are particularly likely to be necessary are:

	* $TOTRATE_INS (in line 102) through $CUTOFF_DEL_LEN (in line 122), which collectively specify the parameter setting of the indel model.

	* @TIME_LAPSES (in line 144) through @SET_PAIRS_SITENUMS (in lines 159-179), which collectively specify the parameter setting for the perturbation analysis.

	* $outdir (in line 210) through $out_summ (in line 216), which collectively specify the output file system.

3-2c) Run the script by issuing the following command:

$[perl] ./ratio_pars_vs_nextpars_msa_case_IV.pl


3-2d) The output files will be created in the directory, $outdir. There are two types of files.
	They have almost the same formats as those in 3-1d).
	The only difference is that each row now records the results on a given pair
	of the number of sites in sequence 1 and the number of sites in sequence 2,
	instead of on a given number of descendant sites.


[4] Compare the probability calculated via the hidden Markov model (HMM) of Kim and Sinha (2007) with that calculated via our ab initio formulation (used as a reference). For more details on the analyses, see Ezawa, Graur and Landan (2015a) or Ezawa (unpublished).
	The comparisons are made by expanding the probability via our formulation into the power-series in the expected number of indels (lambda * (t_F - t_I)).

[4-1] For case-(ii) local PWAs.

4-1a) 'cd' to [PWA_probs/KS_vs_Reference/Case_ii/].

4-1b) Edit the script "./ratio_linear_vs_quadratic_pwa_case_ii.pl" appropriately.

     Those variables (current lines) whose modifications are particularly likely to be necessary are:

	* $TOTRATE_INS (in line 80) through $CUTOFF_DEL_LEN (in line 108), which collectively specify the parameter setting of the indel model.

	* $UB_CT_ANCSITES (in lines 125-131), which specifies the upper-bound of the number of ancestral sites to be examined.

	* $outdir (in line 139) through $out_summ (in line 143), which collectively specify the output file system.

4-1c) Run the script by issuing the following command:

$[perl] ./ratio_linear_vs_quadratic_pwa_case_ii.pl


4-1d) The output file, "$outdir/out_coeffs_ratios.txt," will be created.
	The file is a table of the results.
	In the file, each row records the results for a given number of ancestral sites.
	More specifically, each row records:
	(A) the coefficient of the 1st-order (i.e., linear) term in the expected number of indels;
	(B) the coefficient of the 2nd-order (i.e., quadratic) term in the expected number of indels;
	and (B/A) the ratio of the latter to the former.

[4-2] For case-(iii) local PWAs.

4-2a) 'cd' to [PWA_probs/KS_vs_Reference/Case_iii/].

4-2b) Edit the script "./ratio_linear_vs_quadratic_pwa_case_iii.pl" appropriately.

     Those variables (current lines) whose modifications are particularly likely to be necessary are:

	* $TOTRATE_INS (in line 89) through $CUTOFF_DEL_LEN (in line 117), which collectively specify the parameter setting of the indel model.

	* $UB_CT_ANCSITES (in lines 134-140), which specifies the upper-bound of the number of ancestral sites to be examined.

	* $outdir (in line 148) through $out_summ (in line 152), which collectively specify the output file system.

4-2c) Run the script by issuing the following command:

$[perl] ./ratio_linear_vs_quadratic_pwa_case_iii.pl


4-2d) The output file, "$outdir/out_coeffs_ratios.txt," will be created.
	The file has almost the same format as that in 4-1d).
	The only difference is that the number of descendant sites replaces the number of ancestral sites.


[4-3] For case-(iv) local PWAs.

4-3a) 'cd' to [PWA_probs/KS_vs_Reference/Case_iv/].

4-3b) Edit the script "./ratio_KS_vs_ref2nd_pwa_case_iv.pl" appropriately.

     Those variables (current lines) whose modifications are particularly likely to be necessary are:

	* $TOTRATE_INS (in line 97) through $CUTOFF_DEL_LEN (in line 121), which collectively specify the parameter setting of the indel model.

	* @SET_PAIRS_ADSITENUMS (in lines 142-151), which specifies the upper-bound of the number of ancestral sites to be examined.

	* $outdir (in line 160) through $out_summ (in line 164), which collectively specify the output file system.

4-3c) Run the script by issuing the following command:

$[perl] ./ratio_KS_vs_ref2nd_pwa_case_iv.pl


4-3d) The output file, "$outdir/out_coeffs_ratios.txt," will be created.
	The file is a table of the results.
	In the file, each row records the results for a given pair of the number of ancestral sites and the number of descendant sites.
	More specifically, each row records:
	(A) the coefficient of the 2nd-order term in the expected number of indels, in the expansion of the probability via the HMM of Kim and Sinha (2007);
	(B) the coefficient of the 2nd-order term, in the expansion of the probability via our ab initio formulation;
	and (B/A) the ratio of the latter to the former.


<< References >>

  * Cartwright RA. 2005. "DNA assembly with gap (Dawg): simulating sequence evolution." Bioinformatics 21:iii31-iii38.
  * Ezawa K (unpublished). "General continuous-time Markov model of sequence evolution via insertions/deletions: Local alignment probability computation." (a draft manuscript is available on request to the author.)
  * Ezawa K, Graur D, Landan G. 2015a. "Perturbative formulation of general continuous-time Markov model of sequence evolution via insertions/deletions, Part II: Perturbation analyses." bioRxiv doi: http://dx.doi.org/10.1101/023606.
  * Kim J, Sinha S. 2007. "Indelign: a probabilistic framework for annotation of insertions and deletions in a multiple alignment." Bioinformatics 23:289-297.


# This file was first created on June 17 (Wed), 2015, when the package was updated from ver 0.5.1 to ver 0.6, by K. Ezawa.
# It was revised on Aug 4 (Tue),in 2015, when the package was updated from ver. 0.6.1 to ver. 0.6.1.1, by K. Ezawa.
# It was further revised on Aug 30 (Mon),in 2015, when the package was updated from ver. 0.6.1.1 to ver. 0.6.1.2, by K. Ezawa.
# It was further revised on March 26 (Sat),in 2016, when the package was updated from ver. 0.6.1.2 to ver. 0.6.1.3, by K. Ezawa.
