# Supplementary material for: General continuous-time Markov model of sequence evolution via insertions/deletions: local alignment probability computation
Source: BMC Bioinformatics. 2016 Sep 27;17:397. doi: 10.1186/s12859-016-1167-6 (PMC5039815; doi:10.1186/s12859-016-1167-6)
Supplement: Additional file 2: — A package (the version used for the analyses in this paper), which contains Perl modules that implement the key algorithms and formulas, as well as some main Perl scripts that we used for the actual data analyses. (The package is available under the GNU General Public License. The modules and scripts will run on a Mac OS X terminal, and were confirmed to run also on Red Had Enterprise Linux (6.4). And they will probably run on other UNIX platforms as well, although we have not tested whether they indeed do.) The package also contains Dawg control files necessary for creating the simulated MSA sets 1A, 1B, 2, 3P, 3M and 3F. The latest version of the package (“FA_LOLIPOG_P.verxxx”) will be available from the “LOLIPOG” (LOg-LIkelihood for the Pattern Of Gaps) project at the FTP repository of the Bioinformatics Organization [58]. (ZIP 7548 kb) [file 12859_2016_1167_MOESM2_ESM.zip › additional_file_2/FA_LOLIPOG_P.ver0.6.1.6/INDEL_LIKELIHOOD/Perturbation_Analyses/MSA_probs/Pars_vs_NextPars/Case_III/Cutoff_500/ratio_pars_vs_nextpars_msa_case_III.pl]

#!/usr/bin/perl
#
###################################################################################
#	FA_LOLIPOG_P: A package to calculate First-Approximate LOg-LIkelihood for the Pattern Of Gaps,
#		as well as the first-approximate perfect score (described below),
#		of a given MSA (almost exclusively via Perl modules and scripts).
#
#	Version 0.6: Copyright (C) 2015 Kiyoshi Ezawa
#
#    This package is free software: you can redistribute it and/or modify
#    it under the terms of the GNU General Public License as published by
#    the Free Software Foundation, either version 3 of the License, or
#    (at your option) any later version.
#
#    This package is distributed in the hope that it will be useful,
#    but WITHOUT ANY WARRANTY; without even the implied warranty of
#    MERCHANTABILITY or FITNESS FOR A PARTICULAR PURPOSE.  See the
#    GNU General Public License for more details.
#
#    You should have received a copy of the GNU General Public License, "GNU_GPL.txt",
#    along with this package.  If not, see <http://www.gnu.org/licenses/>.
#
#    The author can be contacted by e-mailing to <kezawa dot ezawa3 at gmail dot com>
#    (replace " dot " and " at " with "." and "@", respectively).
###################################################################################
#
# ratio_pars_vs_nextpars_msa_case_III.pl:
#	This Perl script was created by modifying 'ratio_pars_vs_nextpars_pwa_case_iii.pl'.
#	It examines the local MSAs in case (III),
#	that is, each of them has a run of sites in sequence 1 aligned with runs of gaps in sequences 2 and 3,
#	in between a pair of PASs.
#	It compares the contribution by the 3rd-type non-parsimonious history (consisting of deletions along branches 2 and 3)
#	with that contributed by the parsimonious history.
#
#	[CREATED on May 10 (Sun), 2015.]
#
# ratio_pars_vs_nextpars_pwa_case_iii.pl:
#	This Perl script does nearly the same jobs as its predecessor, 'ratio_pars_vs_nextpars_pwa_case_ii.pl' does.
#	The only difference is that it examines the local PWAs in case (iii),
#	that is, each of them has no ancestral sites and some descendant sites
#	in between two preserved ancestral sites (PASs) that are next to each other.
#
#	[CREATED on May 4 (Mon), 2015.]
#
# ratio_pars_vs_nextpars_pwa_case_ii.pl:
#	This Perl script calculates the portion of the multiplication factor for a local PWA
#	contributed by the parsimonious (i.e., fewest-indel) local histories,
#	that contributed by the next-parsimonious (i.e., next-fewest-indel) local histories,
#	and the ratio of the former to the latter,
#	under fixed model parameters and under several different values of the time lapse (t_F - t_I).
#	The local PWAs examined in this script are in case (ii),
#	that is, each of them has some ancestral sites and no descendant sites
#	in between two preserved ancestral sites (PASs) that are next to each other.
#
#	[CREATED on May 2 (Sat), 2015.]
#

use strict;
use warnings;

use MyFile_manipu qw(
	open_input_file2 open_output_file list_sessions_ext tfm_labels2indices_gen
	);
use MyArrayManipu qw( diff_array );

use MyPertProb_locPWA_dawg qw(
	mfac_agaps_vs_dsites_1event
	mfac_agaps_vs_dsites_2events
	);
	##mfac_asites_vs_dgaps_1event
	##mfac_asites_vs_dgaps_2events

use MyPertProb_locMSA_dawg_smpl qw(
	mfac_lone_dsites_vs_ddgaps_2events_3rd
	);


$| = 1; # Flush the buffer for standard output as soon as it receives data.

my $program_path = $0;
my ($program_name) = ($program_path =~ m!([^/]+)$!);

	# Controlling the level of test outputs. #
	# (0: silent; 1: very quiet; 2: quiet; 3: medium; 4: verbose; 5: very verbose) 
our $TEST_LEVEL = 3;


	### MODEL PARAMETERS ###

our $TOTRATE_INS = 0.1; # Total insertion rate (per unit time). (lambda_I in Dawg's indel model.)
our $TOTRATE_DEL = 0.1; # Total deletion rate (per unit time). (lambda_D in Dawg's indel model.)

our $EXPONENT_INS = 1.6; # Exponent for the power-law distribution of insertion lengths: f_I (l) is proportional to l^{-$EXPONENT_INS}.
our $EXPONENT_DEL = 1.6; # Exponent for the power-law distribution of deletion lengths: f_D (l) is proportional to l^{-$EXPONENT_DEL}.

=for the full-scale analysis (1)
our $CUTOFF_INS_LEN = 5000; # Cutoff value for the insertion length.
our $CUTOFF_DEL_LEN = 5000; # Cutoff value for the deletion length.
=cut
=for the full-scale analysis (2)
our $CUTOFF_INS_LEN = 1000; # Cutoff value for the insertion length.
our $CUTOFF_DEL_LEN = 1000; # Cutoff value for the deletion length.
=cut
##=for the full-scale analysis (3)
our $CUTOFF_INS_LEN = 500; # Cutoff value for the insertion length.
our $CUTOFF_DEL_LEN = 500; # Cutoff value for the deletion length.
##=cut
=for TESTING
our $CUTOFF_INS_LEN = 200; # Cutoff value for the insertion length.
our $CUTOFF_DEL_LEN = 200; # Cutoff value for the deletion length.
=cut

my $nfac_ins = my $nfac_del = 0;
for (my $l=1; $l<= $CUTOFF_INS_LEN; $l++) { $nfac_ins += exp (-$EXPONENT_INS * log ($l)); }
for (my $l=1; $l<= $CUTOFF_DEL_LEN; $l++) { $nfac_del += exp (-$EXPONENT_DEL * log ($l)); }


our @FREQS_INS = (0); # Relative frequencies of the insertion lengths.
our @FREQS_DEL = (0); # Relative frequencies of the deletion lengths.

for (my $l=1; $l<= $CUTOFF_INS_LEN; $l++) { $FREQS_INS[$l] = exp (-$EXPONENT_INS * log ($l)) /$nfac_ins; }
for (my $l=1; $l<= $CUTOFF_DEL_LEN; $l++) { $FREQS_DEL[$l] = exp (-$EXPONENT_DEL * log ($l)) /$nfac_del; }

	### Other Important Parameters ###

our @TIME_LAPSES = (0.05, 0.2, 0.5, 1.0, 2.0); # Values of the time lapse (= t_F - t_I) to be examined.

=for the full-scale analysis (1,2)
our $UB_CT_DECSITES1 = 1000; # Upper-bound of the number of descendant sites in between the PASs.
=cut
##=for the full-scale analysis (3)
our $UB_CT_DECSITES1 = 500; # Upper-bound of the number of descendant sites in between the PASs.
##=cut
=for TESTING
our $UB_CT_DECSITES1 = 100; # Upper-bound of the number of descendant sites in between the PASs.
=cut

	### Templates of parameters along branches. ###
	### (ADDED in creation of 'ratio_pars_vs_nextpars_msa_case_III.pl' on May 10 (Sun), 2015.)

our @SET_PARAMS_TMPL = (1, $TOTRATE_INS, $TOTRATE_DEL, \@FREQS_INS, \@FREQS_DEL, $CUTOFF_INS_LEN, $CUTOFF_DEL_LEN);


	### Output files. ###

	# $outfile = "$outdir/$out_pref$tlapse$out_suff"

my $outdir = 'Fixed_Time_Lapse'; ## For the full-scale analysis.
##my $outdir = 'TESTs/Test1'; ## For TESTING the script.
my $out_pref = 'out_mfacs_ratios_3rd.';
my $out_suff = '.txt';

my $out_summ = "$outdir/out_ratios_3rd_for_varied_tlapse.txt";


	### Create the output directory. ###

unless ( -d $outdir ) {
    unless (0 == system ("mkdir -p $outdir") ) {
	print STDOUT "[ERROR '$program_name'] FAILED to CREATE the OUTPUT DIRECTORY '$outdir': $? !\n";
	print STDERR "[ERROR '$program_name'] $!\n";
	die ;
    }
}
unless (( -r $outdir ) and ( -w $outdir )) {
    unless (0 == system ("chmod u+rw $outdir") ) {
	print STDOUT "[ERROR '$program_name'] FAILED to CHANGE permission MODES of the output directory '$outdir': $? !\n";
	print STDERR "[ERROR '$program_name'] $!\n";
	die ;
    }
}


	### Declare the Beginning of the Script ###

print STDOUT "\n<<< Program name: $program_name (path: $program_path) >>>\n\n";

print STDOUT "# It compares the contribution by the 3rd-type next-parsimonious history with that by the parsimonious history, both to the local MSA probability in case (III).\n\n";

print STDOUT "Summary output file: $out_summ .\n\n";

print STDOUT "Detailed output files: {out_dir}/$out_pref", '{time_lapse}', "$out_suff,\n";
print STDOUT "       where {out_dir} = $outdir ,\n";
print STDOUT "             {time_lapse} = ", join (', ', @TIME_LAPSES), " .\n\n";


print STDOUT "\n", '$TEST_LEVEL = ', $TEST_LEVEL, " .\n\n";


print STDOUT "\n<< Model Parameters (shared by all branches) >>\n\n";

print STDOUT '$TOTRATE_INS = ', $TOTRATE_INS, " ,\n";
print STDOUT '$TOTRATE_DEL = ', $TOTRATE_DEL, " ,\n\n";

print STDOUT '@FREQS_INS[l] prpt l^{', -$EXPONENT_INS, "}   (l=1,...,$CUTOFF_INS_LEN) ,\n";
print STDOUT '@FREQS_DEL[l] prpt l^{', -$EXPONENT_DEL, "}   (l=1,...,$CUTOFF_DEL_LEN) .\n\n";


if ($TEST_LEVEL>2) {

   print STDOUT "\n< Indel length frequencies >\n\n";

   print STDOUT join ("\t", 'Length', 'Ins', 'Del'), "\n\n";

   my $cutoff = ($CUTOFF_INS_LEN > $CUTOFF_DEL_LEN) ? $CUTOFF_INS_LEN : $CUTOFF_DEL_LEN ;

   for (my $l=1; $l<= $cutoff; $l++) {
	my $f_ins = ($l > $CUTOFF_INS_LEN) ? 'undef' : $FREQS_INS[$l] ;
	my $f_del = ($l > $CUTOFF_DEL_LEN) ? 'undef' : $FREQS_DEL[$l] ;

	print STDOUT join ("\t", $l, $f_ins, $f_del), "\n";
   }
   print STDOUT "\n\n";

}  # END of "if ($TEST_LEVEL>2) {...}". #

print STDOUT "\n<<< Main Analysis >>>\n\n\n";


my @ratios = (); # $ratios[$n_D1]->[$indx_tlapse] is the ratio of the pars to the next-pars for the time lapse of $TIME_LAPSES[$indx_tlapse] and $n_D1 descendant sites.

for (my $n_D1=0; $n_D1 <= $UB_CT_DECSITES1; $n_D1++) { $ratios[$n_D1] = []; }


for (my $indx_tlapse = 0; $indx_tlapse < @TIME_LAPSES; $indx_tlapse++) { # Main outer for-loop (over time-lapses). #

    my $tlapse = $TIME_LAPSES[$indx_tlapse];

		# (ADDED in creation of 'ratio_pars_vs_nextpars_msa_case_III.pl' on May 10 (Sun), 2015.)

		# Indel model parameters along the 3 branches. (Assume that all models share the same parameters.) #
    my @set_params1 = my @set_params2 = my @set_params3 = @SET_PARAMS_TMPL;

		# Assume that all branches have the same length (= $tlapse).
    $set_params1[0] = $set_params2[0] = $set_params3[0] = $tlapse;

		# (END of "ADDED in creation of 'ratio_pars_vs_nextpars_msa_case_III.pl' on May 10 (Sun), 2015.")


    my $outfile = "$outdir/$out_pref$tlapse$out_suff";

    my $fh_out = open_output_file ($outfile, 0);
    unless (defined $fh_out) {
	print STDOUT "[ERROR '$program_name'] 'open_output_file' FAILED for the time-lapse = $tlapse: $! !\n\n";
	print STDERR "[ERROR '$program_name'] $!\n\n";
	die ;
    }

    print $fh_out join ("\t", '#{anc_sites}', 'A=Mfac(pars)', 'B=Mfac(next-pars(3rd))', 'Ratio(=B/A)'), "\n\n";
    ##print $fh_out join ("\t", '#{anc_sites}', 'A=Mfac(pars)', 'B=Mfac(next-pars)', 'Ratio(=B/A)'), "\n\n";

    for (my $n_D1=1; $n_D1 <= $UB_CT_DECSITES1; $n_D1++) { # Main inner for-loop (over the descendant site counts in sequence 1). #

		# 1st MAJOR MODIFICATION in creation of 'ratio_pars_vs_nextpars_msa_case_III.pl' (on May 10 (Sun), 2015). #
	my ($b1, $lambda_I1, $lambda_D1, $freqs_I1, $freqs_D1, $cutoff_I1, $cutoff_D1) = @set_params1;
	my $mfac_pars = mfac_agaps_vs_dsites_1event ($n_D1, $b1, $lambda_I1, $lambda_D1, @{$freqs_I1}, $cutoff_I1);

=for the predecessor 'ratio_pars_vs_nextpars_pwa_case_iii.pl'.
		# A MAJOR MODIFICATION in creation of  'ratio_pars_vs_nextpars_pwa_case_iii.pl' (on May 4 (Mon), 2015).
	my $mfac_pars = mfac_agaps_vs_dsites_1event ($n_D, $tlapse, $TOTRATE_INS, $TOTRATE_DEL, @FREQS_INS, $CUTOFF_INS_LEN);
	##my $mfac_pars = mfac_asites_vs_dgaps_1event ($n_A, $tlapse, $TOTRATE_INS, $TOTRATE_DEL, @FREQS_DEL, $CUTOFF_DEL_LEN);
=cut
	unless (defined $mfac_pars) {
	    print STDOUT "[ERROR '$program_name'] 'mfac_agaps_vs_dsites_1event' FAILED for #{dec_sites}_1 = $n_D1 and {branch_length}_1 = $b1 !\n";
	    print STDERR "[ERROR '$program_name'] $!\n\n";
	    die ;
	}

		# 2nd MAJOR MODIFICATION in creation of 'ratio_pars_vs_nextpars_msa_case_III.pl' (on May 10 (Sun), 2015). #

	my $mfac_nextpars_3rd = mfac_lone_dsites_vs_ddgaps_2events_3rd ($n_D1, @set_params1, @set_params2, @set_params3);
	unless (defined $mfac_nextpars_3rd) {
	    print STDOUT "[ERROR '$program_name'] 'mfac_lone_dsites_vs_ddgaps_2events_3rd' FAILED for #{dec_sites}_1 = $n_D1 and {time-lapse} = $tlapse !\n";
	    print STDERR "[ERROR '$program_name'] $!\n\n";
	    die ;
	}
=for the predecessor 'ratio_pars_vs_nextpars_pwa_case_iii.pl'.
		# A MAJOR MODIFICATION in creation of  'ratio_pars_vs_nextpars_pwa_case_iii.pl' (on May 4 (Mon), 2015).
	my ($mfac_nextpars, $components) = mfac_agaps_vs_dsites_2events ($n_D, $tlapse, $TOTRATE_INS, $TOTRATE_DEL, @FREQS_INS, @FREQS_DEL, $CUTOFF_INS_LEN, $CUTOFF_DEL_LEN);
	##my ($mfac_nextpars, $components) = mfac_asites_vs_dgaps_2events ($n_A, $tlapse, $TOTRATE_INS, $TOTRATE_DEL, @FREQS_INS, @FREQS_DEL, $CUTOFF_INS_LEN, $CUTOFF_DEL_LEN);
	unless (defined $mfac_nextpars) {
	    print STDOUT "[ERROR '$program_name'] 'mfac_agaps_vs_dsites_2events' FAILED for #{dec_sites} = $n_D and {time-lapse} = $tlapse !\n";
	    print STDERR "[ERROR '$program_name'] $!\n\n";
	    die ;
	}
=cut

	my $ratio_mfac_3rd = $mfac_nextpars_3rd / $mfac_pars ;

	print $fh_out join ("\t", $n_D1, $mfac_pars, $mfac_nextpars_3rd, $ratio_mfac_3rd), "\n";

	$ratios[$n_D1]->[$indx_tlapse] = $ratio_mfac_3rd ;
	##$ratios[$n_A]->[$indx_tlapse] = $ratio_mfac ;

    }					# End of the main inner for-loop (over the descendant site counts in sequence 1). #

    close ($fh_out);

}							# End of the main outer for-loop (over time-lapses). #

print STDOUT "\n--- Finished the Analysis. Now, print out the summary. ---\n\n";

my $fh_osm = open_output_file ($out_summ, 0);
unless (defined $fh_osm) {
	print STDOUT "[ERROR '$program_name'] 'open_output_file' FAILED on the summary file, '$out_summ'!\n\n";
	print STDERR "[ERROR '$program_name'] $!\n\n";
	die ;
}

print $fh_osm join ("\t", '#{dec_sites}\time-lapse', @TIME_LAPSES), "\n\n";

for (my $n_D1=1; $n_D1 <= $UB_CT_DECSITES1; $n_D1++) { print $fh_osm join ("\t", $n_D1, @{$ratios[$n_D1]}), "\n"; }  

close ($fh_osm);


print STDOUT "\n\n=== The Program FINISHED !! ===\n\n";
