# Supplementary material for: General continuous-time Markov model of sequence evolution via insertions/deletions: local alignment probability computation
Source: BMC Bioinformatics. 2016 Sep 27;17:397. doi: 10.1186/s12859-016-1167-6 (PMC5039815; doi:10.1186/s12859-016-1167-6)
Supplement: Additional file 2: — A package (the version used for the analyses in this paper), which contains Perl modules that implement the key algorithms and formulas, as well as some main Perl scripts that we used for the actual data analyses. (The package is available under the GNU General Public License. The modules and scripts will run on a Mac OS X terminal, and were confirmed to run also on Red Had Enterprise Linux (6.4). And they will probably run on other UNIX platforms as well, although we have not tested whether they indeed do.) The package also contains Dawg control files necessary for creating the simulated MSA sets 1A, 1B, 2, 3P, 3M and 3F. The latest version of the package (“FA_LOLIPOG_P.verxxx”) will be available from the “LOLIPOG” (LOg-LIkelihood for the Pattern Of Gaps) project at the FTP repository of the Bioinformatics Organization [58]. (ZIP 7548 kb) [file 12859_2016_1167_MOESM2_ESM.zip › additional_file_2/FA_LOLIPOG_P.ver0.6.1.6/INDEL_LIKELIHOOD/Perturbation_Analyses/PWA_probs/Iteration_Formulas/Case_iii/iteration_mfac_pwa_case_iii.pl]

#!/usr/bin/perl
#
###################################################################################
#	FA_LOLIPOG_P: A package to calculate First-Approximate LOg-LIkelihood for the Pattern Of Gaps,
#		as well as the first-approximate perfect score (described below),
#		of a given MSA (almost exclusively via Perl modules and scripts).
#
#	Version 0.6:     Copyright (C) 2015 Kiyoshi Ezawa
#	Version 0.6.1.3: Copyright (C) 2016 Kiyoshi Ezawa
#
#    This package is free software: you can redistribute it and/or modify
#    it under the terms of the GNU General Public License as published by
#    the Free Software Foundation, either version 3 of the License, or
#    (at your option) any later version.
#
#    This package is distributed in the hope that it will be useful,
#    but WITHOUT ANY WARRANTY; without even the implied warranty of
#    MERCHANTABILITY or FITNESS FOR A PARTICULAR PURPOSE.  See the
#    GNU General Public License for more details.
#
#    You should have received a copy of the GNU General Public License, "GNU_GPL.txt",
#    along with this package.  If not, see <http://www.gnu.org/licenses/>.
#
#    The author can be contacted by e-mailing to <kezawa dot ezawa3 at gmail dot com>
#    (replace " dot " and " at " with "." and "@", respectively).
###################################################################################
#
# iteration_mfac_pwa_case_iii.pl:
#	This Perl script was created by slightly modifying the predecessor, 'iteration_mfac_pwa_case_ii.pl'.
#	The major difference from the predecessor is that this script calculates the probabilities of
#	the local PWAs in cases (i) and (iii).
#	In case (iii), each local PWA has no ancestral sites and some descendant sites in between the PASs.
#
#	[CREATION STARTED on May 7 (Thu), 2015, ENDED on May 8 (Fri), 2015.]
#
# iteration_mfac_pwa_case_ii.pl:
#	This Perl script calculates the portion of the probability for a local PWA
#	contributed by the local histories each of which consists of up to a specified number of indel events,
#	under fixed model parameters and a fixed value of the time lapse (t_F - t_I).
#	The local PWAs examined in this script are in cases (i) and (ii).
#	In case (i), there are neither ancestral sites nor descendant sites 
#	in between a pair of preserved ancestral sites (PASs) that are next to each other.
#	In case (ii), each of them has some ancestral sites and no descendant sites in between the PASs.
#
#	Because the calculation is done via an ITERATION, the script also outputs the
#	multiplication factors in the intermediate steps and along sub-intervals.
#
#	[CREATION STARTED on May 5 (Tue), 2015, ENDED on May 7 (Thu), 2015.]
#

use strict;
use warnings;

use MyFile_manipu qw(
	open_input_file2 open_output_file list_sessions_ext tfm_labels2indices_gen
	);
use MyArrayManipu qw( diff_array );

=moved to 'MyPertProb_locPWA_itr_dawg'.
use MyPertProb_locPWA_dawg qw(
	mfac_asites_vs_dgaps_1event
	mfac_asites_vs_dgaps_2events
	);
=cut

use MyPertProb_locPWA_itr_dawg qw(
	initialize_probs_case_iii
	composite_probs_until_last_mut_case_iii
	finish_iter_calc_probs_case_iii
	);


$| = 1; # Flush the buffer for standard output as soon as it receives data.

my $program_path = $0;
my ($program_name) = ($program_path =~ m!([^/]+)$!);

	# Controlling the level of test outputs. #
	# (0: silent; 1: very quiet; 2: quiet; 3: medium; 4: verbose; 5: very verbose) 
our $TEST_LEVEL = 3;

##$MyPertProb_locPWA_itr_dawg::TEST_LEVEL1 = 1;
$MyPertProb_locPWA_itr_dawg::TEST_LEVEL1 = 2;
##$MyPertProb_locPWA_itr_dawg::TEST_LEVEL1 = 3;
##$MyPertProb_locPWA_itr_dawg::TEST_LEVEL1 = 5;

	### Parameters important for the iterative calculation. ###

our $TIME_INIT = 0; # Initial time.
our $TIME_FIN = 1.0; # Final time.
##our $TIME_FIN = 0.5; # Final time.
##our $TIME_FIN = 0.2; # Final time.

##our @TIME_LAPSES = (0.05, 0.2, 0.5, 1.0, 2.0); # Values of the time lapse (= t_F - t_I) to be examined.

=for the full-scale analysis (1,2)
#our $UB_CT_DECSITES = 1000; # Upper-bound of the number of descendant sites in between the PASs.
=cut
=for the full-scale analysis (3)
#our $UB_CT_DECCSITES = 500; # Upper-bound of the number of descendant sites in between the PASs.
=cut
##=for the full-scale analysis  (3lng,3sht)
our $UB_CT_DECSITES = 300; # Upper-bound of the number of descendant sites in between the PASs.
##=cut
=for TESTING
our $UB_CT_DECSITES = 100; # Upper-bound of the number of descendant sites in between the PASs.
=cut

#=for the full-scale analysis.
our $CT_SB_INTVLS = 400; # Number of sub-intervals for the numerical integration.
##our $CT_SB_INTVLS = 200; # Number of sub-intervals for the numerical integration.
##our $CT_SB_INTVLS = 100; # Number of sub-intervals for the numerical integration.
##our $CT_SB_INTVLS = 50; # Number of sub-intervals for the numerical integration.
#=cut
=for TESTING
our $CT_SB_INTVLS = 10; # Number of sub-intervals for the numerical integration.
=cut

#=for the full-scale analysis
our $INIT_CT_EVENTS = 2; # Initial iteration step (i.e., the number of indels up to which each initial probability accommodates.)
#=cut
=for Test0a & Test1a
our $INIT_CT_EVENTS = 1; # Initial iteration step (i.e., the number of indels up to which each initial probability accommodates.) # For 'Test0' & 'Test1' .
=cut

##=for the full-scale analysis.
our $UB_CT_EVENTS = 200; # The upper-bound of the number of indel events in a history.
##our $UB_CT_EVENTS = 50; # The upper-bound of the number of indel events in a history.
#our $UB_CT_EVENTS = 20; # The upper-bound of the number of indel events in a history.
#our $UB_CT_EVENTS = 10; # The upper-bound of the number of indel events in a history.
##=cut
=for TESTING
our $UB_CT_EVENTS = 5; # The upper-bound of the number of indel events in a history.
#our $UB_CT_EVENTS = 2; # The upper-bound of the number of indel events in a history. # For 'Test0' & 'Test1' .
=cut


	### MODEL PARAMETERS ###

our $TOTRATE_INS = 0.1; # Total insertion rate (per unit time). (lambda_I in Dawg's indel model.)
our $TOTRATE_DEL = 0.1; # Total deletion rate (per unit time). (lambda_D in Dawg's indel model.)

our $EXPONENT_INS = 1.6; # Exponent for the power-law distribution of insertion lengths: f_I (l) is proportional to l^{-$EXPONENT_INS}.
our $EXPONENT_DEL = 1.6; # Exponent for the power-law distribution of deletion lengths: f_D (l) is proportional to l^{-$EXPONENT_DEL}.

=for the full-scale analysis (1)
#our $CUTOFF_INS_LEN = 5000; # Cutoff value for the insertion length.
#our $CUTOFF_DEL_LEN = 5000; # Cutoff value for the deletion length.
=cut
=for the full-scale analysis (2)
#our $CUTOFF_INS_LEN = 1000; # Cutoff value for the insertion length.
#our $CUTOFF_DEL_LEN = 1000; # Cutoff value for the deletion length.
=cut
=for the full-scale analysis (3lng)
our $CUTOFF_INS_LEN = 500; # Cutoff value for the insertion length.
our $CUTOFF_DEL_LEN = 500; # Cutoff value for the deletion length.
=cut
##=for the full-scale analysis (3sht)
our $CUTOFF_INS_LEN = 100; # Cutoff value for the insertion length.
our $CUTOFF_DEL_LEN = 100; # Cutoff value for the deletion length.
##=cut
=for TESTING
our $CUTOFF_INS_LEN = 200; # Cutoff value for the insertion length.
our $CUTOFF_DEL_LEN = 200; # Cutoff value for the deletion length.
=cut

	# The cut-off indel lengths for initializing the probabilities. #
our $INIT_CUTOFF_INS_LEN = $UB_CT_DECSITES + 2*$CUTOFF_DEL_LEN;
our $INIT_CUTOFF_DEL_LEN = $UB_CT_DECSITES + 2*$CUTOFF_INS_LEN;
($INIT_CUTOFF_INS_LEN < $CUTOFF_INS_LEN) and ($INIT_CUTOFF_INS_LEN = $CUTOFF_INS_LEN);
($INIT_CUTOFF_DEL_LEN < $CUTOFF_DEL_LEN) and ($INIT_CUTOFF_DEL_LEN = $CUTOFF_DEL_LEN);

my $nfac_ins = my $nfac_del = 0;
for (my $l=1; $l<= $INIT_CUTOFF_INS_LEN; $l++) { $nfac_ins += exp (-$EXPONENT_INS * log ($l)); }
for (my $l=1; $l<= $INIT_CUTOFF_DEL_LEN; $l++) { $nfac_del += exp (-$EXPONENT_DEL * log ($l)); }
##for (my $l=1; $l<= $CUTOFF_INS_LEN; $l++) { $nfac_ins += exp (-$EXPONENT_INS * log ($l)); }
##for (my $l=1; $l<= $CUTOFF_DEL_LEN; $l++) { $nfac_del += exp (-$EXPONENT_DEL * log ($l)); }


our @FREQS_INS = (0); # Relative frequencies of the insertion lengths.
our @FREQS_DEL = (0); # Relative frequencies of the deletion lengths.

for (my $l=1; $l<= $INIT_CUTOFF_INS_LEN; $l++) { $FREQS_INS[$l] = exp (-$EXPONENT_INS * log ($l)) /$nfac_ins; }
for (my $l=1; $l<= $INIT_CUTOFF_DEL_LEN; $l++) { $FREQS_DEL[$l] = exp (-$EXPONENT_DEL * log ($l)) /$nfac_del; }
##for (my $l=1; $l<= $CUTOFF_INS_LEN; $l++) { $FREQS_INS[$l] = exp (-$EXPONENT_INS * log ($l)) /$nfac_ins; }
##for (my $l=1; $l<= $CUTOFF_DEL_LEN; $l++) { $FREQS_DEL[$l] = exp (-$EXPONENT_DEL * log ($l)) /$nfac_del; }

our $TOTRATE_INDEL = $TOTRATE_INS + $TOTRATE_DEL ;

	### Output files. ###

	# $outfile = "$outdir/$out_pref$itr_step$out_suff"

my $outdir = "Tinit${TIME_INIT}_Tfin${TIME_FIN}_Sbdiv$CT_SB_INTVLS"; ## For the full-scale analysis.
##my $outdir = 'TESTs/Test2'; ## For TESTING the script.
#my $outdir = 'TESTs/Test2.large_cutoff'; ## For TESTING the script.
##my $outdir = 'TESTs/Test0c.DETAIL2'; ## For TESTING the script.

my $out_pref = 'out_probs.up_to_';
my $out_suff = '_events.txt';

##my $out_summ = "$outdir/out_ratios_for_varied_tlapse.txt";


	### Create the output directory. ###

unless ( -d $outdir ) {
    unless (0 == system ("mkdir -p $outdir") ) {
	print STDOUT "[ERROR '$program_name'] FAILED to CREATE the OUTPUT DIRECTORY '$outdir': $? !\n";
	print STDERR "[ERROR '$program_name'] $!\n";
	die ;
    }
}
unless (( -r $outdir ) and ( -w $outdir )) {
    unless (0 == system ("chmod u+rw $outdir") ) {
	print STDOUT "[ERROR '$program_name'] FAILED to CHANGE permission MODES of the output directory '$outdir': $? !\n";
	print STDERR "[ERROR '$program_name'] $!\n";
	die ;
    }
}


	### Declare the Beginning of the Script ###

##print STDOUT "\n<<< Program name: $program_name (path: $program_path) >>>\n\n";

##print STDOUT "Summary output file: $out_summ .\n\n";

print STDOUT "Output files: {out_dir}/$out_pref", '{maxcount_events}', "$out_suff,\n";
print STDOUT "       where {out_dir} = $outdir ,\n";
print STDOUT "             {maxcount_events} = $INIT_CT_EVENTS, ..., $UB_CT_EVENTS .\n\n";

print STDOUT "\n", '$TEST_LEVEL = ', $TEST_LEVEL, " ,\n";
print STDOUT '$MyPertProb_locPWA_itr_dawg::TEST_LEVEL1 = ', $MyPertProb_locPWA_itr_dawg::TEST_LEVEL1, " .\n\n";


print STDOUT "\n<<  Parameters important for the iteration >>\n\n";

print STDOUT 'Time interval:  [$TIME_INIT, $TIME_FIN] = [', $TIME_INIT, ', ', $TIME_FIN, ']', " .\n\n";

print STDOUT '$UB_CT_DECSITES = ', $UB_CT_DECSITES, " ,\n";
print STDOUT '$CT_SB_INTVLS   = ', $CT_SB_INTVLS, " .\n\n";
print STDOUT '$INIT_CT_EVENTS = ', $INIT_CT_EVENTS, " ,\n";
print STDOUT '$UB_CT_EVENTS   = ', $UB_CT_EVENTS, " .\n\n";

print STDOUT "\n<< Model Parameters >>\n\n";

print STDOUT '$TOTRATE_INS = ', $TOTRATE_INS, " ,\n";
print STDOUT '$TOTRATE_DEL = ', $TOTRATE_DEL, " ,\n";
print STDOUT '($TOTRATE_INDEL = ', $TOTRATE_INDEL, ") .\n\n";

print STDOUT '@FREQS_INS[l] prpt l^{', -$EXPONENT_INS, "}   (l=1,...,$CUTOFF_INS_LEN) ,\n";
print STDOUT '@FREQS_DEL[l] prpt l^{', -$EXPONENT_DEL, "}   (l=1,...,$CUTOFF_DEL_LEN) .\n\n";


if ($TEST_LEVEL>2) {

   print STDOUT "\n< Indel length frequencies >\n\n";

   print STDOUT join ("\t", 'Length', 'Ins', 'Del'), "\n\n";

   my $cutoff = ($INIT_CUTOFF_INS_LEN > $INIT_CUTOFF_DEL_LEN) ? $INIT_CUTOFF_INS_LEN : $INIT_CUTOFF_DEL_LEN ;
   ##my $cutoff = ($CUTOFF_INS_LEN > $CUTOFF_DEL_LEN) ? $CUTOFF_INS_LEN : $CUTOFF_DEL_LEN ;

   for (my $l=1; $l<= $cutoff; $l++) {
	my $f_ins = ($l > $INIT_CUTOFF_INS_LEN) ? 'undef' : $FREQS_INS[$l] ;
	my $f_del = ($l > $INIT_CUTOFF_DEL_LEN) ? 'undef' : $FREQS_DEL[$l] ;
	##my $f_ins = ($l > $CUTOFF_INS_LEN) ? 'undef' : $FREQS_INS[$l] ;
	##my $f_del = ($l > $CUTOFF_DEL_LEN) ? 'undef' : $FREQS_DEL[$l] ;

	print STDOUT join ("\t", $l, $f_ins, $f_del), "\n";
   }
   print STDOUT "\n\n";

}  # END of "if ($TEST_LEVEL>2) {...}". #


print STDOUT "\n<<< Preparation >>>\n\n";


our @TIME_POINTS = ();
for (my $i=0; $i<= $CT_SB_INTVLS; $i++) { $TIME_POINTS[$i] = $TIME_INIT + $i*($TIME_FIN - $TIME_INIT)/$CT_SB_INTVLS; }

print STDOUT "Time points: ", join (', ', @TIME_POINTS), " .\n\n";

our @LABELS_FLDS = ('#{Dec_sites}');
for (my $i=0; $i<= $CT_SB_INTVLS; $i++) {
	my $t_fin = $TIME_POINTS[$i];
	push @LABELS_FLDS, "[$TIME_INIT,$t_fin]";
	##my $t_init = $TIME_POINTS[$i];
	##push @LABELS_FLDS, "[$t_init,$TIME_FIN]";
}


print STDOUT "\n<<< Main Analysis >>>\n\n\n";

print STDOUT "<< Initializing the probabilities >>\n\n"; 

	# Initialize the upper-bound of #{descendant sites}. #

my $ub_ct_decsites = $INIT_CUTOFF_INS_LEN;  # For LONG-cutoffs.
#my $ub_ct_decsites = $CUTOFF_INS_LEN;  # For SHORT-cutoffs.
##my $ub_ct_decsites = 2; # For Test0c.

print STDOUT "{Upper-bound of #{descendant sites}} = $ub_ct_decsites ,\n";
print STDOUT "{Initial upper-bound of #{events per history}} = $INIT_CT_EVENTS .\n\n";

my @probs = (); # $probs[$i_tp]->[$n_D] ($i_tp = 0, ..., $CT_SB_INTVLS; $n_D = 0, ..., $ub_ct_ancsites) is the probability that the sequence had no sites in between the PASs at time $TIME_INIT, and that it had $n_D sites in between the PASs at time $TIME_POINTS[$i_tp]; the probability was calculated in each iteration step.

unless ( initialize_probs_case_iii (@probs, @TIME_POINTS, $ub_ct_decsites, $INIT_CT_EVENTS, $TOTRATE_INS, $TOTRATE_DEL, @FREQS_INS, @FREQS_DEL, $INIT_CUTOFF_INS_LEN, $INIT_CUTOFF_DEL_LEN) ) {
	print STDOUT "[ERROR '$program_name'] The subroutine 'initialize_probs_case_iii' FAILED !\n";
	print STDERR "[ERROR '$program_name'] $!\n\n";
	die ;
}

	## Print out the initial probabilities. ##

my $outfile0 = "$outdir/$out_pref$INIT_CT_EVENTS$out_suff";
my $fh_out0 = open_output_file ($outfile0, 1);
unless (defined $fh_out0) {
	print STDOUT "[ERROR '$program_name'] 'open_output_file' FAILED !\n";
	print STDERR "[ERROR '$program_name'] $!\n";
	die ;
}

print $fh_out0 join ("\t", @LABELS_FLDS), "\n\n";

for (my $n_D=0; $n_D <= $ub_ct_decsites; $n_D++) { # Preliminary for-loop (over $n_D's). #
    my @output = ($n_D);
    for (my $i_tp=0; $i_tp <= $CT_SB_INTVLS; $i_tp++) { push @output, $probs[$i_tp]->[$n_D]; }
    print $fh_out0 join ("\t", @output), "\n";
}					# End of the preliminary for-loop (over $n_D's). #
close ($fh_out0);

print STDOUT "\n\n<< Iterative calculations >>\n\n";

my $last_ub_ct_decsites = $ub_ct_decsites;

for (my $ct_events = $INIT_CT_EVENTS + 1; $ct_events <= $UB_CT_EVENTS; $ct_events++) { # Main outer for-loop (over the upper-bound of #{events per history}). # 

    print STDOUT "\n<< Incorporating histories each of which consists of $ct_events indels... >>\n\n";

    #$ub_ct_decsites = $CUTOFF_INS_LEN ; # For SHORT-cutoffs
    $ub_ct_decsites = $INIT_CUTOFF_INS_LEN ; # For LONG-cutoffs

=for a time- and memory-saving measure (now obsolete).
    my $cand_ub_ctds = $UB_CT_DECSITES + ($UB_CT_EVENTS - $ct_events) * $CUTOFF_DEL_LEN ;
    $ub_ct_decsites = ($INIT_CUTOFF_INS_LEN < $cand_ub_ctds) ?  $INIT_CUTOFF_INS_LEN : $cand_ub_ctds ;
=cut

    print STDOUT "{Upper-bound of #{descendant sites}} = $ub_ct_decsites .\n\n";

    print STDOUT "\n< Calculate the intermediate \"composite probability densities\"... >\n\n";

=for SHORT-cutoffs
    my $cmp_probs = composite_probs_until_last_mut_case_iii (@probs, $last_ub_ct_decsites, $ub_ct_decsites, $TOTRATE_INS, $TOTRATE_DEL, @FREQS_INS, @FREQS_DEL, $CUTOFF_INS_LEN, $CUTOFF_DEL_LEN);
=cut

#=for LONG-cutoffs
    my $cmp_probs = composite_probs_until_last_mut_case_iii (@probs, $last_ub_ct_decsites, $ub_ct_decsites, $TOTRATE_INS, $TOTRATE_DEL, @FREQS_INS, @FREQS_DEL, $INIT_CUTOFF_INS_LEN, $INIT_CUTOFF_DEL_LEN);
#=cut

    unless (defined $cmp_probs) {
	print STDOUT "[ERROR '$program_name'] 'composite_probs_until_last_mut_case_iii' FAILED !\n";
	print STDERR "[ERROR '$program_name'] $!\n\n";
	die ;
    }

    print STDOUT "\n< Finish calculating the probabilities with new histories incorporated... >\n\n";

    my $new_probs = finish_iter_calc_probs_case_iii (@{$cmp_probs}, $ub_ct_decsites, @TIME_POINTS, $TOTRATE_INDEL);

    unless (defined $new_probs) {
	print STDOUT "[ERROR '$program_name'] 'finish_iter_calc_probs_case_iii' FAILED !\n";
	print STDERR "[ERROR '$program_name'] $!\n\n";
	die ;
    }

    print STDOUT "\n< Print out the new probabilities just calculated... >\n\n";

    my $outfile = "$outdir/$out_pref$ct_events$out_suff";
    my $fh_out = open_output_file ($outfile, 1);

    print $fh_out join ("\t", @LABELS_FLDS), "\n\n";

    for (my $n_D=0; $n_D <= $ub_ct_decsites; $n_D++) { # Inner for-loop (over #{descendant sites}). #
	my @output = ($n_D);
	for (my $i_tp=0; $i_tp <= $CT_SB_INTVLS; $i_tp++) { push @output, $new_probs->[$i_tp][$n_D]; }
	print $fh_out join ("\t", @output), "\n";
    }				# End of the inner for-loop (over #{descendant sites}). #

    close ($fh_out);

	# Update the main variables. #

    @probs = @{$new_probs};
    $last_ub_ct_decsites = $ub_ct_decsites;

}				# End of the main outer for-loop (over the upper-bound of #{events per history}). #


print STDOUT "\n\n=== All Processes FINISHED !! ===\n\n";
