# Supplementary material for: General continuous-time Markov model of sequence evolution via insertions/deletions: local alignment probability computation
Source: BMC Bioinformatics. 2016 Sep 27;17:397. doi: 10.1186/s12859-016-1167-6 (PMC5039815; doi:10.1186/s12859-016-1167-6)
Supplement: Additional file 2: — A package (the version used for the analyses in this paper), which contains Perl modules that implement the key algorithms and formulas, as well as some main Perl scripts that we used for the actual data analyses. (The package is available under the GNU General Public License. The modules and scripts will run on a Mac OS X terminal, and were confirmed to run also on Red Had Enterprise Linux (6.4). And they will probably run on other UNIX platforms as well, although we have not tested whether they indeed do.) The package also contains Dawg control files necessary for creating the simulated MSA sets 1A, 1B, 2, 3P, 3M and 3F. The latest version of the package (“FA_LOLIPOG_P.verxxx”) will be available from the “LOLIPOG” (LOg-LIkelihood for the Pattern Of Gaps) project at the FTP repository of the Bioinformatics Organization [58]. (ZIP 7548 kb) [file 12859_2016_1167_MOESM2_ESM.zip › additional_file_2/FA_LOLIPOG_P.ver0.6.1.6/INDEL_LIKELIHOOD/Perturbation_Analyses/PWA_probs/Iteration_Formulas/Case_iii/PLregression/correl_PLregr_exact_sol.pl]

#!/usr/bin/perl
#
###################################################################################
#	FA_LOLIPOG_P: A package to calculate First-Approximate LOg-LIkelihood for the Pattern Of Gaps,
#		as well as the first-approximate perfect score (described below),
#		of a given MSA (almost exclusively via Perl modules and scripts).
#
#	Version 0.6.1.3: Copyright (C) 2016 Kiyoshi Ezawa
#
#    This package is free software: you can redistribute it and/or modify
#    it under the terms of the GNU General Public License as published by
#    the Free Software Foundation, either version 3 of the License, or
#    (at your option) any later version.
#
#    This package is distributed in the hope that it will be useful,
#    but WITHOUT ANY WARRANTY; without even the implied warranty of
#    MERCHANTABILITY or FITNESS FOR A PARTICULAR PURPOSE.  See the
#    GNU General Public License for more details.
#
#    You should have received a copy of the GNU General Public License, "GNU_GPL.txt",
#    along with this package.  If not, see <http://www.gnu.org/licenses/>.
#
#    The author can be contacted by e-mailing to <kezawa dot ezawa3 at gmail dot com>
#    (replace " dot " and " at " with "." and "@", respectively).
###################################################################################
#
# correl_PLregr_exact_sol.pl:
#	This Perl script performs the correlation and regression analyses
#	to examine the goodness of fit of the power-law distribution
#	to the "exact" solutions for case (iii) local PWA probabilities.
#	[CREATION STARTED on March 4 (Fri), 2016, ENDED on March xx (yyy), 2016.]
#

use strict;
use warnings;

use MyFile_manipu qw(
	open_input_file2 open_output_file list_sessions_ext tfm_labels2indices_gen
	);

use MyArrayManipu qw( diff_array );

use MyLinearRegression qw(
	correl_linregr_sglexpl_wgt
	);

=set aside for future use
use MyContingency_table qw(
	ratios_contingency_tables add_ctbl_margins
	pr_juxtapose_ctbls_xl convert_ctbl_to_2d_distri
	);
=cut

sub readin_table (\$$$);


$| = 1; # Flush the buffer for standard output as soon as it receives data.

my $program_path = $0;
my ($program_name) = ($program_path =~ m!([^/]+)$!);

	### User-specified parameters. ###

	# lower/upper-bounds of the size (#{descendant sites}) of the local PWA.
	# More specifically, #{descendant sites} must be in [$LB_CLENGTH, $UB_CLENGTH].
our $LB_CLENGTH = 1; 
our $UB_CLENGTH = 300;

our $TOTRATE_INDEL = 0.2; # Total indel rate (per site per expected substitution). #

	# Level of the output for testing the script. #
	# (0, silent; 1, very brief; 2, brief; 3, medium; 4, verbose; 5, very verbose) 
our $TEST_LEVEL = 3;

	### Input/Output files ###

##my $infile = "../Tinit0_Tfin1_Sbdiv200_lite/out_probs.up_to_200_events.txt";
##my $infile = "../INS1_TO_DEL3/Tinit0_Tfin1_Sbdiv200_lite/out_probs.up_to_200_events.txt";
my $infile = "../INS3_TO_DEL1/Tinit0_Tfin1_Sbdiv200_lite/out_probs.up_to_200_events.txt";

##my $outdir = "Outputs/Ins1_to_Del1";
##my $outdir = "Outputs/Ins1_to_Del3";
my $outdir = "Outputs/Ins3_to_Del1";
my $outfile_name = "tbl_PL_corrl_regr.sbdiv200.up_to_200_events.txt";
my $outfile = "$outdir/$outfile_name";

	## Check the files/directories ##

foreach my $file ($infile) {
    unless (( -f $file ) and ( -r $file )) {
	print STDOUT "[ERROR '$program_name'] CanNOT FIND a readable INPUT FILE '$file' !\n";
	print STDERR "[ERROR '$program_name'] $!\n";
	die ;
    }
}

unless ( -d $outdir ) {
    unless (0 == system ("mkdir -p $outdir") ) {
	print STDOUT "[ERROR '$program_name'] FAILED to CREATE the OUTPUT DIRECTORY '$outdir': $? !\n";
	print STDERR "[ERROR '$program_name'] $!\n";
	die ;
    }
}
unless (( -r $outdir ) and ( -w $outdir )) {
    unless (0 == system ("chmod u+rw $outdir") ) {
	print STDOUT "[ERROR '$program_name'] FAILED to CHANGE permission MODES of the output directory '$outdir': $? !\n";
	print STDERR "[ERROR '$program_name'] $!\n";
	die ;
    }
}

	### Declare the Beginning of the Script ###

print STDOUT "\n<<<<< Program name: $program_name (path: $program_path) >>>>>\n\n";

##print STDOUT "Session name: $session_name .\n\n";

print STDOUT "Lower-bound of the cluster-length = $LB_CLENGTH .\n\n";
print STDOUT "Upper-bound of the cluster-length = $UB_CLENGTH .\n\n"; # ADDED on Mar 13 (Thu), 2014. #

print STDOUT '$TOTRATE_INDEL = ', $TOTRATE_INDEL, " .\n\n";

print STDOUT '$TEST_LEVEL = ', $TEST_LEVEL, " .\n\n";

print STDOUT "Input file:  $infile .\n\n";

print STDOUT "Output file: {out_dir}/$outfile_name,\n";
print STDOUT "       where {out_dir} = $outdir .\n\n";


print STDOUT "\n\n<<< Now, read in the input file >>>\n\n";

my ($corner, $clm_tags, $row_tags, $set_clms) = readin_table ($infile, $LB_CLENGTH, $UB_CLENGTH);
#
# $corner is the label at the top-left corner of the table. 
# $set_clms->[$i][$j] is the entry at the intersection of the $i th column and the $j th row. ($i and $j are 0-based.)

unless (defined $corner) {
	print STDOUT "[ERROR '$program_name'] Subroutine 'readin_table' FAILED on the input file '$infile' !\n";
	print STDOUT "[ERROR '$program_name'] $!\n\n";
	die ;
}
print STDOUT " --- Subroutine 'readin_table' ended ...\n\n";

my $ct_clms = @{$clm_tags};
my $ct_rows = @{$row_tags};

print STDOUT "#{columns} = $ct_clms ,\n";
print STDOUT "#{rows}    = $ct_rows .\n\n";

my @ln_xs = ();
for (my $j=0; $j<$ct_rows; $j++) { $ln_xs[$j] = log ($row_tags->[$j]); }

	   # Test output #

if ($TEST_LEVEL>1) {
	print STDOUT "\n[ Representative outputs of 'readin_table' ]\n\n";
	my $ct_hf_clms = int ($ct_clms/2);
	my $ct_hf_rows = int ($ct_rows/2);
	print STDOUT join ("\t", $corner, @{$clm_tags}[0, $ct_hf_clms-1, $ct_clms-1]), "\n\n";
	for my $i (0, $ct_hf_rows-1, $ct_rows-1) {
	   print STDOUT join ("\t", $row_tags->[$i], $set_clms->[0][$i], $set_clms->[$ct_hf_clms-1][$i], $set_clms->[$ct_clms-1][$i]), "\n";
	}
	print STDOUT "\n";
}


print STDOUT "\n\n<<< Now, examine the 'goodness-of-fit' of the power-law to the 'exact' local PWA probabilities >>>\n\n";

my $fh_out = open_output_file ($outfile, 0);
unless (defined $fh_out) {
	print STDOUT "[ERROR '$program_name'] Subroutine 'open_output_file' FAILED on the output file '$outfile' !\n";
	print STDOUT "[ERROR '$program_name'] $!\n\n";
	die ;
}

print $fh_out join ("\t", '#{indels}/site', 'Correl_coeff_wgtd', 'DOF', 't-stat_wgtd', 'P-value', 'Slope', 'SE(slope)', 'Y-intercept', 'SE(Y-intercept)', 'Exp(Y-intercept)', 'S2_XY'),  "\n\n";

	## ($corr_coeff_wgtd, $dof, $t_stat_wgtd, $p_value) =  @{$results_correl};
	## ($slope, $se_slope, $y_intercept, $se_y_intercept, $s2_xy) = @{$results_linregr} ;


for (my $i=0; $i<$ct_clms; $i++) { # Main outer for-loop (over columns) #

	my $interval = $clm_tags->[$i];
	my ($tbeg, $tend) = ($interval =~ m/^\[([\d\.]+)\,([\d\.]+)\]/);
	unless (defined $tbeg) {
	    print STDOUT "[CAUTION '$program_name'] An ANOMALOUS INTERVAL: '$interval', for the $i th column: $! !\n\n";
	    next;
	}
	($tbeg < $tend) or next; # Skip the null interval. #

	my $sbst_dist = $tend  - $tbeg;
	my $indel_dist = $TOTRATE_INDEL * $sbst_dist;

    (print STDOUT "< The $i th interval: '$interval' \; sbst_dist = $sbst_dist \; indel_dist = $indel_dist >\n\n") if ($TEST_LEVEL>0);

	my $clm = $set_clms->[$i];

	my $tot_prob = 0;

	my @ln_ys = ();

	for (my $j=0; $j<$ct_rows; $j++) { # 1st inner for-loop (over rows). #
	    $ln_ys[$j] = log ($clm->[$j]);
	    $tot_prob += $clm->[$j];
	}				# End of the 1st inner for-loop (over rows). #
	
	my @weights = ();
	for (my $j=0; $j<$ct_rows; $j++) { $weights[$j] = $clm->[$j]/$tot_prob; }


    (print STDOUT "\n< Perform the main subroutine, 'correl_linregr_sglexpl_wgt' >\n\n") if ($TEST_LEVEL>1);

	my ($wgtd_sums, $wgtd_aves_vars, $results_correl, $results_linregr) = correl_linregr_sglexpl_wgt (@weights, @ln_xs, @ln_ys);
	##my ($wgtd_sums, $wgtd_aves_vars, $results_correl, $results_linregr) = correl_linregr_sglexpl_wgt (@weights, @ln_ys, @ln_xs); # A BUG fixed on March 6 (Sun), 2015. #
	unless (defined $results_linregr) {
		print STDOUT "[ERROR '$program_name'] Subroutine 'correl_linregr_sglexpl_wgt' FAILED !\n";
		print STDERR "[ERROR '$program_name'] $!\n";
		die ;
	}
    (print STDOUT " --- 'correl_linregr_sglexpl_wgt' Ended ...\n\n") if ($TEST_LEVEL>1);

   if ($TEST_LEVEL>=5) { 
	print STDOUT "\n< Results (I: basic summations) >\n\n";

	my ($ct_eff_dpts, $sum_wgt, $sum_x_wgtd, $sum_y_wgtd, $sum_xx_wgtd, $sum_yy_wgtd, $sum_xy_wgtd) = @{$wgtd_sums};

	print STDOUT ' $ct_eff_dpts = ', $ct_eff_dpts, " ,\n";
	print STDOUT ' $sum_wgt     = ', $sum_wgt, " ,\n";
	print STDOUT ' $sum_x_wgtd  = ', $sum_x_wgtd, " ,\n";
	print STDOUT ' $sum_y_wgtd  = ', $sum_y_wgtd, " ,\n\n";
	print STDOUT ' $sum_xx_wgtd = ', $sum_xx_wgtd, " ,\n";
	print STDOUT ' $sum_yy_wgtd = ', $sum_yy_wgtd, " ,\n";
	print STDOUT ' $sum_xy_wgtd = ', $sum_xy_wgtd, " .\n\n\n";


	print STDOUT "\n< Results (II: averages & (co)variances) >\n\n";

	my ($wgtd_ave_x, $wgtd_ave_y, $wgtd_var_x, $wgtd_var_y, $wgtd_cov_xy) = @{$wgtd_aves_vars};

	print STDOUT ' $wgtd_ave_x  = ', $wgtd_ave_x, " ,\n";
	print STDOUT ' $wgtd_ave_y  = ', $wgtd_ave_y, " ,\n\n";
	print STDOUT ' $wgtd_var_x  = ', $wgtd_var_x, " ,\n";
	print STDOUT ' $wgtd_var_y  = ', $wgtd_var_y, " ,\n";
	print STDOUT ' $wgtd_cov_xy = ', $wgtd_cov_xy, " .\n\n\n";

   } # END of "if ($TEST_LEVEL>=5) { ...}"


	my ($corr_coeff_wgtd, $dof, $t_stat_wgtd, $p_value) =  @{$results_correl};

   if ($TEST_LEVEL >3) { # IIIA
	print STDOUT "\n< Results (IIIA: correlation analysis) >\n\n";

	print STDOUT ' $corr_coeff_wgtd = ', $corr_coeff_wgtd, " ,\n"; 
	print STDOUT ' $dof             = ', $dof, " ,\n";
	print STDOUT ' $t_stat_wgtd     = ', $t_stat_wgtd, " ,\n";
	print STDOUT ' $p_value         = ', ((defined $p_value) ? $p_value : 'undef') , " .\n\n\n";
   }	# END of "if ($TEST_LEVEL >3) { # IIIA ...}"


	my ($slope, $se_slope, $y_intercept, $se_y_intercept, $s2_xy) = @{$results_linregr} ;

   if ($TEST_LEVEL >3) { # IIIB
	print STDOUT "\n< Results (IIIB: linear regression) >\n\n";

	print STDOUT ' $s2_xy          = ', $s2_xy, " ,\n\n";
	print STDOUT ' $slope          = ', $slope, " ,\n";
	print STDOUT ' $se_slope       = ', $se_slope, " ,\n";
	print STDOUT ' $y_intercept    = ', $y_intercept, " ,\n";
	print STDOUT ' $se_y_intercept = ', $se_y_intercept, " .\n\n\n";
   }   # END of "if ($TEST_LEVEL >3) { # IIIB ...}"

	my $exp_y_intercept = exp ($y_intercept);

	print $fh_out join ("\t", $indel_dist, $corr_coeff_wgtd, $dof, $t_stat_wgtd, $p_value, $slope, $se_slope, $y_intercept, $se_y_intercept, $exp_y_intercept, $s2_xy), "\n";

    # print $fh_out join ("\t", '#{indels}/site', 'Correl_coeff_wgtd', 'DOF', 't-stat_wgtd', 'P-value', 'Slope', 'SE(slope)', 'Y-intercept', 'SE(Y-intercept)', 'Exp(Y-intercept)', 'S2_XY'),  "\n\n";

}			# End of the main outer for-loop (over columns). #

close ($fh_out);


print STDOUT "\n\n=== ALL the Analyses ENDED !! ===\n\n\n";


	### DEFINITIONS of the subroutines. ###

# readin_table:
#	This subroutine reads in tabulated data that are printed out to the input file.
#	(CREATED on March 4th (Fri), 2016.)
#
# INPUT: (\$infile, $lb, $ub), where
#	$infile is the path to the input file;
#	$lb/$ub is the lower-/upper-bound of the values labeling the rows.
#	(The value must be in the closed interval, [$lb, $ub].)
#
# OUTPUT: ($corner, \@clm_tags, \@row_tags, \@set_clms), where
#	$corner is the label at the top-left of the table;
#	$clm_tags[$i] is the tag of the $i th column ($i is 0-based);
#	$row_tags[$j] is the tag of the $j th row ($j is 0-based);
#	$set_clms[$i]->[$j] is the entry at the intersection of the $i th column and the $j th row.
#	($i and $j are 0-based).
#
sub readin_table (\$$$) {

	my ($infile, $lb, $ub) = @_;
	$/ = "\n"; # Use the newline character as the input-record-separator.

	my $fh_in = open_input_file2 (${$infile});
	unless (defined $fh_in) {
	   print STDOUT "[ERROR 'readin_table'] 'open_input_file2' FAILED on the input file '${$infile}' !\n";
	   print STDERR "[ERROR 'readin_table'] $!\n";
	   return (undef, undef, undef, undef);
	}

	(my $header_line = <$fh_in>) =~ s/\s+$//;
	my @clm_tags = split /\t/, $header_line;

	my $corner = shift @clm_tags;
	my $ct_clms = @clm_tags;

	my @row_tags = my @set_clms = ();
	for (1 .. $ct_clms) { push @set_clms, []; }

	while (my $line = <$fh_in>) { # Main while-loop (over input lines). #

	    ($line =~ m/\S/) or next;
	    $line =~ s/\s+$//;

	    my @flds = split /\t/, $line;
	    (@flds>$ct_clms) or next;

	    my $tag = shift @flds;

	    (($tag < $lb) or ($tag>$ub)) and next;

	    push @row_tags, $tag;

	    for (my $i=0; $i<$ct_clms; $i++) { # Inner for-loop (over columns). #
		push @{$set_clms[$i]}, $flds[$i];
	    }				# End of the inner for-loop (over columns). #

	}			# End of the main while-loop (over input lines). #

	close ($fh_in);

	return ($corner, \@clm_tags, \@row_tags, \@set_clms);

}	# End of the subroutine 'readin_table'. #
