# Supplementary material for: General continuous-time Markov model of sequence evolution via insertions/deletions: local alignment probability computation
Source: BMC Bioinformatics. 2016 Sep 27;17:397. doi: 10.1186/s12859-016-1167-6 (PMC5039815; doi:10.1186/s12859-016-1167-6)
Supplement: Additional file 2: — A package (the version used for the analyses in this paper), which contains Perl modules that implement the key algorithms and formulas, as well as some main Perl scripts that we used for the actual data analyses. (The package is available under the GNU General Public License. The modules and scripts will run on a Mac OS X terminal, and were confirmed to run also on Red Had Enterprise Linux (6.4). And they will probably run on other UNIX platforms as well, although we have not tested whether they indeed do.) The package also contains Dawg control files necessary for creating the simulated MSA sets 1A, 1B, 2, 3P, 3M and 3F. The latest version of the package (“FA_LOLIPOG_P.verxxx”) will be available from the “LOLIPOG” (LOg-LIkelihood for the Pattern Of Gaps) project at the FTP repository of the Bioinformatics Organization [58]. (ZIP 7548 kb) [file 12859_2016_1167_MOESM2_ESM.zip › additional_file_2/FA_LOLIPOG_P.ver0.6.1.6/INDEL_LIKELIHOOD/Proof_of_Principle1/Characterize_gbcls/Processed_MSAs1/bchbch_br_char_gbcls_indivparam.pl]

#!/usr/bin/perl
#
###################################################################################
#	FA_LOLIPOG_P: A package to calculate First-Approximate LOg-LIkelihood for the Pattern Of Gaps,
#		as well as the first-approximate perfect score (described below),
#		of a given MSA (almost exclusively via Perl modules and scripts).
#
#	Version 0.6: Copyright (C) 2015 Kiyoshi Ezawa
#
#    This package is free software: you can redistribute it and/or modify
#    it under the terms of the GNU General Public License as published by
#    the Free Software Foundation, either version 3 of the License, or
#    (at your option) any later version.
#
#    This package is distributed in the hope that it will be useful,
#    but WITHOUT ANY WARRANTY; without even the implied warranty of
#    MERCHANTABILITY or FITNESS FOR A PARTICULAR PURPOSE.  See the
#    GNU General Public License for more details.
#
#    You should have received a copy of the GNU General Public License, "GNU_GPL.txt",
#    along with this package.  If not, see <http://www.gnu.org/licenses/>.
#
#    The author can be contacted by e-mailing to <kezawa dot ezawa3 at gmail dot com>
#    (replace " dot " and " at " with "." and "@", respectively).
###################################################################################
#
# bchbch_br_char_gbcls_indivparam.pl:
#	This modified version of 'bchbch_br_char_gbcls.pl' retrieves the total indel rate for each simulated MSA,
#	instead of using a fixed value ($TOTRATE_INDELS) as the predecessor does.
#	The script also replaced the module 'MyInferAncStates_parser_dawg.pm' with its first-aided version 'MyInferAncStates_parser_dawg_v1.pm'.
#	(CREATED on Apr 4 (Fri), 2014)
#
# bchbch_br_char_gbcls.pl:
#	This script briefly characterizes gap-block clusters.
#	Specifically, it counts how many null blocks are contained in each cluster,
#	and it also calculates the (maximum and average total) expected count of 'invisible' indels in each cluster.
#	The script was created by taking advantage of the overall framework of
#	the script 'bchbch_cmp_true_vs_psm_inferred_ancstates.v2_lite.pl'.
#	(CREATED on Mar 13 (Thu), 2014)
#
# bchbch_cmp_true_vs_psm_inferred_ancstates.v2_lite.pl:
#	This script was created by stripping most commented out parts off the script
#	'bchbch_cmp_true_vs_psm_inferred_ancstates.v2.pl'.
#	(CREATED on Mar 12 (Wed), 2014)
#
# bchbch_cmp_true_vs_psm_inferred_ancstates.v2.pl:
#	This revised version of 'bchbch_cmp_true_vs_psm_inferred_ancstates.pl'
#	copes with some changes in the 'output_briefxxxx.txt' file introduced 
#	in the creation (and revision) of 'br_infer_psm_indel_events_dawg.v2.pl'.
#	(CREATED on Mar 11 (Tue), 2014)
#
# bchbch_cmp_true_vs_psm_inferred_ancstates.pl:
#	This Perl script compares true ancestral states (in each Dawg simulated MSA)
#	with inferred ones, and judges how accurately my parsimony method can infer ancestral states.
#	(CREATION STARTED on Mar 3 (Mon), 2014, ENDED on Mar 6 (Thu), 2014)
#
#	REVISED on Mar 6 (Thu), 2014:
#	The script now handles the gap-block cluster (, which likely consists ONLY of a NULL BLOCK),
#	that was assigned an EMPTY SCENARIO DISTRIBUTION by the subroutine 'parse_brief_output_infer_psm_indel_events_dawg'.
#
# bchbch_anal_muts_on_sbjcts_in_bestMSA.pl:
#	This Perl script analyzes mutations, from the parent node to the reference sequence,
#	on each subject region embedded in its best MSA.
#	It was created based on the template 'template_anal_anc_sbjcts_in_bestMSA.pl'.
#	(CREATION STARTED on Dec 24 (Tue), 2013, ENDED on Jan 1 (Wed), 2014)
#
# template_anal_anc_sbjcts_in_bestMSA.pl:
#	This template uses the list of best MSAs embedding the subjects.
#	It was created by modifying 'template_anal_relv_region_in_MSA.pl'.
#	(CREATED on Dec 24 (Tue), 2013)
#
# template_anal_relv_region_in_MSA.pl:
#	This is a template for the Perl scripts that analyzes the ancestral states of 
#	the subject regions that are embedded in the MSA.
#	It was created by modifying the script 'serial_pgene_RFC_analyses.pl'.
#	(CREATION STARTED on Dec 2 (Mon), 2013, ENDED on Dec xx (yyy), 2013)
#
# serial_pgene_RFC_analyses.pl:
#	This Perl script calculates three Reading Frame Conservation (RFC) scores of each proto-gene
#	in a set of proto-genes each fully covered by at least one tiling MSA.
#	The script was created by using some parts in 'check_ORF_completeness.pl' and in 'extract_proto_gene_MSAs.pl'.
#	(CREATION STARTED on Sep 3 (Tue), 2013, ENDED on Sep 14 (Sat), 2013)
#

use strict;
use warnings;

use MyFile_manipu qw(
	open_input_file2 open_output_file list_sessions_ext
	tfm_labels2indices tfm_labels2indices_gen
	);

use MyArrayManipu qw(
	diff_array
	multiple_sort
	);

use MyMalnIO qw(
	extract_fasta extract_clw
	pr_ODEN_input
	);
	## pr_phylip_aln
	## pr_clustal_like_lite_aa

use MyInferAncStates_parser qw(
	linear_order_indel_state_distributions
	);

	# REPLACED in creation of 'bchbch_br_char_gbcls_indivparam.pl'. #
use MyInferAncStates_parser_dawg_v1 qw(
	parse_brief_output_infer_psm_indel_events_dawg
	);
=for the predecessor 'bchbch_br_char_gbcls.pl'.
use MyInferAncStates_parser_dawg qw(
	parse_brief_output_infer_psm_indel_events_dawg
	);
=cut

use MyTreeManipu_II_dawg qw( br_output_tree_dawg );

=for the predecessor 'bchbch_anal_muts_on_sbjcts_in_bestMSA.pl'.
use MyNucSeq2 qw(
	revcom print_sequence
	);

	## ADDED in creation of 'template_anal_anc_sbjcts_in_MSA.pl'. ##

use MyArrayManipu_num qw( binsearch_num );

use MyInferAncStates_parser qw(
	map_treenode2treenode
	extract_sitewise_anc_state_distri_baseml
	from_1based_to_0based_paml_hash
	revcom_anc_base_state_distr
	parse_brief_output_infer_psm_indel_events
	linear_order_indel_state_distributions
	revcom_distr_psm_indel_events
	);

use MyTreeManipu_II qw( output_tree );
=cut

sub peek_into_archive (\$$$$);
sub fetch_ctrl_params (\$); # ADDED in creation of 'bchbch_br_char_gbcls_indivparam.pl'. #

$| = 1; # Flush the buffer for standard output as soon as it receives data.

my $program_path = $0;
my ($program_name) = ($program_path =~ m!([^/]+)$!);

(our $CURR_WORK_DIR = ` pwd `) =~ s/\s+$//;

#our $TOP_NODE = $MyInferAncStates_parser_dawg::TOP_NODE;

	# REPLACED in creation of 'bchbch_br_char_gbcls_indivparam.pl'. #
our $INDX_LENGTH = $MyInferAncStates_parser_dawg_v1::INDX_LENGTH;
##our $INDX_LENGTH = $MyInferAncStates_parser_dawg::INDX_LENGTH;

##our $INDX_BOOT = $MyInferAncStates_parser_dawg::INDX_BOOT;
#our $INDX_INTNODENAME = $MyInferAncStates_parser_dawg::INDX_INTNODENAME;

	### User-specified parameters ###

	## Test Output Levels.
	## 0, silent; 1, very brief; 2, pretty brief; 3, rather verbose; 4, verbose; 5, very verbose. ##

	# Test output level (for the main part):
##our $TEST_LEVEL = 1;
our $TEST_LEVEL = 2;
##our $TEST_LEVEL = 3;
##our $TEST_LEVEL = 5;
##our $TEST_LEVEL = 6; # For "Pre/Test2a". #

our $GAP = '-'; # This string specifies a gap in the MSA.
our $NGAP = 'X'; # This string specifies a non-gap character (i.e., a residue) in the MSA.

=DISABLED in creation of 'bchbch_br_char_gbcls_indivparam.pl'.
our $TOTRATE_INDELS = 0.2; # Total rate (per base, relative to the substitution rate) of insertions/deletions. (ADDED in creation of 'bchbch_br_char_gbcls.pl'.) #
=cut

	# Flag to specify how extensively extract the gap states of the nodes.
	# (0, top node only; 1, all interior nodes; 2, all nodes) 
our $FL_FULL_NODES = 2;

our $PREF_ANC = 'anc'; # Prefix shared by the ancestral sequences. #
our $REGX_PREF_ANC = qr/^$PREF_ANC/;


	### Input/Output Files ###

#my $session_name = 'hogd_alt_lite_sbcl.1'; # For the full-scale analysis.


my $session_name = 'TESTs/Test1a'; # For TESTING the script ('Test1a'). #
##my $session_name = 'TESTs/Test2a'; # For TESTING the script ('Test2a'). #
##my $session_name = 'TESTs/Test3b'; # For TESTING the script ('Test3b'). #
##my $session_name = 'TESTs/Test3c'; # For TESTING the script ('Test3c'). #

=for the predecessor 'bchbch_br_char_gbcls.pl'.
##my $session_name = 'trio_blen0.05';
##my $session_name = 'trio_blen0.2';

#my $session_name = 'TESTs/Test1a'; # For TESTING the script ('Test1a'). #
#my $session_name = 'TESTs/Test5a'; # For TESTING the script ('Test5a'). #
##my $session_name = 'TESTs/Test6a'; # For TESTING the script ('Test6a'). #
##my $session_name = 'TESTs/Test6a.DETAILED'; # For TESTING the script ('Test6a.DETAILED'). #
##my $session_name = 'TESTs/Test7a'; # For TESTING the script ('Test7a'). #
=cut


=for the predecessor 'bchbch_cmp_true_vs_psm_inferred_ancstates.v2_lite.pl'.
	## Archives of simulated MSAs. ##
	# $in_archive_msa = "$inarch_dir_msa/$archive_pref_msa$id_class$archive_suff_msa".

##=For THIS SCRIPT!!
my $inarch_dir_msa = "../../Inputs/Simulated_MSAs2_1/$session_name";
##my $inarch_dir_msa = "../../Inputs/Simulated_MSAs2_1/trio_blen0.2"; # For TESTING the script ('Test6a').
my $archive_pref_msa = 'class_';
my $archive_suff_msa = '.tgz';
##=cut
#=for the predecessor 'bchbch_cmp_true_vs_psm_inferred_ancstates.pl' & For TESTING the script ('Test1_3c').
##my $inarch_dir_msa = "../../Inputs/Simulated_MSAs1/$session_name";
my $inarch_dir_msa = "../../../Proof_of_Principle1/Inputs/Simulated_MSAs1/hogd_alt_lite_sbcl.1";
my $archive_pref_msa = 'hog_d';
my $archive_suff_msa = '.tgz';
#=cut

=cut


	# Archives of ancestral gap states. #
	# $in_archive_g = "$inarch_dir_g/$archive_pref_g$id_class$archive_suff_g".

=For THIS SCRIPT!! => DISABLED in creation of 'bchbch_br_char_gbcls_indivparam.pl'. 
my $inarch_dir_g = "../../Infer_INDELS/Simulated_MSAs2_1/$session_name/Outputs";
my $archive_pref_g = 'class_';
my $archive_suff_g = '.tgz';
=cut
###=for the predecessor 'bchbch_cmp_true_vs_psm_inferred_ancstates.pl' & For TESTING the script ('Test1_3c'). => RESURRECTED in creation of 'bchbch_br_char_gbcls_indivparam.pl'.

my $inarch_dir_g = "../../Infer_INDELS/Processed_MSAs1/$session_name/Outputs"; # For the full-scale analysis. #
##my $inarch_dir_g = "../../Infer_INDELS/Simulated_MSAs1/$session_name/Outputs";
##my $inarch_dir_g = "../../Infer_INDELS/Simulated_MSAs1/TESTs/Test3b/Outputs"; # For TESTING the script 'Test3b'.
##my $inarch_dir_g = "../../Infer_INDELS/Simulated_MSAs1/TESTs/Test3c/Outputs"; # For TESTING the script 'Test3c'.
##my $inarch_dir_g = "../../../Proof_of_Principle1/Infer_INDELS/Simulated_MSAs1/TESTs/Test3c/Outputs"; # For TESTING the script ('Test1_3c').

my $archive_pref_g = 'hog_d';
my $archive_suff_g = '.tgz';
##=cut

	# Dawg control files as auxiliary files. #
	# (ADDED in creation of 'bchbch_br_char_gbcls_indivparam.pl' on Apr 4 (Fri), 2014)

##my $inarch_dir_ctrl = "../../Inputs/Simulated_MSAs1/$session_name";
my $inarch_dir_ctrl = "../../Inputs/Processed_MSAs1/$session_name/Outputs"; ## For the full-scale analysis. ##

##my $inarch_dir_ctrl = "../../Inputs/Processed_MSAs1/hogd_alt_lite_sbcl.1/Outputs"; ## For TESTING the script ('Test2a', 'Test3b', 'Test3c'). #


my $archive_pref_ctrl = $archive_pref_g;
my $archive_suff_ctrl = $archive_suff_g;


	## Output files ##

	# $outfile = "$outdir/$out_pref$lcl_msa_id$out_suff", where
	# $outdir = "$topoutdir/$middir_pref$id_class$middir_suff".

my $toptopoutdir = $session_name; # For the full-scale analysis. #
##my $toptopoutdir = "TESTs/Pre/Test3a"; ## For Pre-TESTING. ##
##my $toptopoutdir = "TESTs/Test1a"; ## For TESTING. ##

my $topoutdir = "$toptopoutdir/Outputs";

##my $middir_pref = 'class_'; --- For the predecessor 'bchbch_br_char_gbcls.pl'.
my $middir_pref = 'hog_d'; # --- For the predecessor 'bchbch_cmp_true_vs_psm_inferred_ancstates.pl'. => RESURRECTED in creation of 'bchbch_br_char_gbcls_indivparam.pl'. #
my $middir_suff = '';
my $out_pref = 'results_cmp.';
my $out_suff = '.txt'; 

my $out_list = "$toptopoutdir/tbl_charcterize_gbcls.txt";
##my $out_list = "$toptopoutdir/tbl_results_cmp_ancstates.txt"; # --- For the predecessor 'bchbch_cmp_true_vs_psm_inferred_ancstates.v2_lite.pl'.

	## Temporary Input Files ##

my $intmp_dir = "$toptopoutdir/Temporary";

=for the predecessor 'bchbch_cmp_true_vs_psm_inferred_ancstates.v2_lite.pl'.
	# $in_msa = "$intmp_dir/$archive_pref_msa$id_class/$inaln_pref$lcl_msa_id$inaln_suff",
	# where $id_class specifies the class of simulated MSAs.

my $inaln_pref = 'dawg';
my $inaln_suff = '.aln';
=cut

	# $in_anc_gaps = "$intmp_dir/$archive_pref_g$id_class/$in_anc_gaps_pref$lcl_msa_id$in_anc_gaps_suff",
	# where $id_class specifies the class of simulated MSAs.

my $in_anc_gaps_pref = 'output_brief.';
my $in_anc_gaps_suff = '.txt';

	# $in_ctrl = "$intmp_dir/$archive_pref_ctrl$id_class/$in_ctrl_pref$lcl_msa_id$in_ctrl_suff",
	# where $id_class specifies the class of simulated MSAs.
	# (ADDED in creation of 'bchbch_br_char_gbcls_indivparam.pl'.)
my $in_ctrl_pref = 'dawg_inp';
my $in_ctrl_suff = '.txt';


	### Check files/directories ###

my @dummy = ();
foreach my $file (@dummy) {
    unless (( -f $file ) and ( -r $file )) {
	print STDOUT "[ERROR '$program_name'] CanNOT FIND a readable input file '$file' !\n";
	print STDERR "[ERROR '$program_name'] $!\n";
	die;
    }
}

foreach my $indir ($inarch_dir_g, $inarch_dir_ctrl) { # MODIFIED in creation of 'bchbch_br_char_gbcls_indivparam.pl'. #
##foreach my $indir ($inarch_dir_g) {...} # For the predecessor 'bchbch_br_char_gbcls.pl'.
##foreach my $indir ($inarch_dir_msa, $inarch_dir_g) {...}  --- For the predecessor 'bchbch_cmp_true_vs_psm_inferred_ancstates.v2_lite.pl'.
    unless (( -d $indir ) and ( -r $indir )) {
	print STDOUT "[ERROR '$program_name'] CanNOT FIND a readable input directory '$indir' !\n";
	print STDERR "[ERROR '$program_name'] $!\n";
	die;
    }
}


my $list_id_classes = list_sessions_ext ($inarch_dir_g, $archive_pref_g, $archive_suff_g, '-');
unless (defined $list_id_classes) {
	print STDOUT "[ERROR '$program_name'] 'list_sessions_ext' FAILED on the archive directory '$inarch_dir_g' !\n";
	print STDERR "[ERROR '$program_name'] $!\n";
	die;
}

	# ADDED in creation of 'bchbch_br_char_gbcls_indivparam.pl'. #

my $list_id_classes1 = list_sessions_ext ($inarch_dir_ctrl, $archive_pref_ctrl, $archive_suff_ctrl, '-');
unless (defined $list_id_classes1) {
	print STDOUT "[ERROR '$program_name'] 'list_sessions_ext' FAILED on the archive directory '$inarch_dir_ctrl' !\n";
	print STDERR "[ERROR '$program_name'] $!\n";
	die;
}


my ($common0, $ext0, $ext1) = diff_array (@{$list_id_classes}, @{$list_id_classes1});
unless (@{$ext0} ==0) {
	print STDOUT "[ERROR '$program_name'] The results of 'list_sessions_ext' on the two different file systems CLASH each other !\n";
	print STDOUT "Entries with the ancestral gap states only: ", join (', ', @{$ext0}), " \;\n";
	print STDERR "[ERROR '$program_name'] $!\n";
	die;
}
unless (@{$ext1} == 0) {
	print STDOUT "[WARNING '$program_name'] The following class IDs are found in the Dawg control file archives while not in the archives for Ancestral gap states:\n";
	print STDOUT "[WARNING '$program_name']  ", join (', ', @{$ext1}), " .\n\n";
}

=for the predecessor 'bchbch_cmp_true_vs_psm_inferred_ancstates.v2_lite.pl'.

my $list_id_classes1 = list_sessions_ext ($inarch_dir_msa, $archive_pref_msa, $archive_suff_msa, '-');
unless (defined $list_id_classes1) {
	print STDOUT "[ERROR '$program_name'] 'list_sessions_ext' FAILED on the archive directory '$inarch_dir_msa' !\n";
	print STDERR "[ERROR '$program_name'] $!\n";
	die;
}


my ($common0, $ext0, $ext1) = diff_array (@{$list_id_classes}, @{$list_id_classes1});
unless (@{$ext0} ==0) {
##unless ((@{$ext0} ==0) and (@{$ext1}==0)) {...} # --- For the predecessor 'bchbch_anal_muts_on_sbjcts_in_bestMSA.pl'.

	print STDOUT "[ERROR '$program_name'] The results of 'list_sessions_ext' on the two different file systems CLASH each other !\n";
	print STDOUT "Entries with the ancestral gap states only: ", join (', ', @{$ext0}), " \;\n";
	print STDERR "[ERROR '$program_name'] $!\n";
	die;
}
unless (@{$ext1} == 0) {
	print STDOUT "[WARNING '$program_name'] The following class IDs are found in the MSA archives while not in the archives for Ancestral gap states:\n";
	print STDOUT "[WARNING '$program_name']  ", join (', ', @{$ext1}), " .\n\n";
}

=cut

## (@{$list_id_classes}>2) and (@{$list_id_classes} = @{$list_id_classes}[0,1]); ## For TESTING the script. ("Pre/Testxx", "Test1a,b") ##


foreach my $out_dir ($intmp_dir, $topoutdir) {
    unless ( -d $out_dir) {
	print STDOUT "[WARNING '$program_name'] CanNOT FIND an output directory '$out_dir' ! ... I will try to create one...\n\n";
	unless (0 == system (" mkdir -p $out_dir ") ) {
	    print STDOUT "[ERROR '$program_name'] FAILED to create the output directory '$out_dir': $? !\n";
	    print STDERR "[ERROR '$program_name'] $!\n";
	    die;
	}
    }
    unless ( -w $out_dir ) {
	print STDOUT "[WARNING '$program_name'] The output directory '$out_dir' is NOT WRITABLE ! ... I will try to change its permission mode...\n\n";
	unless (0 == system (" chmod -R u+w $out_dir ") ) {
	    print STDOUT "[ERROR '$program_name'] FAILED to change the permission mode of the output directory '$out_dir': $?  !\n";
	    print STDERR "[ERROR '$program_name'] $!\n";
	    die;
	}
    }
}


	### Declare the Beginning of the Script ###

print STDOUT "\n<<<<< Program name: $program_name (path: $program_path) >>>>>\n\n";

print STDOUT "Session Name: $session_name .\n\n";

print STDOUT '$FL_FULL_NODES = ', $FL_FULL_NODES, " .\n\n"; 

print STDOUT '{Character for a gap} = ', $GAP, "  ,\n";
print STDOUT '{Character for a residue} = ', $NGAP, " .\n\n";


	# MODIFIED in creation of 'bchbch_br_char_gbcls_indivparam.pl'. #
print STDOUT '{Total relative indel rate} = (retrieved from a relevant Dawg control file) .', "\n\n";
=for the predecessor 'bchbch_br_char_gbcls.pl'.
print STDOUT '{Total relative indel rate} = ', $TOTRATE_INDELS, " .\n\n"; # ADDED in creation of 'bchbch_br_char_gbcls.pl'. #
=cut

print STDOUT '{Prefix for the ancestral sequences} = ', $PREF_ANC , " .\n\n";

print STDOUT '$CURR_WORK_DIR = ', $CURR_WORK_DIR, " .\n\n";

=for the predecessor 'bchbch_cmp_true_vs_psm_inferred_ancstates.v2_lite.pl'.
print STDOUT "Input archives for MSAs, including ancestral gap states:     $inarch_dir_msa/$archive_pref_msa", '{ID_class}', "$archive_suff_msa ,\n";
=cut

print STDOUT "Input archives for inferred ancestral gap states:  $inarch_dir_g/$archive_pref_g", '{ID_class}', "$archive_suff_g ,\n";
print STDOUT "          where {ID_class} = ", join (', ', @{$list_id_classes}), " .\n\n";


	# $in_msa = "$intmp_dir/$archive_pref_msa$chr_no/$inaln_pref$anchor_orf_id$inaln_suff",

=for the predecessor 'bchbch_cmp_true_vs_psm_inferred_ancstates.v2_lite.pl'.
print STDOUT "Temporary input MSAs: $intmp_dir/$archive_pref_msa", '{ID_class}', "/$inaln_pref", '{local_MSA_ID}', "$inaln_suff .\n\n";   
=cut

	# ADDED in creation of 'bchbch_br_char_gbcls_indivparam.pl'. #
print STDOUT "Input archives for Dawg control file: $inarch_dir_ctrl/$archive_pref_ctrl", '{ID_class}', "$archive_suff_ctrl ,\n";
print STDOUT "          where {ID_class} should be the same as above .\n\n";


print STDOUT "Temporary input for gap states:  $intmp_dir/$archive_pref_g", '{ID_class}', "/$in_anc_gaps_pref", '{local_MSA_ID}', "$in_anc_gaps_suff .\n\n";
print STDOUT "Temporary input for indel rate:  $intmp_dir/$archive_pref_ctrl", '{ID_class}', "/$in_ctrl_pref", '{local_MSA_ID}', "$in_ctrl_suff .\n\n"; # ADDED in creation of 'bchbch_br_char_gbcls_indivparam.pl'. #


print STDOUT "Output files:\n";
print STDOUT "    (Summary table of the analyses)  $out_list ,\n\n";
print STDOUT "    (Records of the results) $topoutdir/$middir_pref", '{ID_class}', "$middir_suff/$out_pref", '{local_MSA_ID}', "$out_suff .\n\n";


	### Main Process: Read MSA from an input file, 
	###           and extract ancestral gap states from another input file.

print STDOUT "\n<<<< Now, the main process begins ... >>>>\n\n\n";

my $fh_olist = open_output_file ($out_list, 1);
unless (defined $fh_olist) {
	print STDOUT "[ERROR '$program_name'] 'open_output_file' FAILED on the output file '$out_list' !\n";
	print STDERR "[ERROR '$program_name'] $!\n";
	die ;
}

	# MODIFIED in creation of 'bchbch_br_char_gbcls_indivparam.pl'. #
print $fh_olist join ("\t", 'ID_Class', 'Lcl_MSA_ID', '#{Ext_Seqs}', '#{Anc_Seqs}', 'MSA_Length', '#{gap_block_clusters}', '#{All_clusters&other_blocks}', 'Totrate_indels'), "\n";
##print $fh_olist join ("\t", 'ID_Class', 'Lcl_MSA_ID', '#{Ext_Seqs}', '#{Anc_Seqs}', 'MSA_Length', '#{gap_block_clusters}', '#{All_clusters&other_blocks}'), "\n";

		# MODIFIED in creation of 'bchbch_br_char_gbcls.pl'. #
print $fh_olist join ("\t", 'Cl_no.(exclusive)', 'Cl_no.(overall)', 'Cl_Start', 'Cl_End', 'Cl_Length', '#{gap_blocks}', '#{null_blocks}', 'Min[Total#{indels}]', '#{parsimonious_scenarios}', 'Max[Exp#{invisible_indels}]_event', 'Ave[Exp#{invisible_indels}]_cls', '[Notes(optional)]'), "\n\n";

=for the predecessor 'bchbch_cmp_true_vs_psm_inferred_ancstates.v2_lite.pl'.
print $fh_olist join ("\t", 'Cl_no.(exclusive)', 'Cl_no.(overall)', 'Cl_Start', 'Cl_End', 'Cl_Length', '#{gap_blocks}', 'Min[Total#{indels}]', '#{parsimonious_scenarios}', '#{inferred_ancestral_gap_patterns}', 'Rel_Prob[correct_inf_anc_gp]', 'Total/relative/probabilities/of/inferred/ancestral/gap/patterns', '[Notes(optional)]'), "\n\n";
=cut


my $ct_classes = 0;
my $ct_missing_archs = 0;
my $totct_msas = my $totct_anom = my $totct_fail = my $totct_succ = 0;

OUTER:
foreach my $id_class (@{$list_id_classes}) { # Main outermost foreach-loop (over classes of MSAs). #

##=for the predecessor 'bchbch_cmp_true_vs_psm_inferred_ancstates.pl'. => RESURRECTED in creation of 'bchbch_br_char_gbcls_indivparam.pl'. #
   (($id_class eq '2_4') or ($id_class eq '3_4')) and next;  # Skip these classes because they turned out to be redundant. #

    ## ($id_class eq '2_7') or next; ### For TESTING the script ("Test2a"). ###
    ## ($id_class eq '1_4') or next; ### For TESTING the script ("Test3a"). ###
##=cut

    print STDOUT "<<< MSA class: $id_class >>>\n\n";

    $ct_classes++;

    ##my $in_archive_msa = join ('', $inarch_dir_msa, '/', $archive_pref_msa, $id_class, $archive_suff_msa); # --- For the predecessor 'bchbch_cmp_true_vs_psm_inferred_ancstates.v2_lite.pl'.
    my $in_archive_g = join ('', $inarch_dir_g, '/', $archive_pref_g, $id_class, $archive_suff_g);

    my $in_archive_ctrl = join ('', $inarch_dir_ctrl, '/', $archive_pref_ctrl, $id_class, $archive_suff_ctrl); # ADDED in creation of 'bchbch_br_char_gbcls_indivparam.pl'. #

    foreach my $in_archive ($in_archive_g, $in_archive_ctrl) { # MODIFIED in creation of 'bchbch_br_char_gbcls_indivparam.pl'.
    ##foreach my $in_archive ($in_archive_g) { ...} # --- For the predecessor 'bchbch_br_char_gbcls.pl'.
    ####foreach my $in_archive ($in_archive_msa, $in_archive_g) {...}  # --- For the predecessor 'bchbch_cmp_true_vs_psm_inferred_ancstates.v2_lite.pl'.
	unless (( -f $in_archive ) and ( -r $in_archive ) ) {
	    print STDOUT "[ERROR '$program_name'] CanNOT FIND a readable input archive file '$in_archive': $! !\n\n";
	    $ct_missing_archs++;
	    next OUTER;
	    ##print STDOUT "[ERROR '$program_name'] CanNOT FIND a readable input archive file '$in_archive' !\n";
	    ##print STDERR "[ERROR '$program_name'] $!\n";
	    ##die;
	}
    }

   if ($TEST_LEVEL>1) {
	print STDOUT "[ Input Archives ]\n\n";
	print STDOUT "  (Storing Dawg control files) $in_archive_ctrl ,\n"; # ADDED in creation of 'bchbch_br_char_gbcls_indivparam.pl'. #
	##print STDOUT "  (Storing MSAs, including true ancestral gap states) $in_archive_msa ,\n"; # --- For the predecessor 'bchbch_cmp_true_vs_psm_inferred_ancstates.v2_lite.pl'.
	print STDOUT "  (Storing inferred ancestral gap states)  $in_archive_g .\n\n";
   }

    ##my $mid_dir_msa = join ('', $archive_pref_msa, $id_class); # --- For the predecessor 'bchbch_cmp_true_vs_psm_inferred_ancstates.v2_lite.pl'.
    my $mid_dir_g = join ('', $archive_pref_g, $id_class);
    my $mid_dir_ctrl = join ('', $archive_pref_ctrl, $id_class); # ADDED in creation of 'bchbch_br_char_gbcls_indivparam.pl'. #

    my $list_lcl_msa_ids = peek_into_archive ($in_archive_g, $mid_dir_g, $in_anc_gaps_pref, $in_anc_gaps_suff);
    unless (defined $list_lcl_msa_ids) {
	print STDOUT "[ERROR '$program_name'] 'peek_into_archive' FAILED on the input archive '$in_archive_g' !\n";
	print STDERR "[ERROR '$program_name'] $!\n";
	die;
    }

=for the predecessor 'bchbch_cmp_true_vs_psm_inferred_ancstates.v2_lite.pl'.
    my $list_lcl_msa_ids1 = peek_into_archive ($in_archive_msa, $mid_dir_msa, $inaln_pref, $inaln_suff);
    unless (defined $list_lcl_msa_ids1) {
	print STDOUT "[ERROR '$program_name'] 'peek_into_archive' FAILED on the input archive '$in_archive_msa' !\n";
	print STDERR "[ERROR '$program_name'] $!\n";
	die;
    }
    my ($sb_common0, $sb_ext0, $sb_ext1) = diff_array (@{$list_lcl_msa_ids}, @{$list_lcl_msa_ids1});
    unless (@{$sb_ext0} ==0) {
    	print STDOUT "[ERROR '$program_name'] The results of 'list_sessions_ext' on the two different file archives CLASH each other !\n";
    	print STDOUT "Entries with the ancestral gap states only: ", join (', ', @{$sb_ext0}), " \;\n";
    	print STDERR "[ERROR '$program_name'] $!\n";
    	die;
    }
    unless (@{$sb_ext1} == 0) {
    	print STDOUT "[WARNING '$program_name'] The following MSA IDs are found in the MSA archive while not in the archive for Ancestral gap states:\n";
    	print STDOUT "[WARNING '$program_name']  ", join (', ', @{$sb_ext1}), " .\n\n";
    }
=cut

     ## (@{$list_lcl_msa_ids}>2) and (@{$list_lcl_msa_ids} = @{$list_lcl_msa_ids}[0,1]); ## For TESTING the script. ##
     ## (@{$list_lcl_msa_ids}>1) and (@{$list_lcl_msa_ids} = ($list_lcl_msa_ids->[0])); ## For TESTING the script. ("Pre/Test2a" & 'Test1a') ##


		# Create a middle-level output directory. #

    my $midoutdir = join ('', $middir_pref, $id_class, $middir_suff);

    my $outdir = "$topoutdir/$midoutdir";
    unless ( -d $outdir) {
	unless (0 == system (" mkdir -p $outdir ") ) {
	    print STDOUT "[ERROR '$program_name'] FAILED to create the output directory '$outdir': $? !\n";
	    print STDERR "[ERROR '$program_name'] $!\n";
	    die;
	}
    }
    unless ( -w $outdir ) {
	unless (0 == system (" chmod -R u+w $outdir ") ) {
	    print STDOUT "[ERROR '$program_name'] FAILED to change the permission mode of the output directory '$outdir': $?  !\n";
	    print STDERR "[ERROR '$program_name'] $!\n";
	    die;
	}
    }


    my $ct_msas = my $ct_anom = my $ct_fail = my $ct_succ = 0;

    foreach my $lcl_msa_id (@{$list_lcl_msa_ids}) { # Main outer foreach-loop (over MSAs in a class). #

	 ## (($lcl_msa_id eq '0004') or ($lcl_msa_id eq '0122')) or next; ### For TESTING the script ('Test2a'). ###
	## ($lcl_msa_id eq '0227') or next; # For TESTING the script ('Test3a'). ###

  (print STDOUT "<< Local MSA ID: $lcl_msa_id >>\n\n") if ($TEST_LEVEL>0);

	$ct_msas++;


		## Extract the simulated MSA file and the record of inferred ancestral gap states. ##

=for the predecessor 'bchbch_cmp_true_vs_psm_inferred_ancstates.v2_lite.pl'.
	my $in_msa_name = join ('', $inaln_pref, $lcl_msa_id, $inaln_suff);
	my $extracted_file_msa = "$mid_dir_msa/$in_msa_name";
	my $tmpin_msa = "$intmp_dir/$extracted_file_msa";

		# $intmp_msa = "$intmp_dir/$archive_pref_msa$id_class/$inaln_pref$lcl_msa_id$inaln_suff",
=cut

	my $in_anc_gaps_name = join ('', $in_anc_gaps_pref, $lcl_msa_id, $in_anc_gaps_suff);
	my $extracted_file_g = "$mid_dir_g/$in_anc_gaps_name";
	my $tmpin_anc_gaps  = "$intmp_dir/$extracted_file_g";

		# $tmpin_anc_gaps = "$intmp_dir/$archive_pref_g$chr_no/$anchor_orf_id/$name_in_anc_gaps",

		# ADDED in creation of 'bchbch_br_char_gbcls_indivparam.pl'. #
	my $in_ctrl_name = join ('', $in_ctrl_pref, $lcl_msa_id, $in_ctrl_suff);
	my $extracted_file_ctrl = "$mid_dir_ctrl/$in_ctrl_name";
	my $tmpin_ctrl = "$intmp_dir/$extracted_file_ctrl";


		# MODIFIED in creation of 'bchbch_br_char_gbcls_indivparam.pl'. #
	foreach my $set_files (
		[$in_archive_g, $extracted_file_g, $tmpin_anc_gaps],
		[$in_archive_ctrl, $extracted_file_ctrl, $tmpin_ctrl],
			) {
=for the predecessor 'bchbch_br_char_gbcls.pl'.
		# MODIFIED in creation of 'bchbch_br_char_gbcls.pl'. #
	foreach my $set_files (
		[$in_archive_g, $extracted_file_g, $tmpin_anc_gaps]
			) {...}
=cut
=for the predecessor 'bchbch_cmp_true_vs_psm_inferred_ancstates.v2_lite.pl'.
	foreach my $set_files (
		[$in_archive_msa, $extracted_file_msa, $tmpin_msa],
		[$in_archive_g, $extracted_file_g, $tmpin_anc_gaps]
			) {...}
=cut

		my ($in_archive, $extracted_file, $tmpin_file) = @{$set_files};

		unless (0 == system ("tar -C $intmp_dir -xpzf $in_archive $extracted_file") ) {
		    print STDOUT "[ERROR '$program_name'] FAILED to extract a file '$extracted_file' into '$intmp_dir' from the archive '$in_archive', for the local MSA '$lcl_msa_id' in the class '$id_class': $? !\n\n";
		    print STDERR "[ERROR '$program_name'] $!\n";
		    die;
		    ##$ct_fail++;
		    ##print $fh_olist "FAILED\n\n";
		    ##next OUTER;
		}
		unless (( -f $tmpin_file ) and ( -r $tmpin_file )) {
		    print STDOUT "[ERROR '$program_name'] CanNOT FIND a readable temporary input file '$tmpin_file' : $! !\n\n";
		    print STDERR "[ERROR '$program_name'] $!\n";
		    die;
		    ##$ct_fail++;
		    ##print $fh_olist "FAILED\n\n";
		    ##next OUTER;
		}
	} # End of "foreach my $set_files (...) {...}"


=for the predecessor 'bchbch_cmp_true_vs_psm_inferred_ancstates.v2_lite.pl'.
			# Retrieve the simulated MSA from the extracted input MSA file. #

    (print STDOUT "\n{ First, retrieve the simulated MSA ... }\n\n") if ($TEST_LEVEL>1);

	my ($msa_aln, $seq_names, $seqlens, $labels) = extract_clw ($tmpin_msa, 1); # The alignment is in the CLUSTAL format. #
	unless ((defined $msa_aln) and (@{$msa_aln}>0)) {
		print STDOUT "[CAUTION '$program_name'] 'extract_clw' FAILED to extract a simulated alignment from the file '$tmpin_msa': $! !\n\n";
		$ct_fail++;
		##print $fh_olist "FAILED\n\n";
		next;
	}

    (print STDOUT "\n ... Successfully retrieved the simulated alignment '$tmpin_msa' ...\n\n") if ($TEST_LEVEL>1);

	my $ct_seqs = @{$msa_aln};
	my $msa_len = length (${$msa_aln->[0]});


    (print STDOUT "\n#{sequences} = $ct_seqs .\n") if ($TEST_LEVEL>2);
    (print STDOUT "{MSA length}  = $msa_len .\n\n") if ($TEST_LEVEL>2);

    if ($TEST_LEVEL>5) {
	print STDOUT "\[\[ Input MSA \]\]\n\n";
	unless ( pr_ODEN_input (@{$seq_names}, @{$msa_aln}, 50, *STDOUT) ) {
	    print STDOUT "[ERROR '$program_name'] 'pr_ODEN_input' FAILED to print out the entire simulated MSA ...\n";
	    print STDERR "[ERROR '$program_name'] $!\n";
	    die;
	}
	print STDOUT "\n\n";
    }

	my @ancseq_aln = my @ancseq_names = ();
	my @extseq_aln = my @extseq_names = ();
	for (my $k=0; $k<$ct_seqs; $k++) { # Middle preliminary for-loop (over aligned sequences). #
	    my $seqname = $seq_names->[$k];
	    if ($seqname =~ m/$REGX_PREF_ANC/) {
		push @ancseq_names, $seqname;
		push @ancseq_aln, $msa_aln->[$k];
	    } else {
		push @extseq_names, $seqname;
		push @extseq_aln, $msa_aln->[$k];
	    }
	}			# End of the middle preliminary for-loop (over aligned sequences). #

	my $ct_ancseqs = @ancseq_aln;
	my $ct_extseqs = @extseq_aln;

    if ($TEST_LEVEL>2) {
	print STDOUT "\n#{Ancestral sequences} = $ct_ancseqs .\n";
	print STDOUT "  (Names: ", join (', ', @ancseq_names), ")\n\n";
    }

    if ($TEST_LEVEL>3) {

	print STDOUT "#{Exterior sequences} = $ct_extseqs .\n";
	print STDOUT "  (Names: ", join (', ', @extseq_names), ")\n\n";

	print STDOUT "\n\[\[ Ancestral sequences embedded in the Input MSA \]\]\n\n";
	unless ( pr_ODEN_input (@ancseq_names, @ancseq_aln, 50, *STDOUT) ) {
	    print STDOUT "[ERROR '$program_name'] 'pr_ODEN_input' FAILED to print out the ancestral part of the simulated MSA ...\n";
	    print STDERR "[ERROR '$program_name'] $!\n";
	    die;
	}
	print STDOUT "\n\n";
    }
=cut # End of "for the predecessor 'bchbch_cmp_true_vs_psm_inferred_ancstates.v2_lite.pl'."


		# Retrieve the simulation parameters, especially the total indel rate. #
		# (ADDED in creation of 'bchbch_br_char_gbcls_indivparam.pl'.) #

   (print STDOUT "\n{ Second, retrieve the inferred ancestral gap states ... }\n\n") if ($TEST_LEVEL>1);
	my $ctrl_param2value = fetch_ctrl_params ($tmpin_ctrl);
	unless (defined $ctrl_param2value) {
		print STDOUT "[ERROR '$program_name'] The subroutine 'parse_brief_output_infer_psm_indel_events' FAILED on the input file '$tmpin_ctrl' !\n";
		print STDERR "[ERROR '$program_name'] $!\n";
		die ;
	}

	my $totrate_indels = $ctrl_param2value->{'Lambda'};
	unless (defined $totrate_indels) {
		print STDOUT "[ERROR '$program_name'] Total indel rate is NOT SPECIFIED in the control file '$tmpin_ctrl' !\n";
		print STDERR "[ERROR '$program_name'] $!\n";
		die ;
	}
		# END of "(ADDED in creation of 'bchbch_br_char_gbcls_indivparam.pl'.)" #


		# Retrieve the inferred gap states. #

    (print STDOUT "\n{ Third, retrieve the inferred ancestral gap states ... }\n\n") if ($TEST_LEVEL>1);

		# @{$parameters} = (\@full_tree, \@seqids, $msa_len, $tgt_seqid, $indx_tgt, $ct_segments), with
		# @full_tree = ($ftopnode_id, \%fnode2pa, \%fnode2ch, \%fname2id, \%fid2name, \%fbr_attr, \%fname2id_intnode, $topnode_name) for the full MSA,
		# @seqids storing the sequence IDs;
		#
		# @{$info_segments->[$s]} = ($seg_start, $seg_end, $usability_pattern, $red_topnode_id), with 
		# $seg_start/end in the 0-based half-open convention,
		# $red_topnode_id is the ID of the top-node (root) of the tree reduced according to the usability pattern
		#  ($red_topnode_id = undef for the segment skipped to infer ancestral states) ;
		#
		# @{$sw_indel_state_distributions[2*$cl]} = ($cl_start, $cl_end, $state)
		# for the gapless block left-flanking the $cl th gap-block cluster
		# (or on the right-end of the segment (with $cl = #{clusters})),
		# or (always with $cl = 0) for the skipped segment due to inadquate information.
		# $state	= 'X' for the gapless block,
		# 	= '?' for the skipped segment due to inadequate information.
		#
		# @{$sw_indel_state_distributions[2*$cl + 1]}
		# = ($cl_start, $cl_end, $state = 'X/-', \@gap_blocks, $min_totct_indels, \@scenario_distribution) 
		# is for the $cl th gap-block cluster, where
		# @{$gap_blocks[$g]} = ($bl_start, $bl_end, $indx_gp, $gpattern) is for the $g th gap-block, and
		# @{$scenario_distribution[$ps]} = ($rel_prob, \%node2bw_gap_states, \%br2indel_events)
		#  is for the $ps th parsimonious indel scenario, with
		# %node2bw_gap_states = ($node_name => $concatenated_block_wise_gap_states, ...) for nodes specified by $fl_full_nodes, and
		# %br2indel_events = ($branch_le_name => \@events_on_branch, ...) only for branches experiencing indel events, with
		# @{$events_on_branch[$e]} = ($state_upper_end, $state_lower_end, \@involved_blocks) for the $e th event along the branch $branch_id.

	my ($parameters, $info_segments, $indel_state_distrs)
	    	= parse_brief_output_infer_psm_indel_events_dawg ($tmpin_anc_gaps, $FL_FULL_NODES) ;
	unless (defined $info_segments) {
		print STDOUT "[ERROR '$program_name'] The subroutine 'parse_brief_output_infer_psm_indel_events' FAILED on the input file '$tmpin_anc_gaps' !\n";
		print STDERR "[ERROR '$program_name'] $!\n";
		die ;
	}

	my ($full_tree, $ext_seq_names2, $msa_len2, $tgt_seqid, $indx_tgt, $ct_segments) = @{$parameters};
	my ($topnode_id, $node2pa, $node2ch, $name2id, $id2name, $br_attr, $name2id_intnode, $topnode_name) = @{$full_tree};

		# MODIFIED in creation of 'bchbch_br_char_gbcls.pl'. #
	my $ct_extseqs = @{$ext_seq_names2};
	my $msa_len = $msa_len2;

	my @ancseq_names = sort keys %{$name2id_intnode} ;
	my $ct_ancseqs = @ancseq_names;
	my $ct_ancseqs2 = scalar (keys %{$node2pa}) + 1 - $ct_extseqs;

	unless ($ct_ancseqs == $ct_ancseqs2) {
		print STDOUT "[ERROR '$program_name'] The number (=$ct_ancseqs) of ancestral sequence IDs, ", join (', ', @ancseq_names), ", extracted from the file '$tmpin_anc_gaps' does NOT MATCH the 'theoretical' number of ancestral sequences (=$ct_ancseqs2) of the aligned sequences: $!\n";
		print STDERR "[ERROR '$program_name'] $!\n";
		die ;
	}
=for the predecessor 'bchbch_cmp_true_vs_psm_inferred_ancstates.v2_lite.pl'.
	    ##my $ct_seqs = @{$seqids};
	unless (@{$ext_seq_names2} == $ct_extseqs) {
		my $ct_extseqs2 = @{$ext_seq_names2};
		print STDOUT "[ERROR '$program_name'] The number (=$ct_extseqs2) of exterior sequence IDs, ", join (', ', @{$ext_seq_names2}), ", extracted from the file '$tmpin_anc_gaps' does NOT MATCH the number of exterior sequences (=$ct_extseqs) in the input MSA: $!\n";
		print STDERR "[ERROR '$program_name'] $!\n";
		die ;
	}
	unless ($msa_len == $msa_len2) {
		print STDOUT "[ERROR '$program_name'] The number (=$msa_len2) of MSA columns extracted from the file '$tmpin_anc_gaps' does NOT MATCH the actual number (=$msa_len) of columns in the input MSA: $!\n";
		print STDERR "[ERROR '$program_name'] $!\n";
		die ;
	}
=cut

    (print STDOUT "\n{ Then, convert the extracted gap state distribution from the dual-hierarchical to the linear structure... }\n\n") if ($TEST_LEVEL>1);

	my $linear_indel_state_distr = linear_order_indel_state_distributions (@{$indel_state_distrs});
	unless (defined $linear_indel_state_distr) {
		print STDOUT "[ERROR '$program_name'] The subroutine 'linear_order_indel_state_distributions' FAILED on the MSA '$lcl_msa_id' in the class '$id_class' !\n";
		print STDERR "[ERROR '$program_name'] $!\n";
		die ;
	}
	my $totct_cls = @{$linear_indel_state_distr};

    (print STDOUT "#{clusters (including gapless blocks)} = $totct_cls .\n\n") if ($TEST_LEVEL>2);


    if ($TEST_LEVEL>3) {

	print STDOUT "\[\[ Extracted information concerning the ancestral gap states \]\]\n\n";
	
	print STDOUT "\[ Input Tree (top_node_name = $topnode_name) \]\n\n";
	
	unless ( br_output_tree_dawg ($topnode_id, %{$node2ch}, %{$id2name},  %{$br_attr}, $topnode_name, *STDOUT, 0, 0) ) {
		print STDOUT "[ERROR '$program_name'] The subroutine 'br_output_tree_dawg' FAILED !\n";
		print STDERR "[ERROR '$program_name'] $!\n";
		die ;
	}
	print STDOUT "\n\n";
	
	print STDOUT 'Exterior sequences in MSA (#{seqs} = ', $ct_extseqs, ') : ', join (', ', @{$ext_seq_names2}), " .\n\n";
	
	print STDOUT "#{columns in MSA} = $msa_len2 .\n\n";
	
	print STDOUT "\{Index for the target sequence '$tgt_seqid'\} = $indx_tgt .\n\n";
	
	print STDOUT "\{ Segment Information (#{MSA Segments} = $ct_segments) \}\n\n";

	print STDOUT join ("\t", 'Indx', 'Start', 'End', 'Length', 'Usability_pattern', 'top_node_(reduced_tree)'), "\n";

	 
	for (my $s=0; $s<$ct_segments; $s++) { # Test outer for-loop (over MSA segments). #
	
		my ($seg_start, $seg_end, $us_pattern, $red_topnode_id) = @{$info_segments->[$s]};
		my $seg_len = $seg_end - $seg_start;
	
		    # @{$info_segments->[$s]} = ($seg_start, $seg_end, $usability_pattern, $red_topnode_id), with 
		    # $seg_start/end in the 0-based half-open convention,
		    # $red_topnode_id is the ID of the top-node (root) of the tree reduced according to the usability pattern
		    #  ($red_topnode_id = undef for the segment skipped to infer ancestral states) ;

		print STDOUT join ("\t", $s, $seg_start, $seg_end, $seg_len, $us_pattern, $red_topnode_id), "\n";

	}			# End of the test outer for-loop (over MSA segments). #

	print STDOUT "\n\n\{ Back-bone of the linear-order distribution #{clusters (including gapless blocks)} = $totct_cls) \}\n\n";
	
	print STDOUT join ("\t", 'Indx_cls', 'Indx_seg', 'Cl_start', 'Cl_end', 'State'), "\n\n";
	
	for (my $cl=0; $cl<$totct_cls; $cl++) { # 2nd test for-loop (over gap-block clusters and gapless blocks) #
	    my $cw_indel_state_distr = $linear_indel_state_distr->[$cl];
	    print STDOUT join ("\t", $cl, @{$cw_indel_state_distr}[0..3]), "\n";
	}			# End of the 2nd test for-loop (over gap-block clusters and gapless blocks) #

	print STDOUT "\n\n";

    }  # END of "if ($TEST_LEVEL>3) {...}".

		# Open an output file and record some input parameters. #

	my $outfile = "$outdir/$out_pref$lcl_msa_id$out_suff";
	my $fh_out = open_output_file ($outfile, 0);
	unless (defined $fh_out) {
	    print STDOUT "[ERROR '$program_name'] 'open_output_file' FAILED on the output file '$outfile' !\n";
	    print STDERR "[ERROR '$program_name'] $!\n";
	    die ;
	}

	print $fh_out "<<<< Input Parameters >>>>\n\n";
	print $fh_out "\[\[ Input Tree (top_node_name = $topnode_name) \]\]\n\n";
	
	unless ( br_output_tree_dawg ($topnode_id, %{$node2ch}, %{$id2name},  %{$br_attr}, $topnode_name, *${$fh_out}, 0, 0) ) {
		print STDOUT "[ERROR '$program_name'] The subroutine 'br_output_tree_dawg' FAILED !\n";
		print STDERR "[ERROR '$program_name'] $!\n";
		die ;
	}
	print $fh_out "\n\n";
	print $fh_out "\[\[ Input MSA (#{exterior sequences} = $ct_extseqs, #{ancestral sequences} = $ct_ancseqs) \]\]\n\n";

			# MODIFIED in creation of 'bchbch_br_char_gbcls.pl'. #
	print $fh_out "Exterior sequences:  ", join (', ', @{$ext_seq_names2}), " .\n\n";
	##print $fh_out "Exterior sequences:  ", join (', ', @extseq_names), " .\n\n";

	print $fh_out "Ancestral sequences: ", join (', ', @ancseq_names), " .\n\n";

	print $fh_out "#{columns in MSA} = $msa_len .\n\n";

	print $fh_out "#{MSA Segments} = $ct_segments .\n\n";

	my $net_ct_cls = 0;
	for (my $cl=0; $cl<$totct_cls; $cl++) { ($linear_indel_state_distr->[$cl][3] eq 'X/-') and ($net_ct_cls++); }

	my $ct_others = $totct_cls - $net_ct_cls;

	print $fh_out "#{Gap-block clusters} = $net_ct_cls .\n\n";
	print $fh_out "#{Gapless blocks and unusable MSA blocks} = $ct_others .\n\n\n";

	print $fh_out "Total_rate{indels} = $totrate_indels .\n\n\n"; # ADDED in creation of 'bchbch_br_char_gbcls_indivparam.pl'. #

			## Record summary information of the MSA into the output list. ##

			# MODIFIED in creation of 'bchbch_br_char_gbcls_indivparam.pl'. #
	print $fh_olist join ("\t", $id_class, $lcl_msa_id, $ct_extseqs, $ct_ancseqs, $msa_len, $net_ct_cls, $totct_cls, $totrate_indels), "\n";
	##print $fh_olist join ("\t", $id_class, $lcl_msa_id, $ct_extseqs, $ct_ancseqs, $msa_len, $net_ct_cls, $totct_cls), "\n";
		# print $fh_olist join ("\t", 'ID_Class', 'Lcl_MSA_ID', '#{Ext_Seqs}', '#{Anc_Seqs}', 'MSA_Length', '#{gap_block_clusters}', '#{All_clusters&other_blocks}'), "\n";


		### MAIN PROCESS: Count the null-blocks and calculate the expected number of 'invisible indels'. ###
		### (MODIFIED in creation of 'bchbch_br_char_gbcls.pl'.) ###

	print $fh_out "<<<< Characterizing each of the $net_ct_cls gap-block clusters >>>>\n\n";

    (print STDOUT "\n[[ Now, Characterize each of the $net_ct_cls gap-block clusters ]]\n\n") if ($TEST_LEVEL>1);

	my $null_block = $GAP x $ct_extseqs; # MOVED from within the for-loop (over gap-block clusters ...) in creation of 'bchbch_br_char_gbcls.pl'.  # 

=for the predecessor 'bchbch_cmp_true_vs_psm_inferred_ancstates.v2_lite.pl'.
		###  MAIN PROCESS: Compare the True ancestral gap states with the Inferred ancestral gap states. ###

	print $fh_out "<<<< Comparing the True vs Inferred ancestral gap states in each of the $net_ct_cls gap-block clusters >>>>\n\n";
	
   (print STDOUT "\n[[ Now, Compare the True & Inferred ancestral gap states in each of the gap-block clusters (#{clusters} = $net_ct_cls) ... ]]\n\n") if ($TEST_LEVEL>1);


	##print STDOUT "\{\{ Details on the ancestral gap states \}\}\n\n"; # For the predecessor 'bchbch_anal_muts_on_sbjcts_in_bestMSA.pl'. #
=cut


	my $last_cl_end = 0; # End coordinate (0-based half-open) of the last cluster. #

	my $num_cls = -1;

	for (my $cl=0; $cl<$totct_cls; $cl++) { # Main middle for-loop (over gap-block clusters and gapless blocks) #
	    my $cw_indel_state_distr = $linear_indel_state_distr->[$cl];

	    my ($indx_seg, $cl_start, $cl_end, $state) = @{$cw_indel_state_distr}[0..3];
	    ($state eq 'X/-') or next;

	    $num_cls++;

=for the predecessor 'bchbch_cmp_true_vs_psm_inferred_ancstates.v2_lite.pl'.
		# Chop off MSAs of ancestral sequences in the gap-block cluster and in its left-flanking gapless block. #
		# (ADDED in creation of 'bchbch_cmp_true_vs_psm_inferred_ancstates.pl'.)
	    my @ancmsa_lflank = ();
	    my @ancmsa_gbcluster = ();
	    for (my $k=0; $k<$ct_ancseqs; $k++) { # 1st inner for-loop (over ancestral sequences). #

		my $leftflank = ($last_cl_end < $cl_start) ? substr (${$ancseq_aln[$k]}, 0, $cl_start - $last_cl_end, '') : '';
		##my $leftflank = ($last_cl_end < $cl_start) ? substr (${$ancseq_aln[$k]}, 0, $cl_start - $cl_end, '') : ''; # A BUG fixed on Mar 5 (Wed), 2014. #

		my $rlv_seq = ($cl_start < $cl_end) ? substr (${$ancseq_aln[$k]}, 0, $cl_end - $cl_start, '') : '';
		push @ancmsa_lflank, \$leftflank;
		push @ancmsa_gbcluster, $rlv_seq;
	    }				# End of the 1st inner for-loop (over ancestral sequences). #
	    $last_cl_end = $cl_end;
=cut

	    my ($gap_blocks, $min_totct_indels, $scenario_distribution)
		= @{$cw_indel_state_distr}[4..6];

		# @{$sw_indel_state_distributions[2*$cl + 1]}
		# = ($cl_start, $cl_end, $state = 'X/-', \@gap_blocks, $min_totct_indels, \@scenario_distribution) 
		# is for the $cl th gap-block cluster, where

	    my $cl_len = $cl_end - $cl_start;
	    my $ct_gblks = @{$gap_blocks};


		# MODIFIED in creation of 'bchbch_cmp_true_vs_psm_inferred_ancstates.v2.pl' on Mar 11 (Tue), 2014. #
	    my $ct_psm_scns = ($min_totct_indels eq 'N/A') ? 'N/A' : @{$scenario_distribution};
	    ##my $ct_psm_scns = @{$scenario_distribution}; # MOVED from below. #

    (print STDOUT "\< The $num_cls th cluster (with overall-number=$cl) (, which belongs to the $indx_seg th segment); region = \[$cl_start\, $cl_end\) ; length = $cl_len ; #{gap-blocks} = $ct_gblks \>\n\n") if ($TEST_LEVEL>2);

	    print $fh_out "\< The $num_cls th cluster (overall-number=$cl) \; region = \[$cl_start\, $cl_end\) \; length = $cl_len \; #{gap-blocks} = $ct_gblks \>\n\n";
	    print $fh_out '[ Gap-blocks in the cluster ]', "\n\n";
	    print $fh_out join ("\t", 'Block_no.', 'length', 'start_coord', 'end_coord', 'indx_gp', 'gap_pattern'), "\n\n";

    if ($TEST_LEVEL>=5) {
	print STDOUT '[ Gap-blocks in the cluster ]', "\n\n";
	print STDOUT join ("\t", 'Block_no.', 'length', 'start_coord', 'end_coord', 'indx_gp', 'gap_pattern'), "\n\n";
    }

	    my $ct_null_blks = 0; # ADDED in creation of 'bchbch_br_char_gbcls.pl'. #

	    my @gblk_lengths = (); # ADDED in creation of 'bchbch_cmp_true_vs_psm_inferred_ancstates.pl'. #

	    for (my $g=0; $g<$ct_gblks; $g++) { # 2nd inner for-loop (over gap-blocks) #

		my ($bl_start, $bl_end, $indx_gp, $gpattern) = @{$gap_blocks->[$g]};
		my $bl_len = $bl_end - $bl_start;

		$gblk_lengths[$g] = $bl_len; # ADDED in creation of 'bchbch_cmp_true_vs_psm_inferred_ancstates.pl'. #

		    # @{$gap_blocks[$g]} = ($bl_start, $bl_end, $indx_gp, $gpattern) is for the $g th gap-block, and

    		print $fh_out join ("\t", $g, $bl_len, $bl_start, $bl_end, $indx_gp, $gpattern), "\n";

    (print STDOUT join ("\t", $g, $bl_len, $bl_start, $bl_end, $indx_gp, $gpattern), "\n") if ($TEST_LEVEL>=5);

		($gpattern eq $null_block) and ($ct_null_blks++);

	    }				# End of the 2nd inner for-loop (over gap-blocks) #


		## ADDED in creation of 'bchbch_cmp_true_vs_psm_inferred_ancstates.pl'. ##

    (print STDOUT "\n{Gap-block lengths} = (", join (', ', @gblk_lengths), ") .\n\n") if ($TEST_LEVEL>3);

		# ADDED in creation of 'bchbch_br_char_gbcls.pl'. #

    (print STDOUT "#{Null blocks contained} = $ct_null_blks .\n\n") if ($TEST_LEVEL>3);

	print $fh_out "\n#{Null blocks in the cluster} = $ct_null_blks .\n\n"; 

=for the predecessor 'bchbch_cmp_true_vs_psm_inferred_ancstates.v2_lite.pl'.
    if ($TEST_LEVEL>5) {
	print STDOUT "[ Ancestral Sequences in the Left-flanking Region ]\n\n";
	unless ( pr_ODEN_input (@ancseq_names, @ancmsa_lflank, 50, *STDOUT) ) {
	    print STDOUT "[ERROR '$program_name'] 'pr_ODEN_input' FAILED to print out the ancestral MSA in the region left-flanking the $cl th cluster ...\n";
	    print STDERR "[ERROR '$program_name'] $!\n";
	    die;
	}
	print STDOUT "\n\n";
    }
    if ($TEST_LEVEL>=5) {
	print STDOUT "[ Ancestral Sequences in the Gap-Block Cluster in question ]\n\n";
	for (my $k=0; $k<$ct_ancseqs; $k++) { print STDOUT sprintf ("%-20s", $ancseq_names[$k]), $ancmsa_gbcluster[$k], "\n"; }
	print STDOUT "\n\n";
    }
=cut

		# Preliminary 0: If $min_totct_indels = 'N/A', skip the further analysis of the cluster. #
	    if ($min_totct_indels eq 'N/A') {

    (print STDOUT "\nMin_Total#{indels} = 'N/A' !\n\n") if ($TEST_LEVEL>2);

		print $fh_out "\n[INFORMATION] 'N/A's are assigned as the minimum total number of indels !!\n\n\n";


			# MODIFIED in creation of 'bchbch_br_char_gbcls.pl'. #
		print $fh_olist join ("\t", $num_cls, $cl, $cl_start, $cl_end, $cl_len, $ct_gblks, $ct_null_blks, $min_totct_indels, $ct_psm_scns, 'N/A', 'N/A', "[Cluster itself or some gaps too long]"), "\n";

			# print $fh_olist join ("\t", 'Cl_no.(exclusive)', 'Cl_no.(overall)', 'Cl_Start', 'Cl_End', 'Cl_Length', '#{gap_blocks}', '#{null_blocks}', 'Min[Total#{indels}]', '#{parsimonious_scenarios}', 'Max[Exp#{invisible_indels}]_event', 'Ave[Exp#{invisible_indels}]_cls', '[Notes(optional)]'), "\n\n";

=for the predecessor 'bchbch_cmp_true_vs_psm_inferred_ancstates.v2_lite.pl'.
		print $fh_olist join ("\t", $num_cls, $cl, $cl_start, $cl_end, $cl_len, $ct_gblks, $min_totct_indels, $ct_psm_scns, 'N/A', 'N/A', 'N/A', "[Cluster itself or some gaps too long]"), "\n";
=cut

		next;
	    }

		# Preliminary 1: Briefly examine if any of the scenario has the relative probability = 'N/A'. #
		# (ADDED in creation of 'bchbch_cmp_true_vs_psm_inferred_ancstates.pl'.) #

	    my $ct_na_relprobs = 0;
	    foreach my $scn_info (@{$scenario_distribution}) {($scn_info->[0] eq 'N/A') and ($ct_na_relprobs++); }

	    if ($ct_na_relprobs>0) {

    (print STDOUT "\n#{Scenarios with relative probabilities being 'N/A'} = $ct_na_relprobs !\n\n") if ($TEST_LEVEL>2);

		print $fh_out "\n[INFORMATION] 'N/A's are assigned as the relative probabilities of $ct_na_relprobs out of $ct_psm_scns parsimonious scenarios !!\n\n\n";

			# MODIFIED in creation of 'bchbch_br_char_gbcls.pl'. #
		print $fh_olist join ("\t", $num_cls, $cl, $cl_start, $cl_end, $cl_len, $ct_gblks, $ct_null_blks, $min_totct_indels, $ct_psm_scns, 'N/A', 'N/A', "[Some Indel Events Are Too Long]"), "\n";

			# print $fh_olist join ("\t", 'Cl_no.(exclusive)', 'Cl_no.(overall)', 'Cl_Start', 'Cl_End', 'Cl_Length', '#{gap_blocks}', '#{null_blocks}', 'Min[Total#{indels}]', '#{parsimonious_scenarios}', 'Max[Exp#{invisible_indels}]_event', 'Ave[Exp#{invisible_indels}]_cls', '[Notes(optional)]'), "\n\n";

=for the predecessor 'bchbch_cmp_true_vs_psm_inferred_ancstates.v2_lite.pl'.
			# MODIFIED on March 6 (Thu), 2014. #
		print $fh_olist join ("\t", $num_cls, $cl, $cl_start, $cl_end, $cl_len, $ct_gblks, $min_totct_indels, $ct_psm_scns, 'N/A', 'N/A', 'N/A', "[Some Indel Events Are Too Long]"), "\n";
		##print $fh_olist join ("\t", $num_cls, $cl, $cl_start, $cl_end, $cl_len, $ct_gblks, $min_totct_indels, $ct_psm_scns, 'N/A', 'N/A', 'N/A', "[Relative Probabilities Not Available]"), "\n";
=cut

		next; 
	    }

		# Preliminary 1': Briefly examine if any of the scenario has the relative probability = 'undef'. #
		# (ADDED in revision of 'bchbch_cmp_true_vs_psm_inferred_ancstates.pl' on Mar 6 (Thu), 2014.) #
	    my $ct_undef_relprobs = 0;
	    foreach my $scn_info (@{$scenario_distribution}) {($scn_info->[0] eq 'undef') and ($ct_undef_relprobs++); }

	    if ($ct_undef_relprobs>0) {
	    ##if ($ct_na_relprobs>0) {...} # A BUG fixed on Mar 6 (Thu), 2014.#

    (print STDOUT "\n#{Scenarios with relative probabilities being 'undef'} = $ct_undef_relprobs !\n\n") if ($TEST_LEVEL>2);

		print $fh_out "\n[INFORMATION] 'undef's are assigned as the relative probabilities of $ct_undef_relprobs out of $ct_psm_scns parsimonious scenarios !!\n\n\n";

			# MODIFIED in creation of 'bchbch_br_char_gbcls.pl'. #
		print $fh_olist join ("\t", $num_cls, $cl, $cl_start, $cl_end, $cl_len, $ct_gblks, $ct_null_blks, $min_totct_indels, $ct_psm_scns, 'undef', 'undef', "[FAILURE of the subroutine 'cal_lnlk1_indel_scn_cls']"), "\n";

			# print $fh_olist join ("\t", 'Cl_no.(exclusive)', 'Cl_no.(overall)', 'Cl_Start', 'Cl_End', 'Cl_Length', '#{gap_blocks}', '#{null_blocks}', 'Min[Total#{indels}]', '#{parsimonious_scenarios}', 'Max[Exp#{invisible_indels}]_event', 'Ave[Exp#{invisible_indels}]_cls', '[Notes(optional)]'), "\n\n";

=for the predecessor 'bchbch_cmp_true_vs_psm_inferred_ancstates.v2_lite.pl'.
		print $fh_olist join ("\t", $num_cls, $cl, $cl_start, $cl_end, $cl_len, $ct_gblks, $min_totct_indels, $ct_psm_scns, 'undef', 'undef', 'undef', "[FAILURE of the subroutine 'cal_lnlk1_indel_scn_cls']"), "\n";
=cut

		next; 
	    }
	    

=for the predecessor 'bchbch_cmp_true_vs_psm_inferred_ancstates.v2_lite.pl'.
		# Preliminary 2: Examine if the sites flanking the gap-block cluster contains gaps or nor. #
		# (ADDED in creation of 'bchbch_cmp_true_vs_psm_inferred_ancstates.pl'.) #

	    my $ct_ancgaps_lflank = my $ct_ancgaps_rflank  = 0;
	    if (length (${$ancmsa_lflank[0]}) > 0) {
		for (my $k=0; $k<$ct_ancseqs; $k++) { ($GAP eq substr (${$ancmsa_lflank[$k]}, -1, 1) ) and ($ct_ancgaps_lflank++); }
	    }
	    if ($cl_end < $msa_len) {
		for (my $k=0; $k<$ct_ancseqs; $k++) { ($GAP eq substr (${$ancseq_aln[$k]}, 0, 1) ) and ($ct_ancgaps_rflank++) ; }
	    }

	    if (0 < $ct_ancgaps_lflank + $ct_ancgaps_rflank) {

    (print STDOUT "\n#{ancestral gaps in flanking sites} = $ct_ancgaps_lflank (left), $ct_ancgaps_rflank (right).\n\n") if ($TEST_LEVEL>2);

		print $fh_out "\n[INFORMATION] GAPS WERE FOUND IN THE FLANKING SITES of the ancestral sequences (#{flanking gaps} = $ct_ancgaps_lflank (left), $ct_ancgaps_rflank (right)) !!\n\n\n";

	    print $fh_olist join ("\t", $num_cls, $cl, $cl_start, $cl_end, $cl_len, $ct_gblks, $min_totct_indels, $ct_psm_scns, 'N/A', 'N/A', 'N/A', "[Inconsistent Ancestral Flanking Sites]"), "\n";

		next;
	    }
=cut

		# Preliminary 3: Examine if the scenario distribution is empty. #
		# (ADDED in revision of 'bchbch_cmp_true_vs_psm_inferred_ancstates.pl' on Mar 6 (Thu), 2014.)

	    if ($ct_psm_scns == 0) {

    (print STDOUT "\nThe Scenario Distribution is EMPTY !\n\n") if ($TEST_LEVEL>2);

		print $fh_out "\n[INFORMATION] The Scenario Distribution is EMPTY !!\n\n\n";

			# MODIFIED in creation of 'bchbch_br_char_gbcls.pl'. #
		print $fh_olist join ("\t", $num_cls, $cl, $cl_start, $cl_end, $cl_len, $ct_gblks, $ct_null_blks, $min_totct_indels, $ct_psm_scns, 'undef', 'undef', "[EMPTY Scenario Distribution]"), "\n";

			# print $fh_olist join ("\t", 'Cl_no.(exclusive)', 'Cl_no.(overall)', 'Cl_Start', 'Cl_End', 'Cl_Length', '#{gap_blocks}', '#{null_blocks}', 'Min[Total#{indels}]', '#{parsimonious_scenarios}', 'Max[Exp#{invisible_indels}]_event', 'Ave[Exp#{invisible_indels}]_cls', '[Notes(optional)]'), "\n\n";

=for the predecessor 'bchbch_cmp_true_vs_psm_inferred_ancstates.v2_lite.pl'.
		print $fh_olist join ("\t", $num_cls, $cl, $cl_start, $cl_end, $cl_len, $ct_gblks, $min_totct_indels, $ct_psm_scns, 'undef', 'undef', 'undef', "[EMPTY Scenario Distribution]"), "\n";
=cut

		next;

	    }


=for the predecessor 'bchbch_cmp_true_vs_psm_inferred_ancstates.v2_lite.pl'.

		# Main 1: Prepare the true ancestral gap-states in this gap-block cluster. #
		# (ADDED in creation of 'bchbch_cmp_true_vs_psm_inferred_ancstates.pl'.) #

	    my @true_anc_gp = ();
	    for (my $k=0; $k<$ct_ancseqs; $k++) { # 3rd inner for-loop (over ancestral sequences). #

		my $ancseq = $ancmsa_gbcluster[$k];
		##my $ancseq = ${$ancmsa_gbcluster[$k]}; # A BUG fixed on Mar 5 (Wed), 2014.

		my $len = length $ancseq;
		my $gpattern = '';
		for (my $l=0; $l<$len; $l++) { $gpattern .= ($GAP eq substr ($ancseq, 0, 1, '')) ? $GAP : $NGAP; }
		push @true_anc_gp, $gpattern;
	    }				# End of the 3rd inner for-loop (over ancestral sequences). #


	    print $fh_out "\n\n[ TRUE Ancestral Gap-Patterns ]\n\n";
	    for (my $k=0; $k<$ct_ancseqs; $k++) { print $fh_out sprintf ("%-20s", $ancseq_names[$k]), $true_anc_gp[$k], "\n"; }
	    print $fh_out "\n\n";

    if ($TEST_LEVEL>3) {
	print STDOUT "[ TRUE Ancestral Gap-Patterns ]\n\n";
	for (my $k=0; $k<$ct_ancseqs; $k++) { print STDOUT sprintf ("%-20s", $ancseq_names[$k]), $true_anc_gp[$k], "\n"; }
	print STDOUT "\n\n";
    }

	    my $cnct_true_anc_gp = join (':', @true_anc_gp);
=cut # End of "for the predecessor 'bchbch_cmp_true_vs_psm_inferred_ancstates.v2_lite.pl'."

		# Main 2: Calculate the expected numbers of 'invisible' indel events. #
		# (MODIFIED in creation of 'bchbch_br_char_gbcls.pl'.) #

	    my $ave_totct_invis_indels = 0;
	    my $max_maxct_invis_indels = 0;

=for the predecessor 'bchbch_cmp_true_vs_psm_inferred_ancstates.v2_lite.pl'.
		# Main 2: Examine the Inferred Ancestral Gap States (in the parsimonious indel scenarios). #
		# (MODIFIED in creation of 'bchbch_cmp_true_vs_psm_inferred_ancstates.pl'.) #

	    my %inf_anc_gp2info; # ($cnct_inf_anc_gp => [$tot_rel_prob, \@list_psm_scns], ...)
=cut

	    ##my $ct_psm_scns = @{$scenario_distribution}; # MOVED to above (on Mar 5 (Wed), 2014). #

	    print $fh_out "\n\[ Parsimonious Scenarios: \(Min_Total#{indel_events} = $min_totct_indels; #{scenarios} = $ct_psm_scns\) \]\n\n";

	    print $fh_out join ("\t", 'Scenario_no.', 'Relative_Probability', 'Total[Exp#{invis_indels}]', 'Max[Exp#{invis_indels}]_event', 'Relevant_event(Branch_le_Name;State_ue/State_le/blocks,involved)'), "\n\n"; # ADDED in creation of 'bchbch_br_char_gbcls.pl'. #

    (print STDOUT "\n\n\[ Parsimonious Scenarios \(Min_Total#{indel_events} = $min_totct_indels; #{scenarios} = $ct_psm_scns\) \]\n\n") if ($TEST_LEVEL>3);

	    for (my $ps = 0; $ps < $ct_psm_scns; $ps++) { # 5th inner for-loop (over parsimonious scenarios). #

		my ($rel_prob, $node2bw_gap_states, $br2indel_events) = @{$scenario_distribution->[$ps]}; 

		    # @{$scenario_distribution[$ps]} = ($rel_prob, \%node2bw_gap_states, \%br2indel_events)
		    #  is for the $ps th parsimonious indel scenario, with

		### RESTART FROM HERE ###

    (print STDOUT "\{ Scenario no. $ps ; rel_prob. = $rel_prob }\n\n") if ($TEST_LEVEL>3);

=for the predecessor 'bchbch_cmp_true_vs_psm_inferred_ancstates.v2_lite.pl'.
    if ($TEST_LEVEL>=5) {
	print STDOUT '( Block-wise Gap States mapped onto the nodes )', "\n\n";

		# MODIFIED in creation of 'bchbch_cmp_true_vs_psm_inferred_ancstates.pl'. #
	print STDOUT join ("\t", 'Node_Name', 'block_wise_gap_states(concatenated)'), "\n\n";
	##print STDOUT join ("\t", 'Node_ID', 'block_wise_gap_states(concatenated)'), "\n\n";

			# MODIFIED in creation of 'bchbch_cmp_true_vs_psm_inferred_ancstates.pl'. #
	foreach my $node (sort keys %{$node2bw_gap_states}) { print STDOUT join ("\t", $node, $node2bw_gap_states->{$node}), "\n"; }
	##foreach my $node (sort {$a <=> $b} keys %{$node2bw_gap_states}) { print STDOUT join ("\t", $node, $node2bw_gap_states->{$node}), "\n"; }
		# %node2bw_gap_states = ($node_id => $concatenated_block_wise_gap_states, ...) for nodes specified by $fl_full_nodes, and

	print STDOUT "\n\n";

    } # End of "if ($TEST_LEVEL>=5) {...}
=cut


    if ($TEST_LEVEL>5) {
	print STDOUT '( Indel Events mapped onto the branches )', "\n\n";

			# MODIFIED in creation of 'bchbch_cmp_true_vs_psm_inferred_ancstates.pl'. #
	print STDOUT join ("\t", 'Branch_le_Name', 'state_ue/state_le/indices,blocks,involved', '...'), "\n\n";
	##print STDOUT join ("\t", 'Branch_ID', 'state_ue/state_le/indices,blocks,involved', '...'), "\n\n";

    } # End of "if ($TEST_LEVEL>5) {...}"

			# ADDED in creation of 'bchbch_br_char_gbcls.pl'. #
		my $tot_expct_invis_indels = my $max_expct_invis_indels = 0;
		my $relevant_event = 'none';

			# MODIFIED in creation of 'bchbch_cmp_true_vs_psm_inferred_ancstates.pl'. #
		foreach my $br (sort keys %{$br2indel_events}) { # 2nd inner-inner foreach-loop (over indel-undergoing branches). #
		##foreach my $br (sort {$a <=> $b} keys %{$br2indel_events}) {...} # 2nd inner-inner foreach-loop (over indel-undergoing branches). #

		    my $br_id = $name2id_intnode->{$br};
		    (defined $br_id) or ($br_id = $name2id->{$br});
		    my $br_len = $br_attr->{$br_id}[$INDX_LENGTH];
	
		    my @out_info_events = ();
	
		    foreach my $event_info (@{$br2indel_events->{$br}}) { # Inner-most foreach-loop (over events along the branch). #

			((defined $event_info) and (@{$event_info}>0)) or next; # Skip an empty entry. #

			my ($state_ue, $state_le, $involved) = @{$event_info};
			my $cnct_involved = join (',', @{$involved});
			push @out_info_events, "$state_ue/$state_le/$cnct_involved";
	
			# %br2indel_events = ($branch_id => \@events_on_branch, ...) only for branches experiencing indel events, with
			# @{$events_on_branch[$e]} = ($state_upper_end, $state_lower_end, \@involved_blocks) for the $e th event along the branch $branch_id.

				# ADDED in creation of 'bchbch_br_char_gbcls.pl'. #

			my $event_length = 0;
			foreach my $gblk (@{$involved}) { $event_length += $gblk_lengths[$gblk]; }

				# MODIFIED in creation of 'bchbch_br_char_gbcls_indivparam.pl'. #
			my $expct_invis_indels = $totrate_indels * $br_len * ($event_length + 1/2);
			##my $expct_invis_indels = $TOTRATE_INDELS * $br_len * ($event_length + 1/2);

			$tot_expct_invis_indels += $expct_invis_indels;

			if ($max_expct_invis_indels < $expct_invis_indels) {
			    $max_expct_invis_indels = $expct_invis_indels;
			    $relevant_event = "$br\;$state_ue/$state_le/$cnct_involved";
			}

		    }				# End of the inner-most foreach-loop (over events along the branch). #
	
    (print STDOUT join ("\t", $br, @out_info_events), "\n") if ($TEST_LEVEL>5);
	
		}		# End of the 2nd inner-inner foreach-loop (over indel-undergoing branches). #

    (print STDOUT "\n\n") if ($TEST_LEVEL>5);

			# MODIFIED in creation of 'bchbch_br_char_gbcls.pl'. #

		print $fh_out join ("\t", $ps, $rel_prob, $tot_expct_invis_indels, $max_expct_invis_indels, $relevant_event), "\n";

	    		# print $fh_out join ("\t", 'Scenario_no.', 'Relative_Probability', 'Total[Exp#{invis_indels}]', 'Max[Exp#{invis_indels}]_event', 'Relevant_event(Branch_le_Name;State_ue/State_le/blocks,involved)'), "\n\n"; # ADDED in creation of 'bchbch_br_char_gbcls.pl'. #

		$ave_totct_invis_indels += $rel_prob * $tot_expct_invis_indels;
		($max_maxct_invis_indels < $max_expct_invis_indels) and ($max_maxct_invis_indels = $max_expct_invis_indels);

    if ($TEST_LEVEL>= 5) { # ADDED in creation of 'bchbch_br_char_gbcls.pl'. #

	print STDOUT "  ( Interim Results )\n\n";
	print STDOUT "   Max[Exp#{invisible indels}]_events = $max_expct_invis_indels ,\n";
	print STDOUT "   Total[Exp#{invisible indels}] = $tot_expct_invis_indels .\n\n";

	print STDOUT '   $max_maxct_invis_indels = ', $max_maxct_invis_indels, " ,\n";
	print STDOUT '   $ave_totct_invis_indels = ', $ave_totct_invis_indels, " .\n\n\n";
    }

				### RESTART FROM HERE ###

=for the predecessor 'bchbch_cmp_true_vs_psm_inferred_ancstates.v2_lite.pl'.
    ##{ 
    ##} # End of "if ($TEST_LEVEL>5) {...}"
=cut


=for the predecessor 'bchbch_cmp_true_vs_psm_inferred_ancstates.v2_lite.pl'.

			# Construct inferred ancestral gap states. #
			# (ADDED in creation of 'bchbch_cmp_true_vs_psm_inferred_ancstates.pl'.) #

		my @inf_anc_gp = ();
		for (my $k=0; $k<$ct_ancseqs; $k++) { # 3rd inner-inner for-loop (over ancestral sequences). #
		    my $anc_name = $ancseq_names[$k];
		    my $cnct_bw_gpstat = $node2bw_gap_states->{$anc_name};
		    unless (defined $cnct_bw_gpstat) {
			print STDOUT "[ERROR '$program_name'] The $ps th scenario in the $cl th cluster does NOT have the BLOCK-WISE GAP STATE of the ancestral sequence '$anc_name' !\n";
			print STDERR "[ERROR '$program_name'] $!\n";
			die ;
		    }

		    my @bw_gpstats = split //, $cnct_bw_gpstat;
		    unless ($ct_gblks == @bw_gpstats) {
			print STDOUT "[ERROR '$program_name'] The number of block-wise gap-states (=", scalar (@bw_gpstats), ") for the $ps th parsimonious scenario CLASHES with the number of gap-blocks (=$ct_gblks) in the $cl th gap-block cluster !\n";
			print STDERR "[ERROR '$program_name'] $!\n";
			die ;
		    }
		    my $full_gpstat = '';
		    for (my $g=0; $g<$ct_gblks; $g++) { # Innermost for-loop (over gap-blocks). #
			my $bw_gpstat = $bw_gpstats[$g];
			my $bl_len = $gblk_lengths[$g];
			$full_gpstat .= $bw_gpstat x $bl_len;
		    }				# End of the innermost for-loop (over gap-blocks). #
		    $inf_anc_gp[$k] = $full_gpstat;

		}   				# End of the 3rd inner-inner for-loop (over ancestral sequences). #

    if ($TEST_LEVEL>5) {
	print STDOUT "[ INFERRED Ancestral Gap-Patterns in the Gap-Block Cluster in question ]\n\n";
	for (my $k=0; $k<$ct_ancseqs; $k++) { print STDOUT sprintf ("%-20s", $ancseq_names[$k]), $inf_anc_gp[$k], "\n"; }
	print STDOUT "\n\n";
    }

		my $cnct_inf_anc_gp = join (':', @inf_anc_gp);
		my $info = $inf_anc_gp2info{$cnct_inf_anc_gp};

		if (defined $info) {
		    my ($tot_rel_prob, $list_psm_scns) = @{$info};
		    $tot_rel_prob = (($tot_rel_prob eq 'N/A') or ($rel_prob eq 'N/A')) ? 'N/A' : $tot_rel_prob + $rel_prob;
		    $info->[0] = $tot_rel_prob;
		    push @{$list_psm_scns}, $ps;
		} else {
		    $inf_anc_gp2info{$cnct_inf_anc_gp} = [$rel_prob, [$ps]];
		}

	    	# %inf_anc_gp2info; # ($cnct_inf_anc_gp => [$tot_rel_prob, \@list_psm_scns], ...)

=cut # End of "for the predecessor 'bchbch_cmp_true_vs_psm_inferred_ancstates.v2_lite.pl'."


	    }				# End of the 5th inner for-loop (over parsimonious scenarios). #


=for the predecessor 'bchbch_cmp_true_vs_psm_inferred_ancstates.v2_lite.pl'.

		# Enumerate the inferred ancestral gap-patterns and their relative-probabilities. #
		# (ADDED in creation of 'bchbch_cmp_true_vs_psm_inferred_ancstates.pl'.)

	    print $fh_out "\n[ INFERRED Ancestral Gap-Patterns, their relative probabilities, and scenarios giving the pattern ]\n\n";

    (print STDOUT "\n[[ INFERRED Ancestral Gap-Patterns in the Gap-Block Cluster in question, their relative probabilities, and scenarios giving the pattern ]]\n\n") if ($TEST_LEVEL>= 5);

	    my @list_totrel_probs = ();

	    foreach my $cnct_inf_anc_gp (sort { $inf_anc_gp2info{$b}->[0] <=> $inf_anc_gp2info{$a}->[0] } keys %inf_anc_gp2info) { # Testing 6th inner foreach-loop (over ancestral gap patterns). #

		my ($totrel_prob, $list_psm_scns) = @{$inf_anc_gp2info{$cnct_inf_anc_gp}};
		push @list_totrel_probs, $totrel_prob;

		my @inf_anc_gp = split /\:/, $cnct_inf_anc_gp;

		print $fh_out "\n\{ Resulting from Scenarios: ", join (', ', @{$list_psm_scns}), " \; Rel_prob = $totrel_prob \}\n\n"; 
		for (my $k=0; $k<$ct_ancseqs; $k++) { print $fh_out sprintf ("%-20s", $ancseq_names[$k]), $inf_anc_gp[$k], "\n"; }
		print $fh_out "\n\n";

    if ($TEST_LEVEL>=5) {
	    print STDOUT "\n\[ The gap-pattern resulting from the scenarios: ", join (', ', @{$list_psm_scns}), " \; Rel_prob = $totrel_prob \]\n\n"; 
	    for (my $k=0; $k<$ct_ancseqs; $k++) { print STDOUT sprintf ("%-20s", $ancseq_names[$k]), $inf_anc_gp[$k], "\n"; }
	    print STDOUT "\n\n";
    }

	    }   # End of the 6 th inner foreach-loop (over ancestral gap patterns). #

=cut # End of "for the predecessor 'bchbch_cmp_true_vs_psm_inferred_ancstates.v2_lite.pl'."


			## RECORD THE FINAL RESULT on the cluster ##

			# (MODIFIED in creation of 'bchbch_br_char_gbcls.pl'.) #

	    print $fh_out "\n[ Summary ]\n\n";
	    print $fh_out 'Max[Exp#{invisible_indels}]_event = $max_maxct_invis_indels = ', $max_maxct_invis_indels, " ,\n";
	    print $fh_out 'Ave[Exp#{invisible_indels}]_cls = $ave_totct_invis_indels = ', $ave_totct_invis_indels, " .\n\n\n";

		# print $fh_olist join ("\t", 'Cl_no.(exclusive)', 'Cl_no.(overall)', 'Cl_Start', 'Cl_End', 'Cl_Length', '#{gap_blocks}', '#{null_blocks}', 'Min[Total#{indels}]', '#{parsimonious_scenarios}', 'Max[Exp#{invisible_indels}]_event', 'Ave[Exp#{invisible_indels}]_cls', '[Notes(optional)]'), "\n\n";

=for the predecessor 'bchbch_cmp_true_vs_psm_inferred_ancstates.v2_lite.pl'.

	    my $ct_inf_anc_gps = @list_totrel_probs;

	    print $fh_out "\n[ Summary ]\n\n";
	    print $fh_out "#{Inferred ancestral gap-patterns} = $ct_inf_anc_gps .\n";
	    print $fh_out "List of total-relative-probabilities: ", join (', ', @list_totrel_probs), " .\n\n";

    if ($TEST_LEVEL >3) {
	print STDOUT "[ Summary: ]\n\n";
	print STDOUT "#{Inferred ancestral gap-patterns} = $ct_inf_anc_gps .\n";
	print STDOUT "List of total-relative-probabilities: ", join (', ', @list_totrel_probs), " .\n\n";
    }

			# Examine information on the correct inference. #

	    my $info_correct_inf = $inf_anc_gp2info{$cnct_true_anc_gp};
	    my $relprob_correct_inf = (defined $info_correct_inf) ? $info_correct_inf->[0] : 'NonParsimonious';

	    print $fh_out "{Relative-probability of the correct inference} = $relprob_correct_inf .\n\n\n";

    if ($TEST_LEVEL>3) {
	print STDOUT "{Relative-probability of the correct inference} = $relprob_correct_inf .\n\n\n";
    }

=cut

			### RESTART FROM HERE ###

			## Record the summary information of the cluster into the output list. ##

	    ##my $cnct_totrel_probs = join ('/', @list_totrel_probs); # --- For the predecessor 'bchbch_cmp_true_vs_psm_inferred_ancstates.v2_lite.pl'.

			# Examine if the subject cluster is null or not. #
	    ##my $null_block = $GAP x $ct_extseqs; # MOVE to above the for-loop (over gap-block clusters ...) in creation of 'bchbch_br_char_gbcls.pl'. # 

	    if (($ct_gblks == 1) and ($gap_blocks->[0][3] eq $null_block)) {
			# The cluster is a null cluster. #

     (print STDOUT "[Final INFORMATION] The cluster consists ONLY of a single NULL gap-block .\n\n\n") if ($TEST_LEVEL>3);

		print $fh_out "[NOTE]: NULL CLUSTER .\n\n\n";

			# MODIFIED in creation of 'bchbch_br_char_gbcls.pl'. #
		print $fh_olist join ("\t", $num_cls, $cl, $cl_start, $cl_end, $cl_len, $ct_gblks, $ct_null_blks, $min_totct_indels, $ct_psm_scns, $max_maxct_invis_indels, $ave_totct_invis_indels, '[Null Cluster]'), "\n";

			# print $fh_olist join ("\t", 'Cl_no.(exclusive)', 'Cl_no.(overall)', 'Cl_Start', 'Cl_End', 'Cl_Length', '#{gap_blocks}', '#{null_blocks}', 'Min[Total#{indels}]', '#{parsimonious_scenarios}', 'Max[Exp#{invisible_indels}]_event', 'Ave[Exp#{invisible_indels}]_cls', '[Notes(optional)]'), "\n\n";

=for the predecessor 'bchbch_cmp_true_vs_psm_inferred_ancstates.v2_lite.pl'.
		print $fh_olist join ("\t", $num_cls, $cl, $cl_start, $cl_end, $cl_len, $ct_gblks, $min_totct_indels, $ct_psm_scns, $ct_inf_anc_gps, $relprob_correct_inf, $cnct_totrel_probs, '[Null Cluster]'), "\n";
=cut

	    } else {
			# Otherwise. #

			# MODIFIED in creation of 'bchbch_br_char_gbcls.pl'. #
		print $fh_olist join ("\t", $num_cls, $cl, $cl_start, $cl_end, $cl_len, $ct_gblks, $ct_null_blks, $min_totct_indels, $ct_psm_scns, $max_maxct_invis_indels, $ave_totct_invis_indels), "\n";

			# print $fh_olist join ("\t", 'Cl_no.(exclusive)', 'Cl_no.(overall)', 'Cl_Start', 'Cl_End', 'Cl_Length', '#{gap_blocks}', '#{null_blocks}', 'Min[Total#{indels}]', '#{parsimonious_scenarios}', 'Max[Exp#{invisible_indels}]_event', 'Ave[Exp#{invisible_indels}]_cls', '[Notes(optional)]'), "\n\n";

=for the predecessor 'bchbch_cmp_true_vs_psm_inferred_ancstates.v2_lite.pl'.
		print $fh_olist join ("\t", $num_cls, $cl, $cl_start, $cl_end, $cl_len, $ct_gblks, $min_totct_indels, $ct_psm_scns, $ct_inf_anc_gps, $relprob_correct_inf, $cnct_totrel_probs), "\n";
=cut
	    }


	    	# print $fh_out 'Max[Exp#{invisible_indels}]_event = $max_maxct_invis_indels = ', $max_maxct_invis_indels, " ,\n";
	    	# print $fh_out 'Ave[Exp#{invisible_indels}]_cls = $ave_totct_invis_indels = ', $ave_totct_invis_indels, " .\n\n\n";


	}			# End of the main middle for-loop (over gap-block clusters and gapless blocks) #

	print $fh_olist "\n";

		#


		# Remove the temporary input files. #

			# MODIFIED in creation of 'bchbch_br_char_gbcls.pl'. #
	foreach my $tmpin_file ($tmpin_anc_gaps, $tmpin_ctrl) { # Xth middle foreach-loop (over temporary files). #
	##foreach my $tmpin_file ($tmpin_anc_gaps) {...} # Xth middle foreach-loop (over temporary files). # --- For the predecessor 'bchbch_br_char_gbcls.pl'.
	####foreach my $tmpin_file ($tmpin_msa, $tmpin_anc_gaps) {...} # Xth middle foreach-loop (over temporary files). # --- For the predecessor 'bchbch_cmp_true_vs_psm_inferred_ancstates.v2_lite.pl'.

=for TESTING the underlying framework of the script. ("Pre/Test1a")
    unless (0 == system ("cp -f $tmpin_file $outdir") ) {
	print STDOUT "[ERROR '$program_name'] FAILED to copy the temporary input file '$tmpin_file' into the directory '$outdir': $? !\n";
	print STDERR "[ERROR '$program_name'] $!\n";
	die;
    }
=cut

	    ## next; # For TESTING the framework ("Pre/Test2a")

	    unless (0 == system ("rm -f $tmpin_file") ) {
		print STDOUT "[ERROR '$program_name'] FAILED to remove the temporary input file '$tmpin_file': $? !\n";
		print STDERR "[ERROR '$program_name'] $!\n";
		die;
	    }
	}					# End of the Xth middle foreach-loop (over temporary files). #

	$ct_succ++;

    }				# End of the main outer foreach-loop (over MSAs in a class). #

    print STDOUT "\n  --- Finished Processing the class '$id_class' ---\n\n";

    print STDOUT "\n  #{Input MSAs}  = $ct_msas .\n";
    print STDOUT "      #{Anomalous} = $ct_anom ,\n";
    print STDOUT "      #{Failed}    = $ct_fail ,\n";
    print STDOUT "      #{Succeeded} = $ct_succ .\n\n\n";

    $totct_msas += $ct_msas;
    $totct_anom += $ct_anom;
    $totct_fail += $ct_fail;
    $totct_succ += $ct_succ;


		## Archive the Middle output directory (storing masked MSAs for the same chromosome.) ##

    my $out_archive_name = "$midoutdir.tgz";

     # $parent_out_indel_dir = "$top_indel_dir/$mid_dir";
     # [ $parent_inout_paml_dir = "$top_paml_dir/$mid_dir"; ] --- for the predecessor 'bch_serial_PAML.pl'.
     # [$outaln_dir = "$topoutaln_dir/$mid_dir";]  --- for the predecessor 'bchbch_refine_msas.pl'.

    unless ( chdir $topoutdir ) { # MODIFIED in creation of 'bch_serial_br_infer_indels.pl'.
	print STDOUT "[ERROR '$program_name'] FAILED the subroutine 'chdir' to change the directory to '$topoutdir' !\n";
	print STDERR "[ERROR '$program_name'] $!\n";
	die;
    }

    unless (0 == system ("tar -cpzf $out_archive_name $midoutdir") ) {
	print STDOUT "[ERROR '$program_name'] FAILED TO CREATE a tar-gzipped ARCHIVE '$out_archive_name' out of the directory '$midoutdir' under the directory '$topoutdir': $? !\n";
	print STDERR "[ERROR '$program_name'] $!\n";
	die;
    }

    unless (0 == system ("rm -rf $midoutdir") ) {
	print STDOUT "[ERROR '$program_name'] FAILED to REMOVE the directory '$midoutdir' under the directory '$topoutdir': $? !\n";
	print STDERR "[ERROR '$program_name'] $!\n";
	die;
    }
 (print STDOUT "\n... Successfully archived the masked MSAs into '$out_archive_name' under '$topoutdir'!!\n\n") if ($TEST_LEVEL>1);

    unless ( chdir $CURR_WORK_DIR ) {
	print STDOUT "[ERROR '$program_name'] FAILED the subroutine 'chdir' to RETURN TO the original place, '$CURR_WORK_DIR' !\n";
	print STDERR "[ERROR '$program_name'] $!\n";
	die;
    }

}				# End of the main outermost foreach-loop (over classes of MSAs). #

close ($fh_olist);


print STDOUT "\n\n=== All Processes FINISHED !! ===\n\n";


print STDOUT "#{MSA Classes} = $ct_classes .\n";
print STDOUT "Total#{Input MSAs}  = $totct_msas .\n";
print STDOUT "    Total#{Anomalous} = $totct_anom ,\n";
print STDOUT "    Total#{Failed}    = $totct_fail ,\n";
print STDOUT "    Total#{Succeeded} = $totct_succ .\n\n\n";


	### DEFINITIONS OF THE SUBROUTINES ###

# peek_into_archive:
#	This subroutine looks into an input archive and outputs a list of entries.
#	The archive is supposed to be storing files with the following paths:
#	"$dir/$pref$id$suff",
#	where $id specifies the ID of the file.
#
# INPUT: (\$in_archive, $dir, $pref, $suff), where
#	$in_archive is the path to the input archive;
#	$dir/$pref/$suff are templates for the paths to the files stored in the archive.
#
# OUTPUT: \@list_ids, where
#	@list_ids stores the IDs of the archived files with the above paths.
#
sub peek_into_archive (\$$$$) {

	my ($in_archive, $dir, $pref, $suff) = @_;
	local $/ = "\n"; # Use the default input-record-separator. #

	my $fh_tmp;
	unless ( open ($fh_tmp, "tar -tzf ${$in_archive} |" ) ) {
	    print STDOUT "[ERROR 'peek_into_archive'] CanNOT fork or look into ${$in_archive}: $!\n";
	    return undef;
	}

	my @list_ids = ();

	my $ext_pref = "$dir/$pref"; # Extended prefix. #
	my $len_epref = length $ext_pref;
	my $len_suff = length $suff;

	while (my $tmp = <$fh_tmp>) { # Main while-loop (over input lines) #

	    $tmp =~ s/\s+$//; # Remove white spaces at the end of the entry (serving as a separator (and possibly a pad)).
	    ($ext_pref =~ m/^\.\//) or ($tmp =~ s/^\.\///); # Remove './' at the beginning of the entry unless $ext_pref begins with './'. (ADDED in creation of 'bch_serial_PAML.pl'.)

	    my $tmp_suff = substr ($tmp, - $len_suff, $len_suff, '');

	    ($tmp_suff eq $suff) or next; # Skip if the suffix doesn't match.

	    my $tmp_epref = substr ($tmp, 0, $len_epref, '');

	    ($tmp_epref eq $ext_pref) or next; # Skip if the extended prefix doesn't match.

	    push @list_ids, $tmp; # The remnant of the entry must be the ID.


	}			# End of the main while-loop (over input lines) #
	close ($fh_tmp);

	return \@list_ids;

}	# End of the subroutine 'peek_into_archive' #


# fetch_ctrl_params:
#	This subroutine reads a Dawg control file,
#	and retrieves parameters specified therein.
#	(CREATED in creation of 'bchbch_br_char_gbcls_indivparam.pl' on Apr 4 (Fri), 2014.)
#
# INPUT: (\$tmpin_file), where 
#	$tmpin_file is the path to a Dawg control file.
#
# OUTPUT: \%ctrl_param2value, where
#	%ctrl_param2value = ($label_control_parameter => $value, ...).
#
sub fetch_ctrl_params (\$) {

	my ($tmpin_file) = @_;
	local $/ = "\n"; # Use a newline character as an input record separator.

	my $fh_tmpin = open_input_file2 (${$tmpin_file});
	unless (defined $fh_tmpin) {
	    print STDOUT "[ERROR 'fetch_ctrl_params'] 'open_input_file2' FAILED on the input file '${$tmpin_file}': $! !\n";
	    return undef;
	}

	my %ctrl_param2value;

	while (my $tmpin = <$fh_tmpin>) { # Main while-loop. #

	    ($tmpin =~ m/^\#/) and next; # Skip comment lines.

	    $tmpin =~ s/\s+$//;

	    my ($label, $value) = split /\s*\=\s*/, $tmpin, 2;
	    (defined $value) or next;

	    $ctrl_param2value{$label} = $value;

	}		# End of the main while-loop. #
	close ($fh_tmpin);

	return \%ctrl_param2value;

}		# End of the subroutine 'fetch_ctrl_params'. #
