# Supplementary material for: General continuous-time Markov model of sequence evolution via insertions/deletions: local alignment probability computation
Source: BMC Bioinformatics. 2016 Sep 27;17:397. doi: 10.1186/s12859-016-1167-6 (PMC5039815; doi:10.1186/s12859-016-1167-6)
Supplement: Additional file 2: — A package (the version used for the analyses in this paper), which contains Perl modules that implement the key algorithms and formulas, as well as some main Perl scripts that we used for the actual data analyses. (The package is available under the GNU General Public License. The modules and scripts will run on a Mac OS X terminal, and were confirmed to run also on Red Had Enterprise Linux (6.4). And they will probably run on other UNIX platforms as well, although we have not tested whether they indeed do.) The package also contains Dawg control files necessary for creating the simulated MSA sets 1A, 1B, 2, 3P, 3M and 3F. The latest version of the package (“FA_LOLIPOG_P.verxxx”) will be available from the “LOLIPOG” (LOg-LIkelihood for the Pattern Of Gaps) project at the FTP repository of the Bioinformatics Organization [58]. (ZIP 7548 kb) [file 12859_2016_1167_MOESM2_ESM.zip › additional_file_2/FA_LOLIPOG_P.ver0.6.1.6/INDEL_LIKELIHOOD/Proof_of_Principle1/Infer_INDELS/Processed_MSAs1/bch_serial_br_infer_indels_dawg.hs.pl]

#!/usr/bin/perl
#
###################################################################################
#	FA_LOLIPOG_P: A package to calculate First-Approximate LOg-LIkelihood for the Pattern Of Gaps,
#		as well as the first-approximate perfect score (described below),
#		of a given MSA (almost exclusively via Perl modules and scripts).
#
#	Version 0.6: Copyright (C) 2015 Kiyoshi Ezawa
#
#    This package is free software: you can redistribute it and/or modify
#    it under the terms of the GNU General Public License as published by
#    the Free Software Foundation, either version 3 of the License, or
#    (at your option) any later version.
#
#    This package is distributed in the hope that it will be useful,
#    but WITHOUT ANY WARRANTY; without even the implied warranty of
#    MERCHANTABILITY or FITNESS FOR A PARTICULAR PURPOSE.  See the
#    GNU General Public License for more details.
#
#    You should have received a copy of the GNU General Public License, "GNU_GPL.txt",
#    along with this package.  If not, see <http://www.gnu.org/licenses/>.
#
#    The author can be contacted by e-mailing to <kezawa dot ezawa3 at gmail dot com>
#    (replace " dot " and " at " with "." and "@", respectively).
###################################################################################
#
# bch_serial_br_infer_indels_dawg.hs.pl:
#	This modified version of 'bch_serial_br_infer_indels_dawg.pl' serially performs
#	'br_infer_psm_indel_events_spt_odr_dawg.hs.pl' to analyze a batch of
#	multiple sequence alignments simulated via Dawg (and pre-processed via 'preprocess_msa_dawg.pl').
#
#	[CREATED on May 18 (Mon), 2015.]
#
# bch_serial_br_infer_indels_dawg.pl:
#	This modified version of 'bch_serial_br_infer_indels.pl' can analyze a batch of
#	multiple sequence alignments simulated via Dawg.
#	(CREATED on Feb 28 (Fri), 2014)
#
# bch_serial_br_infer_indels.pl:
#	This Perl script performs bach analyses to infer (parsimonious) indels forming the input sequence alignments,
#	all of which share a species tree, stored in multiple gzipped tar archives.
#	The script was created by modifying 'bch_serial_PAML.pl'.
#	(CREATED on Nov 22 (Fri), 2013)
#
# bch_serial_PAML.pl:
#	This Perl script performs bach PAML analyses on the input sequence alignments,
#	all of which share a species tree, stored in multiple gzipped tar archives.
#	The script was created by modifying 'bchbch_refine_msas.pl',
#	and borrowing functions to perform PAML anayses from 'compare_ml_msa.bch.extJC.6t.PhyML.pl'.
#	(CREATION STARTED on Nov 3 (Sun), 2013, ENDED on Nov 3 (Sun), 2013.)
#
# bchbch_refine_msas.pl:
#	This Perl script refines MSAs stored in multiple archives.
#	The script was created by using parts of 'serial_pgene_ortho_aln_analyses.pl'.
#	(CREATION STARTED on Oct 21 (Mon), 2013, ENDED on Oct xx (yyy), 2013.)
#
# serial_pgene_ortho_aln_analyses.pl:
#	This Perl script inspects the alignments accommodating progo-genes,
#	and examines whether the orthologous region is 'missing' or not
#	in each of 3 other yeast species.
#	Once the orthologous region is found not "missing", 
#	the script goes on to calculate the alignment coverage, nucleotide similarity, and the three RFC scores.
#	The script was created by modifying 'serial_pgene_RFC_analyses.pl'.
#	(CREATION STARTED on Oct 7 (Mon), 2013, ENDED on Oct 11 (Fri), 2013)
#


use strict;
use warnings;

use MyFile_manipu qw(
	open_input_file2 open_output_file list_sessions_ext
	tfm_labels2indices tfm_labels2indices_gen
	);

=for the predecessor 'bchbch_refine_msas.pl'
use MyArrayManipu qw( multiple_sort );

use MyMalnIO qw(
	extract_fasta extract_clw
	pr_ODEN_input
	pr_clustal_like_lite
	);
	## pr_phylip_aln
	## pr_clustal_like_lite_aa

use MyNucSeq2 qw(
	revcom print_sequence
	);

use MyProbDistri qw(
	poisson_cum
	binomial_cum_via_betai
	);
=cut

	# IMPORTED from 'compare_ml_msa.bch.extJC.6t.PhyML.pl' #
use MyPAML_parser qw( prepare_paml_ctrl );
	# retrieve_aa_freqs 

sub peek_into_archive (\$$$$);

=for the predecessor 'bchbch_refine_msas.pl'
sub cal_pvs_sbst_indel ($$$\@\@$$);
sub pwaln_surveillance (\$\$$$$$$$$);
sub msa_surveillance (\@\@$$$$\%$\%$);
sub mask_aln_regions (\@\@$$$$$);
=cut


$| = 1; # Flush the buffer for standard output as soon as it receives data.

my $program_path = $0;
my ($program_name) = ($program_path =~ m!([^/]+)$!);

(our $CURR_WORK_DIR = ` pwd `) =~ s/\s+$//;

	## Test Output Levels.
	## 0, silent; 1, very brief; 2, pretty brief; 3, rather verbose; 4, verbose; 5, very verbose, >5: extremely verbose. ##

	# (for the main part):
##our $TEST_LEVEL = 1;
our $TEST_LEVEL = 3;
##our $TEST_LEVEL = 5;


	### Executable file. ###

my $main_indel_script = "Scripts/br_infer_psm_indel_events_spt_odr_dawg.hs.pl";
##my $main_indel_script = "Scripts/br_infer_psm_indel_events_spt_odr_dawg.v2.pl";

=for the predecessor 'bch_serial_br_infer_indels.pl'.
	### Input MSA type to be used. ###
	##  -- This basically determines the type of input MSAs and the label of the output directory. -- ##

##my $input_msa_type = "V20/Pv_Sbst0.01_Indel0.01";
my $input_msa_type = "V20/Pv_Sbst0.05_Indel0.05";
=cut

	##### Input/Output Files #####

##my $session_name = 'hogd_alt_lite_sbcl.1'; # For the full-analysis. #
=for 'Proof_of_Principle2'
##my $session_name = 'trio_blen0.05'; # For the full-analysis.
##my $session_name = 'trio_blen0.2'; # For the full-analysis.
=cut
my $session_name = 'TESTs/Test1a'; # For TESTING the script. #

	## Archives of tiling MSAs. ##
	# $in_archive = "$inarch_dir/$archive_pref$id_class$archive_suff".

my $inarch_dir = "../../Inputs/Processed_MSAs1/$session_name/Outputs";
=for the past sessions.
##my $inarch_dir = "../../Inputs/Processed_MSAs2_1/$session_name/Outputs";
##my $inarch_dir = "../../Inputs/Simulated_MSAs2_1/$session_name";
##my $inarch_dir = "../../Inputs/Simulated_MSAs1/hogd_alt_lite_sbcl.1";
=cut

##my $archive_pref = 'class_'; # For 'Proof_of_Principle2'.
my $archive_pref = 'hog_d';
##my $archive_pref = 'Chr_';
my $archive_suff = '.tgz';


	### Top Output Directory ###

my $topoutdir = $session_name; # For full-scale analyses.
##my $topoutdir = "TESTs/Test3c"; ## For TESTING. ##
##my $topoutdir = 'hogd_alt_lite_sbcl.1'; # For full-scale analyses.


	## Temporary Input Files ##
	# $in_msa = "$tmp_dir/$inaln_pref$lcl_msa_id$inaln_suff", and
	# $ctrl_file = "$tmp_dir/$ctrl_pref$lcl_msa_id$ctrl_suff",
	# where $tmp_dir = "$intmp_aln_dir/$archive_pref$id_class",
	# where $id_class is the ID of the class of MSAs,
	# and $lcl_msa_id is the ID of a MSA in a particular class.

my $intmp_aln_dir = "$topoutdir/Temporary";

my $inaln_pref = 'prcsd_dawg';
##my $inaln_pref = 'dawg';
##my $inaln_pref = 'e';
##my $inaln_pref = 'optionG_';
my $inaln_suff = '.aln';

my $ctrl_pref = 'dawg_inp';
my $ctrl_suff = '.txt';


=for the predecessors down to 'bch_serial_br_infer_indels.pl'
	## Template files. (ADDED in creation of 'bch_serial_PAML.pl'.) ##
	##
	## $tmpl_intree = "$tmpl_dir/$intree_name",
	## $tmpl_ctrl_file = "$tmpl_dir/$ctrl_file_name",

my $tmpl_dir = "Input_Files";
##my $tmpl_dir = "Templates";
my $intree_name = 'four_yeasts.tree';
##my $ctrl_file_name = 'baseml.ctl';

my $tmpl_intree = "$tmpl_dir/$intree_name";
##my $tmpl_ctrl_file = "$tmpl_dir/$ctrl_file_name";
=cut

	# Directory storing auxiliary Input Data Files. ##
	# (ADDED in creation of 'bch_serial_br_infer_indels_dawg.hs.pl'.) #
my $aux_indir = 'InData/PL1.6_co100';


	## Output Files. (ADDED in creation of 'bch_serial_br_infer_indels.pl'.) ##
	## (MODIFIED in creation of 'bch_serial_br_infer_indels_dawg.pl'.) 
	##
	## $outfile1 = "$out_indel_dir/$pref_outfile1$lcl_msa_id$suff_outfile1",
	## $outfile2 = "$out_indel_dir/$pref_outfile2$lcl_msa_id$suff_outfile2",
	## $logfile  = "$out_indel_dir/$pref_logfile$lcl_msa_id$suff_logfile",
	# where $out_indel_dir = "$top_indel_dir/$archive_pref$id_class/";

my $top_indel_dir = "$topoutdir/Outputs";
##my $top_indel_dir = "$topoutdir/Indel_analyses";


	# MODIFIED in creation of 'bch_serial_br_infer_indels_dawg.pl'. #
my $pref_outfile1 = 'output_detail.';
my $pref_outfile2 = 'output_brief.';
my $pref_logfile = 'log_infer_indel.';

my $suff_outfile1 = my $suff_outfile2 = my $suff_logfile = '.txt';

=for the predecessor 'bch_serial_br_infer_indels.pl'
	## $outfile1 = "$out_indel_dir/$name_outfile1",
	## $outfile2 = "$out_indel_dir/$name_outfile2",
	## $logfile  = "$out_indel_dir/$name_logfile",
	# where $out_indel_dir = "$top_indel_dir/$archive_pref$chr_no/$anchor_orf_id/";
my $name_outfile1 = 'output_detail.txt';
my $name_outfile2 = 'output_brief.txt';
my $name_logfile = 'log_br_infer_psm_indel_events.txt';
=cut


	## Check files/directories ##

	# Main script (ADDED in creation of 'bch_serial_br_infer_indels.pl').
foreach my $main_scr ($main_indel_script) {
    unless (( -f $main_scr ) and ( -r $main_scr )) {
	print STDOUT "[ERROR '$program_name'] CanNOT FIND a readable main script '$main_scr' !\n";
	print STDERR "[ERROR '$program_name'] $!\n";
	die;
    }
}

foreach my $indir ($inarch_dir, $aux_indir) {
##foreach my $indir ($inarch_dir) {...} # For the predecessor 'bch_serial_br_infer_indels_dawg.pl'.
    unless (( -d $indir ) and ( -r $indir )) {
	print STDOUT "[ERROR '$program_name'] CanNOT FIND a readable input directory '$indir' !\n";
	print STDERR "[ERROR '$program_name'] $!\n";
	die;
    }
}

=for the predecessors down to 'bch_serial_br_infer_indels.pl'
	# Template files (ADDED in creation of 'bch_serial_PAML.pl'). #
foreach my $tmpl_file ($tmpl_intree) {
##foreach my $tmpl_file ($tmpl_intree, $tmpl_ctrl_file) {
    unless (( -f $tmpl_file) and ( -r $tmpl_file)) {
	print STDOUT "[ERROR '$program_name'] CanNOT FIND a readable template file '$tmpl_file' !\n";
	print STDERR "[ERROR '$program_name'] $!\n";
	die;
    }
}
=cut

my $list_id_classes = list_sessions_ext ($inarch_dir, $archive_pref, $archive_suff, '-');
##my $list_chr_nos = list_sessions_ext ($inarch_dir, $archive_pref, $archive_suff, '-');

unless (defined $list_id_classes) {
##unless (defined $list_chr_nos) {...} # For the predecessors down to 'bch_serial_br_infer_indels.pl'. #
	print STDOUT "[ERROR '$program_name'] 'list_sessions_ext' FAILED on the archive directory '$inarch_dir' !\n";
	print STDERR "[ERROR '$program_name'] $!\n";
	die;
}

## (@{$list_id_classes}>2) and (@{$list_id_classes} = @{$list_id_classes}[0,1]); # For TESTING the script. #

foreach my $out_dir ($intmp_aln_dir, $top_indel_dir) {
##foreach my $out_dir ($intmp_aln_dir, $top_paml_dir) {...}
    unless ( -d $out_dir) {
	print STDOUT "[WARNING '$program_name'] CanNOT FIND an output directory '$out_dir' ! ... I will try to create one...\n\n";
	unless (0 == system (" mkdir -p $out_dir ") ) {
	    print STDOUT "[ERROR '$program_name'] FAILED to create the output directory '$out_dir': $? !\n";
	    print STDERR "[ERROR '$program_name'] $!\n";
	    die;
	}
    }
    unless ( -w $out_dir ) {
	print STDOUT "[WARNING '$program_name'] The output directory '$out_dir' is NOT WRITABLE ! ... I will try to change its permission mode...\n\n";
	unless (0 == system (" chmod -R u+w $out_dir ") ) {
	    print STDOUT "[ERROR '$program_name'] FAILED to change the permission mode of the output directory '$out_dir': $?  !\n";
	    print STDERR "[ERROR '$program_name'] $!\n";
	    die;
	}
    }
}


	### Declare the Beginning of the Script ###

print STDOUT "\n<<<< Program name: $program_name (path: $program_path) >>>>\n\n";


print STDOUT "Session Name: $session_name .\n\n"; # ADDED in creation of 'bch_serial_br_infer_indels_dawg.pl'. #

=for the predecessor 'bch_serial_br_infer_indels.pl'.
print STDOUT "Input MSA Type: '$input_msa_type' .\n\n";
=cut

print STDOUT '$CURR_WORK_DIR = ', $CURR_WORK_DIR, " .\n\n";
##print STDOUT '$DIS_LEN = ', $DIS_LEN, " .\n";

	# MODIFIED in creation of 'bch_serial_br_infer_indels.pl'. 
print STDOUT "Main script for the analysis: $main_indel_script .\n\n";
##print STDOUT "Main PAML executable file: $main_bin_paml .\n\n"; # ADDED in creation of 'bch_serial_PAML.pl'.

print STDOUT "Input MSA archives: $inarch_dir/$archive_pref", '{ID_class}', "$archive_suff ,\n";
print STDOUT "          where {ID_class} = ", join (', ', @{$list_id_classes}), " .\n\n";
print STDOUT "Temporary input MSAs: $intmp_aln_dir/$archive_pref", '{ID_class}', "/$inaln_pref", '{local_MSA_ID}', "$inaln_suff .\n\n";   
=for the predecessor 'bch_serial_br_infer_indels.pl'
print STDOUT "Input MSA archives: $inarch_dir/$archive_pref", '{chromosome_no.}', "$archive_suff ,\n";
print STDOUT "          where {chromosome no.} = ", join (', ', @{$list_chr_nos}), " .\n\n";
print STDOUT "Temporary input MSAs: $intmp_aln_dir/$archive_pref", '{chromosome_no.}', "/$inaln_pref", '{anchor_ORF_ID}', "$inaln_suff .\n\n";   
=cut


	## ADDED in creation of 'bch_serial_PAML.pl' ##

print STDOUT "Auxiliary (temporary) input file for indel analyses:\n";

	# MODIFIED in creation of 'bch_serial_br_infer_indels_dawg.pl'. #
print STDOUT "  (input tree and indel parameters)  $intmp_aln_dir/$archive_pref", '{ID_class}', "/$ctrl_pref", '{local_MSA_ID}', "$ctrl_suff .\n\n";   
##print STDOUT "     (input tree)  $tmpl_intree .\n\n";


			# ADDED in creation of 'bch_serial_br_infer_indels_dawg.hs.pl'. #
print STDOUT "Directory storing auxiliary input data files (recording multiplication factors):\n\n";
print STDOUT "           $aux_indir .\n\n";

print STDOUT "Final Output Directories: {out_indel_dir} = $top_indel_dir/$archive_pref", '{chromosome_no.}/', " .\n\n";
print STDOUT "Output Files:\n";
print STDOUT "     (detailed) {out_indel_dir}/$pref_outfile1", '{local_MSA_ID}', "$suff_outfile1 ,\n";
print STDOUT "     (brief)    {out_indel_dir}/$pref_outfile2", '{local_MSA_ID}', "suff_outfile2 ,\n";
print STDOUT "     (log)      {out_indel_dir}/$pref_logfile", '{local_MSA_ID}', "suff_logfile .\n\n";
	##
	## $outfile1 = "$out_indel_dir/$pref_outfile1$lcl_msa_id$suff_outfile1",
	## $outfile2 = "$out_indel_dir/$pref_outfile2$lcl_msa_id$suff_outfile2",
	## $logfile  = "$out_indel_dir/$pref_logfile$lcl_msa_id$suff_logfile",
	# where $out_indel_dir = "$top_indel_dir/$archive_pref$id_class/";

=for the predecessor 'bch_serial_br_infer_indels.pl'
	## ADDED in creation of 'bch_serial_PAML.pl' ##
print STDOUT "Final Output Directories: {out_indel_dir} = $top_indel_dir/$archive_pref", '{chromosome_no.}/{anchor_ORF_ID}/', " .\n\n";
print STDOUT "Output Files:\n";
print STDOUT "     (detailed) {out_indel_dir}/$name_outfile1 ,\n";
print STDOUT "     (brief)    {out_indel_dir}/$name_outfile2 ,\n";
print STDOUT "     (log)      {out_indel_dir}/$name_logfile .\n\n";
	##
	## $outfile1 = "$out_indel_dir/$name_outfile1",
	## $outfile2 = "$out_indel_dir/$name_outfile2",
	## $logfile  = "$out_indel_dir/$name_logfile",
	# where $out_indel_dir = "$top_indel_dir/$archive_pref$chr_no/$anchor_orf_id/";
=cut


##my $ct_chr = 
my $ct_classes = my $ct_msas = my $ct_anom = my $ct_fail = my $ct_succ = 0;

foreach my $id_class (@{$list_id_classes}) { # Outer foreach-loop. (over archives (or classes)) #
##foreach my $chr (@{$list_chr_nos}) {...} # Outer foreach-loop. (over archives (or chromosomes)) #

    ##my $chr_no = $chr;

    ## ($id_class eq '1_4') or next; # For TESTING the script ('Test3b'). #
    ## ($id_class eq '2_3') or next; # For TESTING the script ('Test3c'). #
    ## ($id_class eq '2_7') or next; # For TESTING the script ('Test2a'). #
    ## (($id_class eq '1_1') or ($id_class eq '2_2')) or next; # For TESTING the script ('Test1a' & 'Test1b' ). #
    ## ($id_class eq '0003') or next; # For TESTING the script ('Test5a'). #
    ## ($id_class eq '0005') or next; # For TESTING the script ('Test6a'). #
    ## ($id_class eq '0002') or next; # For TESTING the script ('Test6a' & 'Test7a'). #
    ## ($id_class eq '0001') or next; # For TESTING the script ('Test8a' ). #

=for the predecessor 'bch_serial_br_infer_indels.pl'.`
    ## ($chr eq '01') or next; # For TESTING the script ('Test1a' & 'Test5a,c') #
    ## ($chr eq '05') or next; # For TESTING the script ('Test2a') #
=cut

    print STDOUT "<< Class: $id_class >>\n\n";
    ##print STDOUT "<< Chromosome: $chr >>\n\n";

    my $in_archive = join ('', $inarch_dir, '/', $archive_pref, $id_class, $archive_suff);
    ##my $in_archive = join ('', $inarch_dir, '/', $archive_pref, $chr_no, $archive_suff);
		# $in_archive = "$inarch_dir/$archive_pref$chr_no$archive_suff", and 

    unless (( -f $in_archive ) and ( -r $in_archive ) ) {
	    print STDOUT "[ERROR '$program_name'] CanNOT FIND a readable input archive file '$in_archive' !\n";
	    print STDERR "[ERROR '$program_name'] $!\n";
	    die;
    }

    my $mid_dir = join ('', $archive_pref, $id_class);
    ##my $mid_dir = join ('', $archive_pref, $chr_no);

    my $list_in_msa_ids = peek_into_archive ($in_archive, $mid_dir, $inaln_pref, $inaln_suff);
    unless (defined $list_in_msa_ids) {
	    print STDOUT "[ERROR '$program_name'] 'peek_into_archive' FAILED on the input archive '$in_archive' !\n";
	    print STDERR "[ERROR '$program_name'] $!\n";
	    die;
    }
    ## (@{$list_in_msa_ids}>2) and (@{$list_in_msa_ids} = @{$list_in_msa_ids}[0,1]); ## For TESTING the script. ##
    ## @{$list_in_msa_ids} = ('0004', '0122'); ## For TESTING the script ('Test2a'). ##
    ## @{$list_in_msa_ids} = ('0227'); ## For TESTING the script ('Test3b'). ##
    ## @{$list_in_msa_ids} = ('0120'); ## For TESTING the script ('Test3c'). ##
    ## @{$list_in_msa_ids} = ('0000746'); ## For TESTING the script ('Test5a'). ##
    ## @{$list_in_msa_ids} = ('0001033'); ## For TESTING the script ('Test6a'). ##
    ## @{$list_in_msa_ids} = ('0000385'); ## For TESTING the script ('Test7a'). ##
    ## @{$list_in_msa_ids} = ('0000073'); ## For TESTING the script ('Test8a'). ##

  (print STDOUT "#{Input MSAs in the archive} = ", scalar (@{$list_in_msa_ids}), " .\n\n") if ($TEST_LEVEL>0);


		# MODIFIED in creation of 'bch_serial_br_infer_indels.pl'. #

    my $parent_out_indel_dir = "$top_indel_dir/$mid_dir";
	# $out_indel_dir = "$top_indel_dir/$archive_pref$chr_no/$anchor_orf_id/";

    unless ( -d $parent_out_indel_dir) { # MODIFIED in creation of 'bch_serial_br_infer_indels.pl'. #
	unless (0 == system (" mkdir -p $parent_out_indel_dir ") ) {
	    print STDOUT "[ERROR '$program_name'] FAILED to create the parent output directory '$parent_out_indel_dir': $? !\n";
	    print STDERR "[ERROR '$program_name'] $!\n";
	    die;
	}
    }
    unless ( -w $parent_out_indel_dir ) { # MODIFIED in creation of 'bch_serial_br_infer_indels.pl'. #
	unless (0 == system (" chmod -R u+w $parent_out_indel_dir ") ) {
	    print STDOUT "[ERROR '$program_name'] FAILED to change the permission mode of the parent output directory '$parent_out_indel_dir': $?  !\n";
	    print STDERR "[ERROR '$program_name'] $!\n";
	    die;
	}
    }


    $ct_classes++;
    ##$ct_chr++;


    foreach my $in_msa_id (@{$list_in_msa_ids}) { # Middle foreach-loop (over MSAs in the archive) #

	$ct_msas++;

	## ($ct_msas>3) and last; # For TESTING the script. ('Test1a' & 'Test2a') for the OLD ones. #
	##($ct_msas>0) and last; # For TESTING the script. #
	##($in_msa_id eq 'YAL014C') or next; # For TESTING the script ('Test5a') #
	##($in_msa_id eq 'YAR008W') or next; # For TESTING the script ('Test5c') #

  (print STDOUT "< Input MSA ID: $in_msa_id >\n\n") if ($TEST_LEVEL>0);


		# Extract the input MSA file. #

	my $in_msa_name = join ('', $inaln_pref, $in_msa_id, $inaln_suff);
	my $extracted_file = "$mid_dir/$in_msa_name";
	my $tmpin_msa = "$intmp_aln_dir/$extracted_file";

		# $tmpin_msa = "$intmp_aln_dir/$archive_pref$chr_no/$inaln_pref$in_msa_id$inaln_suff",
		# where $chr_no is the numerical part of the chromosome ID (in the BED file(s)).

	unless (0 == system ("tar -C $intmp_aln_dir -xpzf $in_archive $extracted_file") ) {
	    print STDOUT "[ERROR '$program_name'] FAILED to extract a file '$extracted_file' into '$intmp_aln_dir' from the archive '$in_archive', for the MSA '$in_msa_id' belonging to the class '$id_class': $? !\n\n";
	    print STDERR "[ERROR '$program_name'] $!\n";
	    die;
	}
	unless (( -f $tmpin_msa ) and ( -r $tmpin_msa )) {
	    print STDOUT "[ERROR '$program_name'] CanNOT FIND a readable temporary input MSA file '$tmpin_msa': $! !\n\n";
	    print STDERR "[ERROR '$program_name'] $!\n";
	    die;
	}

		# Extract the Dawg control file. #
		# (ADDED in creation of 'bch_serial_br_infer_indels_dawg.pl'.)

	my $ctrl_file_name = join ('', $ctrl_pref, $in_msa_id, $ctrl_suff);
	my $extracted_ctrl_file = "$mid_dir/$ctrl_file_name";
	my $tmpin_ctrl = "$intmp_aln_dir/$extracted_ctrl_file";

		# $ctrl_file = "$tmp_dir/$ctrl_pref$lcl_msa_id$ctrl_suff",
		# where $tmp_dir = "$intmp_aln_dir/$archive_pref$id_class",

	unless (0 == system ("tar -C $intmp_aln_dir -xpzf $in_archive $extracted_ctrl_file") ) {
	    print STDOUT "[ERROR '$program_name'] FAILED to extract a file '$extracted_ctrl_file' into '$intmp_aln_dir' from the archive '$in_archive', for the MSA '$in_msa_id' belonging to the class '$id_class': $? !\n\n";
	    print STDERR "[ERROR '$program_name'] $!\n";
	    die;
	}
	unless (( -f $tmpin_ctrl ) and ( -r $tmpin_ctrl )) {
	    print STDOUT "[ERROR '$program_name'] CanNOT FIND a readable temporary Dawg control file '$tmpin_ctrl': $! !\n\n";
	    print STDERR "[ERROR '$program_name'] $!\n";
	    die;
	}


		# Create a directory for performing an Indel analysis. #
		# (ADDED in creation of 'bch_serial_br_infer_indels.pl'.)

	my $out_indel_dir = $parent_out_indel_dir;
	##my $out_indel_dir = "$parent_out_indel_dir/$in_msa_id";

	unless ( -d $out_indel_dir) {
	    unless (0 == system (" mkdir -p $out_indel_dir ") ) {
		print STDOUT "[ERROR '$program_name'] FAILED to create the Indel output directory '$out_indel_dir': $? !\n";
		print STDERR "[ERROR '$program_name'] $!\n";
		die;
	    }
	}
	unless ( -w $out_indel_dir ) {
	    unless (0 == system (" chmod -R u+w $out_indel_dir ") ) {
		print STDOUT "[ERROR '$program_name'] FAILED to change the permission mode of the Indel output directory '$out_indel_dir': $?  !\n";
		print STDERR "[ERROR '$program_name'] $!\n";
		die;
	    }
	}


		## ADDED in creation of 'bch_serial_br_infer_indels.pl'. ##
		## => MODIFIED in creation of 'bch_serial_br_infer_indels_dawg.pl'. ##

	## $outfile1 = "$out_indel_dir/$pref_outfile1$lcl_msa_id$suff_outfile1",
	## $outfile2 = "$out_indel_dir/$pref_outfile2$lcl_msa_id$suff_outfile2",
	## $logfile  = "$out_indel_dir/$pref_logfile$lcl_msa_id$suff_logfile",
	# where $out_indel_dir = "$top_indel_dir/$archive_pref$id_class/";

	my $outfile1 = "$out_indel_dir/$pref_outfile1$in_msa_id$suff_outfile1";
	my $outfile2 = "$out_indel_dir/$pref_outfile2$in_msa_id$suff_outfile2";
	my $logfile = "$out_indel_dir/$pref_logfile$in_msa_id$suff_logfile";

		## MAJOR MODIFICATIOn in creation of 'bch_serial_br_infer_indels_dawg.hs.pl'. ##

	unless (0 == system ("(time perl $main_indel_script $tmpin_msa $tmpin_ctrl $aux_indir $outfile1 $outfile2) > $logfile 2>&1") ) {
	##unless (0 == system ("(time perl $main_indel_script $tmpin_msa $tmpin_ctrl $outfile1 $outfile2) > $logfile 2>&1") ) {...} # FOr the predecessor 'bch_serial_br_infer_indels_dawg.pl'.

	    print STDERR "[ERROR '$program_name'] FAILED 'system ('perl $main_indel_script ...')' FAILED for the input MSA ID '$in_msa_id' in the class '$id_class': $! !\n";
	    print STDERR "[ERROR '$program_name'] $!\n";
	    die;
	}
=for the predecessor 'bch_serial_br_infer_indels_dawg.pl'. 
	## $main_indel_script = "Scripts/br_infer_psm_indel_events.pl";
	##
	## $outfile1 = "$out_indel_dir/$name_outfile1",
	## $outfile2 = "$out_indel_dir/$name_outfile2",
	## $logfile  = "$out_indel_dir/$name_logfile",
	# where $out_indel_dir = "$top_indel_dir/$archive_pref$chr_no/$anchor_orf_id/";

	my $outfile1 = "$out_indel_dir/$name_outfile1";
	my $outfile2 = "$out_indel_dir/$name_outfile2";
	my $logfile = "$out_indel_dir/$name_logfile";

	unless (0 == system ("(time perl $main_indel_script $tmpin_msa $tmpl_intree $out_indel_dir) > $logfile 2>&1") ) {
	    print STDERR "[ERROR '$program_name'] FAILED 'system ('perl $main_indel_script ...')' FAILED for the input MSA ID '$in_msa_id': $! !\n";
	    print STDERR "[ERROR '$program_name'] $!\n";
	    die;
	}
=cut

	foreach my $ofile ($outfile1, $outfile2, $logfile) {
	    unless (( -f $ofile ) and ( -r $ofile )) {
		print STDOUT "[ERROR '$program_name'] CanNOT FIND a readable output file '$ofile'... I guess that the analysis via the script '$main_indel_script' FAILED on the temporary input MSA '$tmpin_msa' !\n";
		print STDERR "[ERROR '$program_name'] $!\n";
		die;
	    }
	}

  (print STDOUT "\n ... Successfully extracted the input alignment '$tmpin_msa' and performed an Indel analysis on it ...\n\n") if ($TEST_LEVEL>1);

		# Remove the temporary input files. #
		# ( MODIFIED in creation of 'bch_serial_br_infer_indels_dawg.pl'.)

	foreach my $tmpin_file ($tmpin_msa, $tmpin_ctrl) {
	    unless (0 == system ("rm -f $tmpin_file") ) {
		print STDOUT "[ERROR '$program_name'] FAILED to remove the temporary input file '$tmpin_file': $? !\n";
		print STDERR "[ERROR '$program_name'] $!\n";
		die;
	    }
	}

=for the predecessor 'bch_serial_br_infer_indels_dawg.pl'
		# Remove the temporary input MSA file. #
	unless (0 == system ("rm -f $tmpin_msa") ) {
	    print STDOUT "[ERROR '$program_name'] FAILED to remove the temporary input MSA file '$tmpin_msa': $? !\n";
	    print STDERR "[ERROR '$program_name'] $!\n";
	    die;
	}
=cut

	$ct_succ++;

    }					# End of the middle foreach-loop (over MSAs in the archive). #

		## Archive the Middle output directory (storing masked MSAs for the same chromosome.) ##

    my $out_archive_name = "$mid_dir.tgz";

     # $parent_out_indel_dir = "$top_indel_dir/$mid_dir";
     # [ $parent_inout_paml_dir = "$top_paml_dir/$mid_dir"; ] --- for the predecessor 'bch_serial_PAML.pl'.
     # [$outaln_dir = "$topoutaln_dir/$mid_dir";]  --- for the predecessor 'bchbch_refine_msas.pl'.

    unless ( chdir $top_indel_dir ) { # MODIFIED in creation of 'bch_serial_br_infer_indels.pl'.
    ##unless ( chdir $top_paml_dir ) { # MODIFIED in creation of 'bch_serial_PAML.pl'.
    ##unless ( chdir $topoutaln_dir ) {
	print STDOUT "[ERROR '$program_name'] FAILED the subroutine 'chdir' to change the directory to '$top_indel_dir' !\n";
	print STDERR "[ERROR '$program_name'] $!\n";
	die;
    }

    unless (0 == system ("tar -cpzf $out_archive_name $mid_dir") ) {
	print STDOUT "[ERROR '$program_name'] FAILED TO CREATE a tar-gzipped ARCHIVE '$out_archive_name out of the directory '$mid_dir' under the directory '$top_indel_dir': $? !\n";
	print STDERR "[ERROR '$program_name'] $!\n";
	die;
    }

    unless (0 == system ("rm -rf $mid_dir") ) {
	print STDOUT "[ERROR '$program_name'] FAILED to REMOVE the directory '$mid_dir' under the directory '$top_indel_dir': $? !\n";
	print STDERR "[ERROR '$program_name'] $!\n";
	die;
    }
 (print STDOUT "\n... Successfully archived the masked MSAs into '$out_archive_name' under '$top_indel_dir'!!\n\n") if ($TEST_LEVEL>1);

    unless ( chdir $CURR_WORK_DIR ) {
	print STDOUT "[ERROR '$program_name'] FAILED the subroutine 'chdir' to RETURN TO the original place, '$CURR_WORK_DIR' !\n";
	print STDERR "[ERROR '$program_name'] $!\n";
	die;
    }

    ##($ct_chr>0) and last; ## For TESTING the script. ##

}			# END of the outer foreach-loop. (over archives (or classes)) #


print STDOUT "\n=== All Processes FINISHED !! ===\n\n";

print STDOUT "#{MSA Classes} = $ct_classes .\n";
##print STDOUT "#{Chromosomes} = $ct_chr .\n";
print STDOUT "#{Input MSAs}  = $ct_msas .\n";
print STDOUT "    #{Anomalous} = $ct_anom ,\n";
print STDOUT "    #{Failed}    = $ct_fail ,\n";
print STDOUT "    #{Succeeded} = $ct_succ .\n\n";


	### DEFINITIONS OF THE SUBROUTINES ###

# peek_into_archive:
#	This subroutine looks into an input archive and outputs a list of entries.
#	The archive is supposed to be storing files with the following paths:
#	"$dir/$pref$id$suff",
#	where $id specifies the ID of the file.
#
# INPUT: (\$in_archive, $dir, $pref, $suff), where
#	$in_archive is the path to the input archive;
#	$dir/$pref/$suff are templates for the paths to the files stored in the archive.
#
# OUTPUT: \@list_ids, where
#	@list_ids stores the IDs of the archived files with the above paths.
#
sub peek_into_archive (\$$$$) {

	my ($in_archive, $dir, $pref, $suff) = @_;
	local $/ = "\n"; # Use the default input-record-separator. #

	my $fh_tmp;
	unless ( open ($fh_tmp, "tar -tzf ${$in_archive} |" ) ) {
	    print STDOUT "[ERROR 'peek_into_archive'] CanNOT fork or look into ${$in_archive}: $!\n";
	    return undef;
	}

	my @list_ids = ();

	my $ext_pref = "$dir/$pref"; # Extended prefix. #
	my $len_epref = length $ext_pref;
	my $len_suff = length $suff;

	while (my $tmp = <$fh_tmp>) { # Main while-loop (over input lines) #

	    $tmp =~ s/\s+$//; # Remove white spaces at the end of the entry (serving as a separator (and possibly a pad)).
	    ($ext_pref =~ m/^\.\//) or ($tmp =~ s/^\.\///); # Remove './' at the beginning of the entry unless $ext_pref begins with './'. (ADDED in creation of 'bch_serial_PAML.pl'.)

	    my $tmp_suff = substr ($tmp, - $len_suff, $len_suff, '');

	    ($tmp_suff eq $suff) or next; # Skip if the suffix doesn't match.

	    my $tmp_epref = substr ($tmp, 0, $len_epref, '');

	    ($tmp_epref eq $ext_pref) or next; # Skip if the extended prefix doesn't match.

	    push @list_ids, $tmp; # The remnant of the entry must be the ID.


	}			# End of the main while-loop (over input lines) #
	close ($fh_tmp);

	return \@list_ids;

}	# End of the subroutine 'peek_into_archive' #


=for the predecessor 'bchbch_refine_msas.pl'
# cal_pvs_sbst_indel:
#	This satellite subroutine of 'pwaln_surveillance' calcualtes
#	P-value for substitutions and that for indels,
#	based on a binomial distribution for the former and a Poisson distribution for the latter.
#
# INPUT: ($wd_start, $wd_end, $ct_ngp_clms, \@window, \@list_indels, $prob_match, $rate_indel), where
#	$wd_start/end is the start/end coordinate of the window (0-based half-open);
#	$ct_ngp_clms is the number of non-gapped columns in the window;
#	@{$window[$c]} = ($coord, $char_ref, $char_sbj) is for the $c th column in the window;
#	@{$list_indels[$i]} = ($sgn, $start, $end) is for the $i th indel in the window, with
#	$sgn = 1 if gaps are in the reference, = -1 if gaps are in the subject;
#	$prob_match is the probability of matches among non-gapped columns;
#	$rate_indel is the rate of indels (per inter-nucleotide position).
#
# OUTPUT: ($pv_sbst, $pv_indel, $ct_mismatches, $ct_ins_ref, $ct_ins_sbj), where
#	$pv_sbst/indel is the P-value for the number of substitutions (actually matches)/indels;
#	$ct_ins_ref/sbj is the number of "insertions" in the reference/subject.
#
sub cal_pvs_sbst_indel ($$$\@\@$$) {

	my ($wd_start, $wd_end, $ct_ngp_clms, $window, $list_indels, $prob_match, $rate_indel) = @_;

    (print STDOUT "    < Subroutine 'cal_pvs_sbst_indel' \; window = [$wd_start, $wd_end); #{non-gapped columns} = $ct_ngp_clms >\n\n") if ($TEST_LEVEL_SVY3>0); 

    if ($TEST_LEVEL_SVY3>1) {
	print STDOUT "    [ Input arguments ]\n\n";
	print STDOUT '    $prob_match = ', $prob_match, " .\n";
	print STDOUT '    $rate_indel = ', $rate_indel, " .\n\n";  
    }
    if ($TEST_LEVEL_SVY3>2) {
	print STDOUT '    @{$window} = ( # element = [$coord, $char_ref, $char_sbj],', "\n";
	foreach my $clm (@{$window}) { print STDOUT "\t\t\[", join (', ', @{$clm}), "\],\n"; }
	print STDOUT "\t\t) .\n\n";

	print STDOUT '    @{$list_indels} = ( # element = [reference(1)/subject(-1), $start, $end],', "\n";
	foreach my $indel (@{$list_indels}) { print STDOUT "\t\t\[", join (', ', @{$indel}), "\],\n"; }
	print STDOUT "\t\t) .\n\n";
    }

	my $ct_mismatches = 0;
	foreach my $site (@{$window}) { ($site->[1] eq $site->[2]) or ($ct_mismatches++); }

	my $ct_matches = $ct_ngp_clms - $ct_mismatches;

	my $pv_sbst =  binomial_cum_via_betai ($ct_ngp_clms, $ct_matches, $prob_match);
	unless (defined $pv_sbst) {
	    print STDOUT "[ERROR 'cal_pvs_sbst_indel'] 'binomial_cum_via_betai' FAILED to calculate the P-value for the substitutions within the window, [$wd_start, $wd_end), with size $ct_ngp_clms and $ct_matches matches under the match probability, $prob_match : $! !\n";
	    return undef;
	}

	my $ct_ins_sbj = my $ct_ins_ref = 0;
	foreach my $indel (@{$list_indels}) { ($indel->[0] == 1) ? ($ct_ins_sbj++) : ($ct_ins_ref++) ; }

	my $lambda = $rate_indel * $ct_ngp_clms;
	my $ct_indel = $ct_ins_sbj + $ct_ins_ref;

	my $cmpl_pv_indel = ($ct_indel>0) ? poisson_cum ($lambda, $ct_indel -1) : 0;
	##my $pv_indel = poisson_cum ($lambda, $ct_indel); #  A BUG fixed on Oct 23 (Wed), 2013. #
	unless (defined $cmpl_pv_indel) {
	##unless (defined $pv_indel) {
	    print STDOUT "[ERROR 'cal_pvs_sbst_indel'] 'poisson_cum' FAILED to calculate the P-value for the insertions/deletions within the window, [$wd_start, $wd_end], with size $ct_ngp_clms and $ct_indel indels under the expected number, $lambda: $! !\n";
	    return undef;
	}

	my $pv_indel = 1 - $cmpl_pv_indel; # MODIFIED to fix a bug on Oct 23 (Wed), 2013. #

    if ($TEST_LEVEL_SVY3>1) {
	print STDOUT "\n";
	print STDOUT "    [ Outputs ]\n\n";
	print STDOUT '    $ct_mismatches = ', $ct_mismatches, " .\n";
	print STDOUT '    $ct_ins_ref  = ', $ct_ins_ref, " .\n";
	print STDOUT '    $ct_ins_sbj  = ', $ct_ins_sbj, " .\n\n";
	print STDOUT '    $pv_sbst  = ', $pv_sbst, " .\n";
	print STDOUT '    $pv_indel = ', $pv_indel, " .\n\n";
    }

    (print STDOUT "    - Subroutine 'cal_pvs_sbst_indel' ENDED -\n\n") if ($TEST_LEVEL_SVY3>0);

	return ($pv_sbst, $pv_indel, $ct_mismatches, $ct_ins_ref, $ct_ins_sbj);

}		# End of the subroutine 'cal_pvs_sbst_indel' #


# pwaln_surveillance:
#	This satellite subroutine of 'msa_surveillance' inspects a pairwise alignment between a reference sequence and a subject sequence.
#
#	The subroutine examines both substitutions and indels.
#	The P-values are calculated via a binomial distribution for substitutions,
#	and via a Poisson distribution for indels.
#
# INPUT: (\$ref_seq, \$sbj_seq, $gap, $ngp_clm_ct, $wd_offset, $prob_match, $lb_pv_sbst_ct, $indel_rate, $lb_pv_indel_ct), where
#	$ref/sbj_seq is the reference/subject sequence embedded in the alignment;
#	$gap is a character representing a gap;
#	$ngp_clm_ct is the number of non-gapped columns each window usually contains;
#	$wd_offset is the number of non-gapped columns discarded/newly acquired to update the window;
#	$lb_pv_sbst/indel_ct is lower-bound for the P-value of the number of substitutions/indels;
#	$prob_match is the probability that the two aligned bases match among the non-gapped columns;
#	$indel_rate is the total rate of insertions/deletions.
#
# OUTPUT: \@poor_aln_regions_pw, where
#	@{$poor_aln_regions[$k]} = ($start_coord, $end_coord, $ct_ngp_clms, $ct_mismatches, $ct_ins_ref, $ct_ins_sbj, $pv_sbst, $pv_indel) is for the $k th poorly aligned window within the pairwise alignment.
#	(The coordinates are 0-based half-open.)
#
sub pwaln_surveillance (\$\$$$$$$$$) {

	my ($ref_seq, $sbj_seq, $gap, $ngp_clm_ct, $wd_offset, $prob_match, $lb_pv_sbst_ct, $indel_rate, $lb_pv_indel_ct) = @_;

   (print STDOUT " < Subroutine 'pwaln_surveillance' (", '$gap = ', $gap, ") >\n\n") if ($TEST_LEVEL_SVY2>0);

	my $cp_ref_seq = uc ${$ref_seq};
	$cp_ref_seq =~ tr/U/T/;
	my $cp_sbj_seq = uc ${$sbj_seq};
	$cp_sbj_seq =~ tr/U/T/;

	my $len_ref_seq = length $cp_ref_seq;
	my $len_sbj_seq = length $cp_sbj_seq;

	unless ($len_ref_seq == $len_sbj_seq) {
	    print STDOUT "[ERROR 'pwaln_surveillance'] ILLEGAL INPUT: The subject sequence length ($len_sbj_seq) does NOT EQUAL the reference sequence length: $! !\n";
	    return undef;
	}

	unless ($wd_offset <= $ngp_clm_ct) {
	    print STDOUT "[ERROR 'pwaln_surveillance'] ILLEGAL INPUT: The variable, ", '$wd_offset' , "(=$wd_offset) is LARGER THAN the variable, ", '$ngp_clm_ct', "(=$ngp_clm_ct): $! !\n";
	    return undef;
	}


    if ($TEST_LEVEL_SVY2>1) {
	print STDOUT "  {Length of the sequences embedded in the alignment (including gaps)} = $len_ref_seq .\n";
	print STDOUT '  $ngp_clm_ct = ', $ngp_clm_ct, " .\n";
	print STDOUT '  $wd_offset  = ', $wd_offset, " .\n\n";
	print STDOUT '  $prob_match = ', $prob_match, " .\n";
	print STDOUT '  $lb_pv_sbst_ct = ', $lb_pv_sbst_ct, " .\n\n";
	print STDOUT '  $indel_rate = ', $indel_rate, " .\n";
	print STDOUT '  $lb_pv_indel_ct = ', $lb_pv_indel_ct, " .\n\n";
    }

    if ($TEST_LEVEL_SVY2>5) {

	print STDOUT "  Reference sequence:\n\n";

	unless ( print_sequence (${$ref_seq}, 50, *STDOUT) ) {
	    print STDOUT "[ERROR 'pwaln_surveillance'] 'print_sequence' FAILED !\n\n";
	    return undef;
	}

	print STDOUT "\n\n  Subject sequence:\n\n";

	unless ( print_sequence (${$sbj_seq}, 50, *STDOUT) ) {
	    print STDOUT "[ERROR 'pwaln_surveillance'] 'print_sequence' FAILED !\n\n";
	    return undef;
	}
	print STDOUT "\n\n";
    }

    if ($TEST_LEVEL_SVY2>2) {
	my @pw_aln = (\$cp_ref_seq, \$cp_sbj_seq);
	my @labels = ('Reference', 'Subject');
	print STDOUT "Pairwise alignment of the reference and subject sequences:\n\n";
	unless ( pr_ODEN_input (@labels, @pw_aln, 50, *STDOUT) ) {
	    print STDOUT "[ERROR 'pwaln_surveillance'] 'pr_ODEN_input' FAILED !\n\n";
	    return undef;
 	}
	print STDOUT "\n\n";
    }

   (print STDOUT "\n  .. Now, examine the pairwise alignment ..\n\n") if ($TEST_LEVEL_SVY2>1);

	my @poor_aln_regions_pw = ();
		# element = ($start_coord, $end_coord, $ct_ngp_clms, $ct_mismatches, $ct_ins_ref, $ct_ins_sbj, $pv_sbst, $pv_indel)

	my $wd_start = 0;
	my @window = (); # element = [$clm_coord, $char_ref, $char_sbj] for non-gapped columns. #
	my @list_indels = ();
		# list of indels WITHIN the window under investigation. #
		# element = [1 if gap is in the reference/ -1 if gap is in the subject, $start_coord, $end_coord] (0-based half-open).

	for (my $coord = 0; $coord<$len_ref_seq; $coord++) { # The main for-loop (over alignment columns) #

	    my $char_ref = substr ($cp_ref_seq, 0, 1, '');
	    my $char_sbj = substr ($cp_sbj_seq, 0, 1, '');

	    my $last_indel = (@list_indels>0) ? $list_indels[$#list_indels] : undef;

	    if (($char_ref eq $gap) and ($char_sbj eq $gap)) { # Skip if both reference and subject hold gaps.
		((defined $last_indel) and ($last_indel->[2] == $coord)) and ($last_indel->[2]++); # Extend the last indel. #
		next;
	    }

   (print STDOUT "  ( Coordinate: $coord; Reference: $char_ref; Subject: $char_sbj )\n\n") if ($TEST_LEVEL_SVY2>1);

	    if ($char_ref eq $gap) {

		if (@list_indels>0) {
		    if (($last_indel->[2] == $coord) and ($last_indel->[0] == 1)) {
			$last_indel->[2]++;
		    } else {
			push @list_indels, [1, $coord, $coord+1];
		    }
		
		} else {
		    push @list_indels, [1, $coord, $coord+1];
		}

		next;

	    } elsif ($char_sbj eq $gap) {

		if (@list_indels>0) {
		    if (($last_indel->[2] == $coord) and ($last_indel->[0] == -1)) {
			$last_indel->[2]++;
		    } else {
			push @list_indels, [-1, $coord, $coord+1];
		    }
		
		} else {
		    push @list_indels, [-1, $coord, $coord+1];
		}

		next;
	    }

	    (($char_ref =~ m/^[ATGC]$/) and ($char_sbj =~ m/^[ATGC]$/)) or next; # Skip if ambiguous characters are contained.

	    push @window, [$coord, $char_ref, $char_sbj];

	    (@window < $ngp_clm_ct) and next;

		## The window attained the desired size. ##

	    my $ct_ngp_clms = @window;

	    my $wd_end = $window[$#window]->[0] + 1;

    (print STDOUT "  { Window: [$wd_start, $wd_end) }\n\n") if ($TEST_LEVEL_SVY2>1);

	    my ($pv_sbst, $pv_indel, $ct_mismatches, $ct_ins_ref, $ct_ins_sbj)
		= cal_pvs_sbst_indel ($wd_start, $wd_end, $ct_ngp_clms, @window, @list_indels, $prob_match, $indel_rate);
	    unless ((defined $pv_sbst) and (defined $pv_indel)) {
		print STDOUT "[ERROR 'pwaln_surveillance'] 'cal_pvs_sbst_indel' FAILED on the window, [$wd_start, $wd_end), with size $ct_ngp_clms: $! !\n\n";
		return undef;
	    }
   (print STDOUT "  ... Subroutine 'cal_pvs_sbst_indel' Ended on the window: [$wd_start, $wd_end) ...\n\n") if ($TEST_LEVEL_SVY2>1);
   (print STDOUT '   ($pv_sbst, $pv_indel, $ct_mismatches, $ct_ins_ref, $ct_ins_sbj) = (', join (', ', $pv_sbst, $pv_indel, $ct_mismatches, $ct_ins_ref, $ct_ins_sbj), "\) .\n\n") if ($TEST_LEVEL_SVY2>2);

	    if (($pv_sbst < $lb_pv_sbst_ct) or ($pv_indel < $lb_pv_indel_ct)) {

			# The window is judged as "poorly aligned".

		push @poor_aln_regions_pw, [$wd_start, $wd_end, $ct_ngp_clms, $ct_mismatches, $ct_ins_ref, $ct_ins_sbj, $pv_sbst, $pv_indel];
	    }

		# ($ref_seq, $sbj_seq, $gap, $ngp_clm_ct, $wd_offset, $prob_match, $lb_pv_sbst_ct, $indel_rate, $lb_pv_indel_ct)

			# To update the window, discard some columns and indels on the 5'-side. #

	    $wd_start = $window[$wd_offset-1]->[0] + 1;

	    for (1 .. $wd_offset) { shift @window; }

	    while ((@list_indels>0) and ($list_indels[0]->[1] < $wd_start)) { shift @list_indels; }

	}		# End of the main for-loop (over alignment columns) #


		## Finally, process the incomplete window at the end. ##

	my $ct_ngp_clms = @window;
	my $wd_end = $len_ref_seq;

	my ($pv_sbst, $pv_indel, $ct_mismatches, $ct_ins_ref, $ct_ins_sbj)
	    = cal_pvs_sbst_indel ($wd_start, $wd_end, $ct_ngp_clms, @window, @list_indels, $prob_match, $indel_rate);
	unless ((defined $pv_sbst) and (defined $pv_indel)) {
		print STDOUT "[ERROR 'pwaln_surveillance'] 'cal_pvs_sbst_indel' FAILED on the window, [$wd_start, $wd_end), with size $ct_ngp_clms: $! !\n\n";
		return undef;
	}

	if (($pv_sbst < $lb_pv_sbst_ct) or ($pv_indel < $lb_pv_indel_ct)) {

			# The window is judged as "poorly aligned".

	    push @poor_aln_regions_pw, [$wd_start, $wd_end, $ct_ngp_clms, $ct_mismatches, $ct_ins_ref, $ct_ins_sbj, $pv_sbst, $pv_indel];
	}


    if ($TEST_LEVEL_SVY2>2) {
	print STDOUT "  [ Output ]\n\n";
	print STDOUT '   @poor_aln_regions_pw = ( # element = [$wd_start, $wd_end, $ct_ngp_clms, $ct_mismatches, $ct_ins_ref, $ct_ins_sbj, $pv_sbst, $pv_indel],', "\n";
	foreach my $window (@poor_aln_regions_pw) { print STDOUT "\t\t\[", join (', ', @{$window}), "],\n"; }
	print STDOUT "\t\t) .\n\n";
    }

    (print STDOUT "  -- End of the Subroutine 'pwaln_surveillance' --\n\n") if ($TEST_LEVEL_SVY2>0);

	return \@poor_aln_regions_pw;
	    # element = ($start_coord, $end_coord, $ct_ngp_clms, $ct_mismatches, $ct_ins_ref, $ct_ins_sbj, $pv_sbst, $pv_indel)


}		# End of the subroutine 'pwaln_surveillance' #


# msa_surveillance:
#	This subroutine receives an MSA of orthologous sequences,
#	and examines the quality of MSA via a stepping-window analysis on the pairwise alignments,
#	each between the reference sequence and a non-reference sequence.
#
#	The subroutine examines both substitutions and indels.
#	The P-values are calculated via a binomial distribution for substitutions,
#	and via a Poisson distribution for indels.
#
# INPUT: (\@in_msa, \@species, $ref_speces, $gap, $ngp_clm_ct, $wd_offset, \%spec2prob_match, $lb_pv_sbst_ct, \%spec2indel_rate, $lb_pv_indel_ct), where
#	${$in_msa[$k]} is the $k th orthologous sequence embedded in the input MSA;
#	$species[$k] is the name (or nickname) of the $k th species;
#	$ref_species is the reference species name;
#	$gap is a character representing a gap;
#	$ngp_clm_ct is the number of non-gapped columns each window usually contains;
#	$wd_offset is the number of non-gapped columns discarded/newly acquired to update the window;
#	$lb_pv_sbst/indel_ct is lower-bound for the P-value of the number of substitutions/indels;
#	%spec2prob_match = ( $species => $match_probability, ...) for substitutions;
#	%spec2indel_rate = ( $species => $indel_rate, ...) for indels.
#	
#
# OUTPUT: \@poor_aln_regions, where
#	@{$poor_aln_regions[$sp]->[$k]} = ($start_coord, $end_coord, $ct_ngp_clms, $ct_mismatches, $ct_ins_ref, $ct_ins_sbj, $pv_sbst, $pv_indel) is for the $k th poorly aligned window within the pairwise alignment between the reference and the $sp th species.
#	[ @{$poor_aln_regions[$indx_ref]} is empty. ]
#	(The coordinates are 0-based half-open.)
#
sub msa_surveillance (\@\@$$$$\%$\%$) {

	my ($in_msa, $species, $ref_species, $gap, $ngp_clm_ct, $wd_offset, $spec2prob_match, $lb_pv_sbst_ct, $spec2indel_rate, $lb_pv_indel_ct) = @_;

   (print STDOUT "<< Subroutine 'msa_surveillance' (", '$ref_species = ', $ref_species, '; $gap = ', $gap, ") >>\n\n") if ($TEST_LEVEL_SVY>0);

	my $ct_seqs = @{$in_msa};
	unless ($ct_seqs>0) {
	    print STDOUT "[EROR 'msa_surveillance'] ILLEGAL INPUT: The input MSA contains NO SEQUENCES: $! !\n";
	    return undef;
	}
	unless (@{$species} == $ct_seqs) {
	    print STDOUT "[ERROR 'msa_surveillance'] ILLEGAL INPUT: The number of species name (=", scalar (@{$species}), ") does NOT EQUAL the number of sequences in the MSA (=$ct_seqs): $! !\n";
	    return undef;
	}

	my $len_msa = length (${$in_msa->[0]});
	unless ($len_msa > 0) {
	    print STDOUT "[ERROR 'msa_surveillance'] ILLEGAL INPUT: The MSA contains NO COLUMN: $! !\n";
	    return undef;
	}

	my $indx_ref;
	for (my $i=0; $i<$ct_seqs; $i++) {
	    ($species->[$i] eq $ref_species) or next;
	    $indx_ref = $i;
	    last;
	}
	unless (defined $indx_ref) {
	    print STDOUT "[ERROR 'msa_surveillance'] The input MSA does NOT contain the reference sequence '$ref_species': $! !\n";
	    return undef;
	}

    if ($TEST_LEVEL_SVY>1) {
	print STDOUT "{Reference species}  = '$ref_species' (Index: $indx_ref).\n";
	print STDOUT "#{Sequences in the MSA} = $ct_seqs .\n";
	print STDOUT "{Length of the MSA}     = $len_msa .\n\n";
	##print STDOUT "{Length of the region embedded in the MSA} = $len_embedded_rg .\n\n";
    }

    if ($TEST_LEVEL_SVY>=5) {
	print STDOUT "{ Input MSA }\n\n";
	unless ( pr_ODEN_input (@{$species}, @{$in_msa}, 50, *STDOUT) ) {
	    print STDOUT "[ERROR 'msa_surveillance'] 'pr_ODEN_input' FAILED !\n\n";
	    return undef;
 	}
	print STDOUT "\n\n";
    }

    (print STDOUT "\n... Now, compare the reference sequence and the orthologous sequences of the subject species ...\n\n") if ($TEST_LEVEL_SVY>1);

	my @poor_aln_regions = ();

	for (my $k=0; $k<$ct_seqs; $k++) { # Main for-loop (over species) #

	    my $spec = $species->[$k];

	    if ($k == $indx_ref) {

   (print STDOUT "(( The $k th species: '$spec' is the reference species itself, so skip examining the pairwise alignment ))\n\n") if ($TEST_LEVEL_SVY>1);

		push @poor_aln_regions, [];
		next; # Skip the reference species.
	    }

	    my $prob_match = $spec2prob_match->{$spec};
	    unless (defined $prob_match) {
		print STDOUT "[ERROR 'msa_surveillance'] NO MATCH PROBABILITY for the $k th species,'$spec': $! !\n";
		return undef;
	    }

	    my $indel_rate = $spec2indel_rate->{$spec};
	    unless (defined $indel_rate) {
		print STDOUT "[ERROR 'msa_surveillance'] NO INDEL RATE for the $k th species, '$spec': $! !\n"; 
		return undef;
	    }

    (print STDOUT "(( The $k th species: '$spec' \[match_probability = $prob_match\; indel_rate = $indel_rate\] ))\n\n") if ($TEST_LEVEL_SVY>1);

	    my $poor_aln_regions_pw = pwaln_surveillance (${$in_msa->[$indx_ref]}, ${$in_msa->[$k]}, $gap, $ngp_clm_ct, $wd_offset, $prob_match, $lb_pv_sbst_ct, $indel_rate, $lb_pv_indel_ct);
	    unless (defined $poor_aln_regions_pw) {
		print STDOUT "[ERROR 'msa_surveillance'] 'pwaln_surveillance' FAILED between the reference ($ref_species) and the $k th species '$spec': $! !\n";
		return undef;
	    }
    (print STDOUT " --- The subroutine 'pwaln_surveillance' Ended ..\n\n") if ($TEST_LEVEL_SVY>1); 

   if ($TEST_LEVEL_SVY>2) {
	print STDOUT "( Output of 'pwaln_surveillance' )\n\n";

	print STDOUT '@{$poor_aln_regions_pw} = ( # element = [$start_coord, $end_coord, $ct_ngp_clms, $ct_mismatches, $ct_ins_ref, $ct_ins_sbj, $pv_sbst, $pv_indel],' , "\n";
	foreach my $window (@{$poor_aln_regions_pw}) { print STDOUT "\[", join (', ', @{$window}), "\],\n"; }
	print STDOUT "\t\) .\n\n\n";
   }

	    push @poor_aln_regions, $poor_aln_regions_pw;


	}			# End of the main for-loop (over species) #

   (print STDOUT "--- END of the Subroutine 'msa_surveillance' ---\n\n") if ($TEST_LEVEL_SVY>0);

	return \@poor_aln_regions;

}		# End of the subroutine 'msa_surveillance' #


# mask_aln_regions:
#	This subroutine masks specified regions in the alignment.
#	Within each specified region, all the characters except a gap and a missing base will be masked.
#
#	NOTE that this subroutine gnaws up the input sequences.
#
# INPUT: (\@in_msa, \@list_regions, $indx_start, $indx_end, $gap, $missing, $masked), where
#	${$in_msa[$k]} is the $k th sequence embedded in the input MSA;
#	@{$list_regions[$k]->[$r]}[$indx_start, $indx_end] = ($start_coord, $end_coord)
#	is for the $r th region to be masked of the $k th sequence, with
#	$start_coord and $end_coord being the 0-based half-open coordinates along the alignment;
#	$gap/$missing is the character representing a gap/missing base;
#	$masked is the character representing a masked base.
#
# OUTPUT: \@masked_msa, where
#	${$masked_msa[$k]} is the product of masking the $k th input sequence.
#
sub mask_aln_regions (\@\@$$$$$) {

	my ($in_msa, $list_regions, $indx_start, $indx_end, $gap, $missing, $masked) = @_;

   (print STDOUT "  << Subroutine 'mask_aln_regions' >>\n\n") if ($TEST_LEVEL_MSK>0);

	my $ct_seqs = @{$in_msa};

	my @masked_msa = ();

	for (my $k=0; $k<$ct_seqs; $k++) { # Main outer for-loop (over sequences) #

   (print STDOUT "\n  [ The $k th sequence ]\n\n") if ($TEST_LEVEL_MSK>1);

		# Make a list of non-overlapping regions. #

	    my @nov_regions = (); # element = [$start, $end] for the non-overlapping regions.

   if ($TEST_LEVEL_MSK>2) {
	print STDOUT "  ( Raw regions to be masked: )\n\n"; 
	print STDOUT '  ', join ("\t", 'Start', 'end'), "\n\n";
   }

	    foreach my $reg (@{$list_regions->[$k]}) { # Preliminary middle foreach-loop (over raw regions to be masked) #
	    ##foreach my $reg (@{$list_regions}) { # Preliminary middle foreach-loop (over raw regions to be masked) # A BUG fixed on Oct 23 (Wed), 2013. #

		my ($start, $end) = @{$reg}[$indx_start, $indx_end];

   (print STDOUT '  ', join ("\t", $start, $end), " .\n") if ($TEST_LEVEL_MSK>2);

		my $last_region = (@nov_regions>0) ? $nov_regions[$#nov_regions] : undef;

		if ( (defined $last_region) and ($start <= $last_region->[1]) ) {
		##if ((defined $last_region) and ($last_region->[1] <= $start)) { # A BUG fixed on Oct 23 (Wed), 2013. #
			# The last region overlaps the current region. => Extend the last region. #
		    $last_region->[1] = $end;
		} else {
			# Create a new region. #
		    push @nov_regions, [$start, $end];
		}

	    }			# End of the preliminary middle foreach-loop (over raw regions to be masked) #

   if ($TEST_LEVEL_MSK>2) {
	print STDOUT "\n\n";
	print STDOUT "  ( Non-overlapping regions to be masked: )\n\n";
	print STDOUT '  ', join ("\t", 'Start', 'end'), "\n\n";
	foreach my $reg (@nov_regions) { print STDOUT '  ', join ("\t", @{$reg}), "\n"; }
	print STDOUT "\n\n";
   }

	    my $sbj_seq = $in_msa->[$k];
	    my $seq_len = length (${$sbj_seq});

	    my $masked_seq = '';
	    my $curr_coord = 0;

	    foreach my $reg (@nov_regions) { # Main middle foreach-loop (over non-overlapping regions to be masked) #
		my ($start, $end) = @{$reg};

		if ($curr_coord < $start) {
		    $masked_seq .= substr (${$sbj_seq}, 0, $start - $curr_coord, '');
		    $curr_coord = $start;
		}

		##my $len_rg = $end - $start;
		##my $region = substr (${$sbj_seq}, 0, $len_rg, '');

		for (; $curr_coord < $end; $curr_coord++) { # Inner for-loop (over sites within the region) #

		    my $char = substr (${$sbj_seq}, 0, 1, '');
		    $masked_seq .= (($char eq $gap) or ($char eq $missing)) ? $char : $masked;

		}			# End of the inner for-loop (over sites within the region) #

			# Update the "current" coordinate. #
		$curr_coord = $end;

	    }			# End of the main middle foreach-loop (over non-overlapping regions to be masked) #
	    if ($curr_coord < $seq_len) { # Append the 3'-end not to be masked.

		$masked_seq .= substr (${$sbj_seq}, 0, $seq_len - $curr_coord, '');
	    }

	    push @masked_msa, \$masked_seq;

	}			# End of the main outer for-loop (over sequences) #


   (print STDOUT "  -- End of the subroutine 'mask_aln_regions' --\n\n") if ($TEST_LEVEL_MSK>0);

	return \@masked_msa;

}		# End of the subroutine 'mask_aln_regions' #

=cut
