# Supplementary material for: General continuous-time Markov model of sequence evolution via insertions/deletions: local alignment probability computation
Source: BMC Bioinformatics. 2016 Sep 27;17:397. doi: 10.1186/s12859-016-1167-6 (PMC5039815; doi:10.1186/s12859-016-1167-6)
Supplement: Additional file 2: — A package (the version used for the analyses in this paper), which contains Perl modules that implement the key algorithms and formulas, as well as some main Perl scripts that we used for the actual data analyses. (The package is available under the GNU General Public License. The modules and scripts will run on a Mac OS X terminal, and were confirmed to run also on Red Had Enterprise Linux (6.4). And they will probably run on other UNIX platforms as well, although we have not tested whether they indeed do.) The package also contains Dawg control files necessary for creating the simulated MSA sets 1A, 1B, 2, 3P, 3M and 3F. The latest version of the package (“FA_LOLIPOG_P.verxxx”) will be available from the “LOLIPOG” (LOg-LIkelihood for the Pattern Of Gaps) project at the FTP repository of the Bioinformatics Organization [58]. (ZIP 7548 kb) [file 12859_2016_1167_MOESM2_ESM.zip › additional_file_2/FA_LOLIPOG_P.ver0.6.1.6/INDEL_LIKELIHOOD/Proof_of_Principle1/Inputs/Processed_MSAs1/bch_serial_preprocess_msas_dawg.pl]

#!/usr/bin/perl
#
###################################################################################
#	FA_LOLIPOG_P: A package to calculate First-Approximate LOg-LIkelihood for the Pattern Of Gaps,
#		as well as the first-approximate perfect score (described below),
#		of a given MSA (almost exclusively via Perl modules and scripts).
#
#	Version 0.6: Copyright (C) 2015 Kiyoshi Ezawa
#
#    This package is free software: you can redistribute it and/or modify
#    it under the terms of the GNU General Public License as published by
#    the Free Software Foundation, either version 3 of the License, or
#    (at your option) any later version.
#
#    This package is distributed in the hope that it will be useful,
#    but WITHOUT ANY WARRANTY; without even the implied warranty of
#    MERCHANTABILITY or FITNESS FOR A PARTICULAR PURPOSE.  See the
#    GNU General Public License for more details.
#
#    You should have received a copy of the GNU General Public License, "GNU_GPL.txt",
#    along with this package.  If not, see <http://www.gnu.org/licenses/>.
#
#    The author can be contacted by e-mailing to <kezawa dot ezawa3 at gmail dot com>
#    (replace " dot " and " at " with "." and "@", respectively).
###################################################################################
#
# bch_serial_preprocess_msas_dawg.pl:
#	This Perl script preprocesses multiple MSAs in a batch, via a Perl script, 'preprecess_msa_xxx.pl'.
#	It was created by modifying 'bch_serial_br_infer_indels_dawg.pl'.
#
#
#	[CREATION STARTED on May 13 (Wed), 2015, ENDED on May xx (yyy), 2015.]
#
# bch_serial_br_infer_indels_dawg.pl:
#	This modified version of 'bch_serial_br_infer_indels.pl' can analyze a batch of
#	multiple sequence alignments simulated via Dawg.
#	(CREATED on Feb 28 (Fri), 2014)
#
# bch_serial_br_infer_indels.pl:
#	This Perl script performs bach analyses to infer (parsimonious) indels forming the input sequence alignments,
#	all of which share a species tree, stored in multiple gzipped tar archives.
#	The script was created by modifying 'bch_serial_PAML.pl'.
#	(CREATED on Nov 22 (Fri), 2013)
#
# bch_serial_PAML.pl:
#	This Perl script performs bach PAML analyses on the input sequence alignments,
#	all of which share a species tree, stored in multiple gzipped tar archives.
#	The script was created by modifying 'bchbch_refine_msas.pl',
#	and borrowing functions to perform PAML anayses from 'compare_ml_msa.bch.extJC.6t.PhyML.pl'.
#	(CREATION STARTED on Nov 3 (Sun), 2013, ENDED on Nov 3 (Sun), 2013.)
#
# bchbch_refine_msas.pl:
#	This Perl script refines MSAs stored in multiple archives.
#	The script was created by using parts of 'serial_pgene_ortho_aln_analyses.pl'.
#	(CREATION STARTED on Oct 21 (Mon), 2013, ENDED on Oct xx (yyy), 2013.)
#
# serial_pgene_ortho_aln_analyses.pl:
#	This Perl script inspects the alignments accommodating progo-genes,
#	and examines whether the orthologous region is 'missing' or not
#	in each of 3 other yeast species.
#	Once the orthologous region is found not "missing", 
#	the script goes on to calculate the alignment coverage, nucleotide similarity, and the three RFC scores.
#	The script was created by modifying 'serial_pgene_RFC_analyses.pl'.
#	(CREATION STARTED on Oct 7 (Mon), 2013, ENDED on Oct 11 (Fri), 2013)
#


use strict;
use warnings;

use MyFile_manipu qw(
	open_input_file2 open_output_file list_sessions_ext
	tfm_labels2indices tfm_labels2indices_gen
	);

=for the predecessor 'bchbch_refine_msas.pl'
use MyArrayManipu qw( multiple_sort );

use MyMalnIO qw(
	extract_fasta extract_clw
	pr_ODEN_input
	pr_clustal_like_lite
	);
	## pr_phylip_aln
	## pr_clustal_like_lite_aa

use MyNucSeq2 qw(
	revcom print_sequence
	);

use MyProbDistri qw(
	poisson_cum
	binomial_cum_via_betai
	);
=cut

	# IMPORTED from 'compare_ml_msa.bch.extJC.6t.PhyML.pl' #
use MyPAML_parser qw( prepare_paml_ctrl );
	# retrieve_aa_freqs 

sub peek_into_archive (\$$$$);

=for the predecessor 'bchbch_refine_msas.pl'
sub cal_pvs_sbst_indel ($$$\@\@$$);
sub pwaln_surveillance (\$\$$$$$$$$);
sub msa_surveillance (\@\@$$$$\%$\%$);
sub mask_aln_regions (\@\@$$$$$);
=cut


$| = 1; # Flush the buffer for standard output as soon as it receives data.

my $program_path = $0;
my ($program_name) = ($program_path =~ m!([^/]+)$!);

(our $CURR_WORK_DIR = ` pwd `) =~ s/\s+$//;

	## Test Output Levels.
	## 0, silent; 1, very brief; 2, pretty brief; 3, rather verbose; 4, verbose; 5, very verbose, >5: extremely verbose. ##

	# (for the main part):
##our $TEST_LEVEL = 1;
our $TEST_LEVEL = 3;
##our $TEST_LEVEL = 5;


	### Executable file. ###

my $main_indel_script = "Scripts/preprocess_msa_dawg.pl" ;
##my $main_indel_script = "Scripts/br_infer_psm_indel_events_spt_odr_dawg.v2.pl";


	##### Input/Output Files #####

##my $session_name = 'hogd_alt_lite_sbcl.1'; # For the full-analysis.
##my $session_name = 'trio_blen0.05'; # For the full-analysis.
##my $session_name = 'trio_blen0.2'; # For the full-analysis.
my $session_name = 'TESTs/Test1a'; # For TESTING the script. #

	## Archives of tiling MSAs. ##
	# $in_archive = "$inarch_dir/$archive_pref$id_class$archive_suff".

my $inarch_dir = "../Simulated_MSAs1/$session_name";
##my $inarch_dir = "../Simulated_MSAs2_1/$session_name";
##my $inarch_dir = "../../Inputs/Simulated_MSAs2_1/$session_name";
##my $inarch_dir = "../../Inputs/Simulated_MSAs1/hogd_alt_lite_sbcl.1";

##my $archive_pref = 'class_';
my $archive_pref = 'hog_d';
##my $archive_pref = 'Chr_';
my $archive_suff = '.tgz';


	### Top Output Directory ###

my $topoutdir = $session_name; # For full-scale analyses.
##my $topoutdir = "TESTs/Test5a"; ## For TESTING. ##
##my $topoutdir = 'hogd_alt_lite_sbcl.1'; # For full-scale analyses.


	## Temporary Input Files ##
	# $in_msa = "$tmp_dir/$inaln_pref$lcl_msa_id$inaln_suff", and
	# $ctrl_file = "$tmp_dir/$ctrl_pref$lcl_msa_id$ctrl_suff",
	# where $tmp_dir = "$intmp_aln_dir/$archive_pref$id_class",
	# where $id_class is the ID of the class of MSAs,
	# and $lcl_msa_id is the ID of a MSA in a particular class.

my $intmp_aln_dir = "$topoutdir/Temporary";

my $inaln_pref = 'dawg';
##my $inaln_pref = 'e';
##my $inaln_pref = 'optionG_';
my $inaln_suff = '.aln';

my $ctrl_pref = 'dawg_inp';
my $ctrl_suff = '.txt';


	## Output Files. (ADDED in creation of 'bch_serial_br_infer_indels.pl'.) ##
	## (MODIFIED in creation of 'bch_serial_br_infer_indels_dawg.pl'.) 
	##
	## $outfile1 = "$out_indel_dir/$pref_outfile1$lcl_msa_id$suff_outfile1",
	## $outfile2 = "$out_indel_dir/$pref_outfile2$lcl_msa_id$suff_outfile2",
	## $logfile  = "$out_indel_dir/$pref_logfile$lcl_msa_id$suff_logfile",
	# where $out_indel_dir = "$top_indel_dir/$archive_pref$id_class/";

my $top_indel_dir = "$topoutdir/Outputs";
##my $top_indel_dir = "$topoutdir/Indel_analyses";

	# MODIFIED in creation of 'bch_serial_preprocess_msas_dawg.pl'. #

my $pref_outfile1 = "prcsd_$inaln_pref";
my $pref_outfile2 = $ctrl_pref;
my $pref_logfile = 'log_preprocess.';

my $suff_outfile1 = $inaln_suff;
my $suff_outfile2 = $ctrl_suff;
my $suff_logfile = '.txt';


=for the predecessor 'bch_serial_br_infer_indels_dawg.pl'.
	# MODIFIED in creation of 'bch_serial_br_infer_indels_dawg.pl'. #
my $pref_outfile1 = 'output_detail.';
my $pref_outfile2 = 'output_brief.';
my $pref_logfile = 'log_infer_indel.';

my $suff_outfile1 = my $suff_outfile2 = my $suff_logfile = '.txt';
=cut


	## Check files/directories ##

	# Main script (ADDED in creation of 'bch_serial_br_infer_indels.pl').
foreach my $main_scr ($main_indel_script) {
    unless (( -f $main_scr ) and ( -r $main_scr )) {
	print STDOUT "[ERROR '$program_name'] CanNOT FIND a readable main script '$main_scr' !\n";
	print STDERR "[ERROR '$program_name'] $!\n";
	die;
    }
}

foreach my $indir ($inarch_dir) {
    unless (( -d $indir ) and ( -r $indir )) {
	print STDOUT "[ERROR '$program_name'] CanNOT FIND a readable input directory '$indir' !\n";
	print STDERR "[ERROR '$program_name'] $!\n";
	die;
    }
}

my $list_id_classes = list_sessions_ext ($inarch_dir, $archive_pref, $archive_suff, '-');

unless (defined $list_id_classes) {
	print STDOUT "[ERROR '$program_name'] 'list_sessions_ext' FAILED on the archive directory '$inarch_dir' !\n";
	print STDERR "[ERROR '$program_name'] $!\n";
	die;
}

## (@{$list_id_classes}>1) and (@{$list_id_classes} = ($list_id_classes->[0]) ); # For TESTING the script. #
## (@{$list_id_classes}>2) and (@{$list_id_classes} = @{$list_id_classes}[0,1]); # For TESTING the script. #

foreach my $out_dir ($intmp_aln_dir, $top_indel_dir) {
    unless ( -d $out_dir) {
	print STDOUT "[WARNING '$program_name'] CanNOT FIND an output directory '$out_dir' ! ... I will try to create one...\n\n";
	unless (0 == system (" mkdir -p $out_dir ") ) {
	    print STDOUT "[ERROR '$program_name'] FAILED to create the output directory '$out_dir': $? !\n";
	    print STDERR "[ERROR '$program_name'] $!\n";
	    die;
	}
    }
    unless ( -w $out_dir ) {
	print STDOUT "[WARNING '$program_name'] The output directory '$out_dir' is NOT WRITABLE ! ... I will try to change its permission mode...\n\n";
	unless (0 == system (" chmod -R u+w $out_dir ") ) {
	    print STDOUT "[ERROR '$program_name'] FAILED to change the permission mode of the output directory '$out_dir': $?  !\n";
	    print STDERR "[ERROR '$program_name'] $!\n";
	    die;
	}
    }
}


	### Declare the Beginning of the Script ###

print STDOUT "\n<<<< Program name: $program_name (path: $program_path) >>>>\n\n";


print STDOUT "Session Name: $session_name .\n\n"; # ADDED in creation of 'bch_serial_br_infer_indels_dawg.pl'. #


print STDOUT '$CURR_WORK_DIR = ', $CURR_WORK_DIR, " .\n\n";
##print STDOUT '$DIS_LEN = ', $DIS_LEN, " .\n";

	# MODIFIED in creation of 'bch_serial_br_infer_indels.pl'. 
print STDOUT "Main script for the analysis: $main_indel_script .\n\n";
##print STDOUT "Main PAML executable file: $main_bin_paml .\n\n"; # ADDED in creation of 'bch_serial_PAML.pl'.

print STDOUT "Input MSA archives: $inarch_dir/$archive_pref", '{ID_class}', "$archive_suff ,\n";
print STDOUT "          where {ID_class} = ", join (', ', @{$list_id_classes}), " .\n\n";
print STDOUT "Temporary input MSAs: $intmp_aln_dir/$archive_pref", '{ID_class}', "/$inaln_pref", '{local_MSA_ID}', "$inaln_suff .\n\n";   


	## ADDED in creation of 'bch_serial_PAML.pl' ##

print STDOUT "Auxiliary (temporary) input file for indel analyses:\n";

	# MODIFIED in creation of 'bch_serial_br_infer_indels_dawg.pl'. #
print STDOUT "  (input tree and indel parameters)  $intmp_aln_dir/$archive_pref", '{ID_class}', "/$ctrl_pref", '{local_MSA_ID}', "$ctrl_suff .\n\n";   
##print STDOUT "     (input tree)  $tmpl_intree .\n\n";


print STDOUT "Final Output Directories: {out_indel_dir} = $top_indel_dir/$archive_pref", '{chromosome_no.}/', " .\n\n";
print STDOUT "Output Files:\n";
print STDOUT "     (processed MSAs) {out_indel_dir}/$pref_outfile1", '{local_MSA_ID}', "$suff_outfile1 ,\n";
print STDOUT "     (control files)  {out_indel_dir}/$pref_outfile2", '{local_MSA_ID}', "suff_outfile2 ,\n";
=for the predecessor 'bch_serial_br_infer_indels_dawg.pl'
print STDOUT "     (detailed) {out_indel_dir}/$pref_outfile1", '{local_MSA_ID}', "$suff_outfile1 ,\n";
print STDOUT "     (brief)    {out_indel_dir}/$pref_outfile2", '{local_MSA_ID}', "suff_outfile2 ,\n";
=cut
print STDOUT "     (log)      {out_indel_dir}/$pref_logfile", '{local_MSA_ID}', "suff_logfile .\n\n";
	##
	## $outfile1 = "$out_indel_dir/$pref_outfile1$lcl_msa_id$suff_outfile1",
	## $outfile2 = "$out_indel_dir/$pref_outfile2$lcl_msa_id$suff_outfile2",
	## $logfile  = "$out_indel_dir/$pref_logfile$lcl_msa_id$suff_logfile",
	# where $out_indel_dir = "$top_indel_dir/$archive_pref$id_class/";


##my $ct_chr = 
my $ct_classes = my $ct_msas = my $ct_anom = my $ct_fail = my $ct_succ = 0;

foreach my $id_class (@{$list_id_classes}) { # Outer foreach-loop. (over archives (or classes)) #

    ##my $chr_no = $chr;

    ## ($id_class eq '1_4') or next; # For TESTING the script ('Test3b'). #
    ## ($id_class eq '2_3') or next; # For TESTING the script ('Test3c'). #
    ## ($id_class eq '2_7') or next; # For TESTING the script ('Test2a'). #
    ## (($id_class eq '1_1') or ($id_class eq '2_2')) or next; # For TESTING the script ('Test1a' & 'Test1b' ). #
    ## ($id_class eq '0003') or next; # For TESTING the script ('Test5a'). #
    ## ($id_class eq '0005') or next; # For TESTING the script ('Test6a'). #
    ## ($id_class eq '0002') or next; # For TESTING the script ('Test6a'). #

=for the predecessor 'bch_serial_br_infer_indels.pl'.`
    ## ($chr eq '01') or next; # For TESTING the script ('Test1a' & 'Test5a,c') #
    ## ($chr eq '05') or next; # For TESTING the script ('Test2a') #
=cut

    print STDOUT "<< Class: $id_class >>\n\n";

    my $in_archive = join ('', $inarch_dir, '/', $archive_pref, $id_class, $archive_suff);
		# $in_archive = "$inarch_dir/$archive_pref$chr_no$archive_suff", and 

    unless (( -f $in_archive ) and ( -r $in_archive ) ) {
	    print STDOUT "[ERROR '$program_name'] CanNOT FIND a readable input archive file '$in_archive' !\n";
	    print STDERR "[ERROR '$program_name'] $!\n";
	    die;
    }

    my $mid_dir = join ('', $archive_pref, $id_class);

    my $list_in_msa_ids = peek_into_archive ($in_archive, $mid_dir, $inaln_pref, $inaln_suff);
    unless (defined $list_in_msa_ids) {
	    print STDOUT "[ERROR '$program_name'] 'peek_into_archive' FAILED on the input archive '$in_archive' !\n";
	    print STDERR "[ERROR '$program_name'] $!\n";
	    die;
    }
    ## (@{$list_in_msa_ids}>1) and (@{$list_in_msa_ids} = ($list_in_msa_ids->[0]) ); ## For TESTING the script. ##
    ## (@{$list_in_msa_ids}>2) and (@{$list_in_msa_ids} = @{$list_in_msa_ids}[0,1]); ## For TESTING the script. ##
    ## @{$list_in_msa_ids} = ('0004', '0122'); ## For TESTING the script ('Test2a'). ##
    ## @{$list_in_msa_ids} = ('0227'); ## For TESTING the script ('Test3b'). ##
    ## @{$list_in_msa_ids} = ('0120'); ## For TESTING the script ('Test3c'). ##
    ## @{$list_in_msa_ids} = ('0000746'); ## For TESTING the script ('Test5a'). ##
    ## @{$list_in_msa_ids} = ('0001033'); ## For TESTING the script ('Test6a'). ##
    ## @{$list_in_msa_ids} = ('0000385'); ## For TESTING the script ('Test7a'). ##

  (print STDOUT "#{Input MSAs in the archive} = ", scalar (@{$list_in_msa_ids}), " .\n\n") if ($TEST_LEVEL>0);


		# MODIFIED in creation of 'bch_serial_br_infer_indels.pl'. #

    my $parent_out_indel_dir = "$top_indel_dir/$mid_dir";
	# $out_indel_dir = "$top_indel_dir/$archive_pref$chr_no/$anchor_orf_id/";

    unless ( -d $parent_out_indel_dir) { # MODIFIED in creation of 'bch_serial_br_infer_indels.pl'. #
	unless (0 == system (" mkdir -p $parent_out_indel_dir ") ) {
	    print STDOUT "[ERROR '$program_name'] FAILED to create the parent output directory '$parent_out_indel_dir': $? !\n";
	    print STDERR "[ERROR '$program_name'] $!\n";
	    die;
	}
    }
    unless ( -w $parent_out_indel_dir ) { # MODIFIED in creation of 'bch_serial_br_infer_indels.pl'. #
	unless (0 == system (" chmod -R u+w $parent_out_indel_dir ") ) {
	    print STDOUT "[ERROR '$program_name'] FAILED to change the permission mode of the parent output directory '$parent_out_indel_dir': $?  !\n";
	    print STDERR "[ERROR '$program_name'] $!\n";
	    die;
	}
    }


    $ct_classes++;


    foreach my $in_msa_id (@{$list_in_msa_ids}) { # Middle foreach-loop (over MSAs in the archive) #

	$ct_msas++;

	## ($ct_msas>3) and last; # For TESTING the script. ('Test1a' & 'Test2a') for the OLD ones. #
	##($ct_msas>0) and last; # For TESTING the script. #
	##($in_msa_id eq 'YAL014C') or next; # For TESTING the script ('Test5a') #
	##($in_msa_id eq 'YAR008W') or next; # For TESTING the script ('Test5c') #

  (print STDOUT "< Input MSA ID: $in_msa_id >\n\n") if ($TEST_LEVEL>0);


		# Extract the input MSA file. #

	my $in_msa_name = join ('', $inaln_pref, $in_msa_id, $inaln_suff);
	my $extracted_file = "$mid_dir/$in_msa_name";
	my $tmpin_msa = "$intmp_aln_dir/$extracted_file";

		# $tmpin_msa = "$intmp_aln_dir/$archive_pref$chr_no/$inaln_pref$in_msa_id$inaln_suff",
		# where $chr_no is the numerical part of the chromosome ID (in the BED file(s)).

	unless (0 == system ("tar -C $intmp_aln_dir -xpzf $in_archive $extracted_file") ) {
	    print STDOUT "[ERROR '$program_name'] FAILED to extract a file '$extracted_file' into '$intmp_aln_dir' from the archive '$in_archive', for the MSA '$in_msa_id' belonging to the class '$id_class': $? !\n\n";
	    print STDERR "[ERROR '$program_name'] $!\n";
	    die;
	}
	unless (( -f $tmpin_msa ) and ( -r $tmpin_msa )) {
	    print STDOUT "[ERROR '$program_name'] CanNOT FIND a readable temporary input MSA file '$tmpin_msa': $! !\n\n";
	    print STDERR "[ERROR '$program_name'] $!\n";
	    die;
	}

		# Extract the Dawg control file. #
		# (ADDED in creation of 'bch_serial_br_infer_indels_dawg.pl'.)

	my $ctrl_file_name = join ('', $ctrl_pref, $in_msa_id, $ctrl_suff);
	my $extracted_ctrl_file = "$mid_dir/$ctrl_file_name";
	my $tmpin_ctrl = "$intmp_aln_dir/$extracted_ctrl_file";

		# $ctrl_file = "$tmp_dir/$ctrl_pref$lcl_msa_id$ctrl_suff",
		# where $tmp_dir = "$intmp_aln_dir/$archive_pref$id_class",

	unless (0 == system ("tar -C $intmp_aln_dir -xpzf $in_archive $extracted_ctrl_file") ) {
	    print STDOUT "[ERROR '$program_name'] FAILED to extract a file '$extracted_ctrl_file' into '$intmp_aln_dir' from the archive '$in_archive', for the MSA '$in_msa_id' belonging to the class '$id_class': $? !\n\n";
	    print STDERR "[ERROR '$program_name'] $!\n";
	    die;
	}
	unless (( -f $tmpin_ctrl ) and ( -r $tmpin_ctrl )) {
	    print STDOUT "[ERROR '$program_name'] CanNOT FIND a readable temporary Dawg control file '$tmpin_ctrl': $! !\n\n";
	    print STDERR "[ERROR '$program_name'] $!\n";
	    die;
	}


		# Create a directory for performing an Indel analysis. #
		# (ADDED in creation of 'bch_serial_br_infer_indels.pl'.)

	my $out_indel_dir = $parent_out_indel_dir;
	##my $out_indel_dir = "$parent_out_indel_dir/$in_msa_id";

	unless ( -d $out_indel_dir) {
	    unless (0 == system (" mkdir -p $out_indel_dir ") ) {
		print STDOUT "[ERROR '$program_name'] FAILED to create the Indel output directory '$out_indel_dir': $? !\n";
		print STDERR "[ERROR '$program_name'] $!\n";
		die;
	    }
	}
	unless ( -w $out_indel_dir ) {
	    unless (0 == system (" chmod -R u+w $out_indel_dir ") ) {
		print STDOUT "[ERROR '$program_name'] FAILED to change the permission mode of the Indel output directory '$out_indel_dir': $?  !\n";
		print STDERR "[ERROR '$program_name'] $!\n";
		die;
	    }
	}


		## ADDED in creation of 'bch_serial_br_infer_indels.pl'. ##
		## => MODIFIED in creation of 'bch_serial_br_infer_indels_dawg.pl'. ##

	## $outfile1 = "$out_indel_dir/$pref_outfile1$lcl_msa_id$suff_outfile1",
	## $outfile2 = "$out_indel_dir/$pref_outfile2$lcl_msa_id$suff_outfile2",
	## $logfile  = "$out_indel_dir/$pref_logfile$lcl_msa_id$suff_logfile",
	# where $out_indel_dir = "$top_indel_dir/$archive_pref$id_class/";

	my $outfile1 = "$out_indel_dir/$pref_outfile1$in_msa_id$suff_outfile1";
	my $outfile2 = "$out_indel_dir/$pref_outfile2$in_msa_id$suff_outfile2";
	my $logfile = "$out_indel_dir/$pref_logfile$in_msa_id$suff_logfile";


		# Further MODIFIED in creation of 'bch_serial_preprocess_msas_dawg.pl'. #

	unless (0 == system ("(time perl $main_indel_script $tmpin_msa $tmpin_ctrl $outfile1) > $logfile 2>&1") ) {
	    print STDERR "[ERROR '$program_name'] FAILED 'system ('perl $main_indel_script ...')' for the input MSA ID '$in_msa_id' in the class '$id_class': $! !\n";
	    print STDERR "[ERROR '$program_name'] $!\n";
	    die;
	}

	unless (0 == system ("cp -p $tmpin_ctrl $outfile2") ) {
	    print STDOUT "[ERROR '$program_name'] FAILED 'system ('cp -p $tmpin_ctrl $outfile2')' for the input MSA ID '$in_msa_id' in the class '$id_class': $! !\n";
	    print STDERR "[ERROR '$program_name'] $!\n";
	    die;
	}

=for the predecessor 'bch_serial_br_infer_indels_dawg.v2.pl'.
	unless (0 == system ("(time perl $main_indel_script $tmpin_msa $tmpin_ctrl $outfile1 $outfile2) > $logfile 2>&1") ) {
	    print STDERR "[ERROR '$program_name'] FAILED 'system ('perl $main_indel_script ...')' FAILED for the input MSA ID '$in_msa_id' in the class '$id_class': $! !\n";
	    print STDERR "[ERROR '$program_name'] $!\n";
	    die;
	}
=cut

	foreach my $ofile ($outfile1, $outfile2, $logfile) {
	    unless (( -f $ofile ) and ( -r $ofile )) {
		print STDOUT "[ERROR '$program_name'] CanNOT FIND a readable output file '$ofile'... I guess that the analysis via the script '$main_indel_script' FAILED on the temporary input MSA '$tmpin_msa' !\n";
		print STDERR "[ERROR '$program_name'] $!\n";
		die;
	    }
	}

  (print STDOUT "\n ... Successfully extracted the input alignment '$tmpin_msa' and preprocessed it ...\n\n") if ($TEST_LEVEL>1);
  ##(print STDOUT "\n ... Successfully extracted the input alignment '$tmpin_msa' and performed an Indel analysis on it ...\n\n") if ($TEST_LEVEL>1);

		# Remove the temporary input files. #
		# ( MODIFIED in creation of 'bch_serial_br_infer_indels_dawg.pl'.)

	foreach my $tmpin_file ($tmpin_msa, $tmpin_ctrl) {
	    unless (0 == system ("rm -f $tmpin_file") ) {
		print STDOUT "[ERROR '$program_name'] FAILED to remove the temporary input file '$tmpin_file': $? !\n";
		print STDERR "[ERROR '$program_name'] $!\n";
		die;
	    }
	}

	$ct_succ++;

    }					# End of the middle foreach-loop (over MSAs in the archive). #

		## Archive the Middle output directory (storing masked MSAs for the same chromosome.) ##

    my $out_archive_name = "$mid_dir.tgz";

     # $parent_out_indel_dir = "$top_indel_dir/$mid_dir";
     # [ $parent_inout_paml_dir = "$top_paml_dir/$mid_dir"; ] --- for the predecessor 'bch_serial_PAML.pl'.
     # [$outaln_dir = "$topoutaln_dir/$mid_dir";]  --- for the predecessor 'bchbch_refine_msas.pl'.

    unless ( chdir $top_indel_dir ) { # MODIFIED in creation of 'bch_serial_br_infer_indels.pl'.
	print STDOUT "[ERROR '$program_name'] FAILED the subroutine 'chdir' to change the directory to '$top_indel_dir' !\n";
	print STDERR "[ERROR '$program_name'] $!\n";
	die;
    }

    unless (0 == system ("tar -cpzf $out_archive_name $mid_dir") ) {
	print STDOUT "[ERROR '$program_name'] FAILED TO CREATE a tar-gzipped ARCHIVE '$out_archive_name out of the directory '$mid_dir' under the directory '$top_indel_dir': $? !\n";
	print STDERR "[ERROR '$program_name'] $!\n";
	die;
    }

    unless (0 == system ("rm -rf $mid_dir") ) {
	print STDOUT "[ERROR '$program_name'] FAILED to REMOVE the directory '$mid_dir' under the directory '$top_indel_dir': $? !\n";
	print STDERR "[ERROR '$program_name'] $!\n";
	die;
    }
 (print STDOUT "\n... Successfully archived the masked MSAs into '$out_archive_name' under '$top_indel_dir'!!\n\n") if ($TEST_LEVEL>1);

    unless ( chdir $CURR_WORK_DIR ) {
	print STDOUT "[ERROR '$program_name'] FAILED the subroutine 'chdir' to RETURN TO the original place, '$CURR_WORK_DIR' !\n";
	print STDERR "[ERROR '$program_name'] $!\n";
	die;
    }

    ##($ct_chr>0) and last; ## For TESTING the script. ##

}			# END of the outer foreach-loop. (over archives (or classes)) #


print STDOUT "\n=== All Processes FINISHED !! ===\n\n";

print STDOUT "#{MSA Classes} = $ct_classes .\n";
print STDOUT "#{Input MSAs}  = $ct_msas .\n";
print STDOUT "    #{Anomalous} = $ct_anom ,\n";
print STDOUT "    #{Failed}    = $ct_fail ,\n";
print STDOUT "    #{Succeeded} = $ct_succ .\n\n";


	### DEFINITIONS OF THE SUBROUTINES ###

# peek_into_archive:
#	This subroutine looks into an input archive and outputs a list of entries.
#	The archive is supposed to be storing files with the following paths:
#	"$dir/$pref$id$suff",
#	where $id specifies the ID of the file.
#
# INPUT: (\$in_archive, $dir, $pref, $suff), where
#	$in_archive is the path to the input archive;
#	$dir/$pref/$suff are templates for the paths to the files stored in the archive.
#
# OUTPUT: \@list_ids, where
#	@list_ids stores the IDs of the archived files with the above paths.
#
sub peek_into_archive (\$$$$) {

	my ($in_archive, $dir, $pref, $suff) = @_;
	local $/ = "\n"; # Use the default input-record-separator. #

	my $fh_tmp;
	unless ( open ($fh_tmp, "tar -tzf ${$in_archive} |" ) ) {
	    print STDOUT "[ERROR 'peek_into_archive'] CanNOT fork or look into ${$in_archive}: $!\n";
	    return undef;
	}

	my @list_ids = ();

	my $ext_pref = "$dir/$pref"; # Extended prefix. #
	my $len_epref = length $ext_pref;
	my $len_suff = length $suff;

	while (my $tmp = <$fh_tmp>) { # Main while-loop (over input lines) #

	    $tmp =~ s/\s+$//; # Remove white spaces at the end of the entry (serving as a separator (and possibly a pad)).
	    ($ext_pref =~ m/^\.\//) or ($tmp =~ s/^\.\///); # Remove './' at the beginning of the entry unless $ext_pref begins with './'. (ADDED in creation of 'bch_serial_PAML.pl'.)

	    my $tmp_suff = substr ($tmp, - $len_suff, $len_suff, '');

	    ($tmp_suff eq $suff) or next; # Skip if the suffix doesn't match.

	    my $tmp_epref = substr ($tmp, 0, $len_epref, '');

	    ($tmp_epref eq $ext_pref) or next; # Skip if the extended prefix doesn't match.

	    push @list_ids, $tmp; # The remnant of the entry must be the ID.


	}			# End of the main while-loop (over input lines) #
	close ($fh_tmp);

	return \@list_ids;

}	# End of the subroutine 'peek_into_archive' #
