# Supplementary material for: General continuous-time Markov model of sequence evolution via insertions/deletions: local alignment probability computation
Source: BMC Bioinformatics. 2016 Sep 27;17:397. doi: 10.1186/s12859-016-1167-6 (PMC5039815; doi:10.1186/s12859-016-1167-6)
Supplement: Additional file 2: — A package (the version used for the analyses in this paper), which contains Perl modules that implement the key algorithms and formulas, as well as some main Perl scripts that we used for the actual data analyses. (The package is available under the GNU General Public License. The modules and scripts will run on a Mac OS X terminal, and were confirmed to run also on Red Had Enterprise Linux (6.4). And they will probably run on other UNIX platforms as well, although we have not tested whether they indeed do.) The package also contains Dawg control files necessary for creating the simulated MSA sets 1A, 1B, 2, 3P, 3M and 3F. The latest version of the package (“FA_LOLIPOG_P.verxxx”) will be available from the “LOLIPOG” (LOg-LIkelihood for the Pattern Of Gaps) project at the FTP repository of the Bioinformatics Organization [58]. (ZIP 7548 kb) [file 12859_2016_1167_MOESM2_ESM.zip › additional_file_2/FA_LOLIPOG_P.ver0.6.1.6/INDEL_LIKELIHOOD/Proof_of_Principle1/INSTRUCTIONS.txt]

###################################################################################
#	FA_LOLIPOG_P: A package to calculate First-Approximate LOg-LIkelihood for the Pattern Of Gaps
#		of a given MSA (almost exclusively via Perl modules and scripts).
#
#	Version 0.5: Copyright (C) 2014 Kiyoshi Ezawa
#	Version 0.6: Copyright (C) 2015 Kiyoshi Ezawa
#	Version 0.6.1: Copyright (C) 2015 Kiyoshi Ezawa
#	Version 0.6.1.2: Copyright (C) 2015 Kiyoshi Ezawa
#	Version 0.6.1.3: Copyright (C) 2016 Kiyoshi Ezawa
#	Version 0.6.1.5: Copyright (C) 2016 Kiyoshi Ezawa
#	Version 0.6.1.6: Copyright (C) 2016 Kiyoshi Ezawa
#
#    This package is free software: you can redistribute it and/or modify
#    it under the terms of the GNU General Public License as published by
#    the Free Software Foundation, either version 3 of the License, or
#    (at your option) any later version.
#
#    This package is distributed in the hope that it will be useful,
#    but WITHOUT ANY WARRANTY; without even the implied warranty of
#    MERCHANTABILITY or FITNESS FOR A PARTICULAR PURPOSE.  See the
#    GNU General Public License for more details.
#
#    You should have received a copy of the GNU General Public License, "GNU_GPL.txt",
#    along with this package.  If not, see <http://www.gnu.org/licenses/>.
#
#    The author can be contacted by e-mailing to <kezawa dot ezawa3 at gmail dot com>
#    (replace " dot " and " at " with "." and "@", respectively).
#
###################################################################################

* [ Major modification from version 0.6.1.5 to version 0.6.1.6 ]

   A new sample script, "../../Sample_Scripts/fa_lolipog_hs.alpha2.pl", was created. 
   The script can read in a Dawg control file with different parameter settings for insertions and deletions.
   Accordingly, a note was added to CAVEAT.

* [ Major modification from version 0.6.1.3 to version 0.6.1.5 ]

   A CAVEAT, which is almost identical to the "CAVEAT3" of the README file of this package, was added.

* [ Major modification from version 0.6.1.2 to version 0.6.1.3 ]

   The title of a reference (Ezawa, unpublished) changed.

* [ Major modification from version 0.6.1.1 to version 0.6.1.2 ]

   The reference information was updated as follows:
   (OLD) "Ezawa, Graur and Landan 2015c" -> (NEW) "Ezawa, unpublished."

* [ Major modifications from version 0.6.1 to version 0.6.1.1 ]

   The source information for the reference, "Ezawa, Graur and Landan. 2015b," was updated.

* [ Major modifications from version 0.6 to version 0.6.1 ]

   The major reference information, including the titles, sources and statuses, changed.
   (From "Ezawa, Landan, and Graur, unpublished" to "Ezawa, Graur and Landan. 2015b,c.") 

* [ Major modifications from version 0.5.1 to version 0.6 ]

   (i) The title of the major reference (Ezawa et al., unpublished) was changed.

   (ii) This directory now contains sub-components that enable the analyses of the homology structures (see, e.g., Lunter et al. 2005)
	of the alignments.
       The sub-components make use of two new Perl modules, "MyReadAlnProbIngredients.pm" and "MyTreeMap_indels_ML_hs.pm."

	Accompanying this modification some Perl scripts under this directory were also replaced.
	In most cases, the replacement is from the sub-directory 'Simulated_MSAsxx' to 'Processed_MSAsxx' (with 'xx' = '1' or '2_1').

---------------------------------------------------------------------------------------------

-------------------------[CAVEAT]------------------------------------------
Currently, the main script, "../../Sample_Scripts/fa_lolipog_hs.alpha.pl," and some of the scripts in "../../INDEL_LIKELIHOOD/" (the parent directory) that input the Dawg control file, can deal only with the situations where the insertion rate is equal to the deletion rate.
This is exclusively because their input interface (consisting of the subroutine, "read_dawg_ctrl_file", and its surrounding) is primitive.
The Perl modules and internal subroutines for the indel analyses are actually flexible enough to deal with more general situations.
Although I hope to rectify this problem later,
the users could modify the input interface on their own to analyse the cases with inequal rates,
if they prefer.

[NOTE ADDED on July 31 (Sun), 2016:
Now, the package contains a new sample script, "../../Sample_Scripts/fa_lolipog_hs.alpha2.pl",
which can properly read in a Dawg control file specifying different rates and length distributions
for an insertion and a deletion.
If the uses want to analyze the cases with different model parameter settings for insertions and deletion,
they could do as follows:
(1) Issue a command: "diff ../../Sample_Scripts/fa_lolipog_hs.alpha.pl ../../Sample_Scripts/fa_lolipog_hs.alpha2.pl"
and see the differences between the two sample scripts.
(2) Incorporate similar differences into the relevant scripts in this directory that reads in Dawg control files.
(3) Aside from these modifications, create auxiliary files via "../../Sample_Scripts/InData/calc_log_mfacs_pars_pwa_dawg.pl" (or equivalent scripts in the right locations) under the same indel model parameter setting (including the ratio between the insertion rate and the deletion rate) as described in the Dawg control file to be used.
(4) Perform the analyses using the tools and ingredients thus prepared.
]

-------------------------------------------------------------------------------


<<< Instructions on how to perform the main analyses under this directory (i.e., "../Proof_of_Principle1") >>>

Here I explain how to use the Perl scripts and how to interpret the output files they created,
according to the overall flow of the entire analysis.

In the following, I will assume that the steps 0, 1 and 2 in "[ How to use the package ]" of "../../README.txt" were already taken.

Basically, the scripts are supposed to be run from the subdirectories they are stored,
except the scripts in the "xxx/Scripts/" subdirectories,
which will be called by the "batch" scripts in their parent directories.

[Notation] In the following, each directory will be specified by the path relative to the directory that you moved (when the path is double-quoted), or relative to this directory (i.e., "../Proof_of_Principle1") (when the path is enclosed by "[]").


[1] Create the simulated MSA set, using the Perl script, [Inputs/Simulated_MSAs1/bch_serial_Dawg.v2.pl].

1-1) Confirm that the templates of the Dawg control files, [Initial_Data/hogd_alt_lite_sbcl/hog_dP_L/hog_dP_L-0/dawg_inp.txt], do exist.

1-2) 'cd' to [Inputs/Simulated_MSAs1/].

1-3) Edit the script, "./bch_serial_Dawg.v2.pl," so that it will fit the environment it resides in.

     Those variables (current lines) whose modifications are particularly likely to be necessary are:

	* The global variable, $CT_ALN_PER_SBCLS (in lines 110-115), which specifies the number of MSAs per sub-class.

	* $main_bin_dawg (in line 143), which specifies the (absolute) path to the binary executable of Dawg (Cartwright 2005).
	(Its path should be identified by , e.g., issuing a command, 'which dawg', if Dawg is correctly installed.)

	* From $topindir (line 152) through $tmpl_file_name (line 157), which collectively specify the (relative or absolute) paths to the templates of Dawg control files.


    Before the first round of a full-scale analysis, it should be better to examine whether the script runs finely or not.
    This will be done by uncommenting some lines designated as "TESTING" (and commenting instead the corresponding lines for the full-scale analysis).
    ($TEST_LEVEL (in lines 99-105) will adjust the level of detail of test outputs.)

1-4) Run the script by issuing the following command.

$[perl] ./bch_serial_Dawg.v2.pl


1-5) The output files will be created in the directories, "$topoutdir/$outmiddir1_pref$id_class$outmiddir1_suff/,"
	where each $id_class specifies a subset of input/output files.
    There are two types of output files ("xxx" = the ID of a MSA):
	(i) "dawg_inpxxx.txt," which is just a control file for Dawg;
	(ii) "dawgxxx.aln," which is a simulated MSA of both ancestral ('ancyyyy') and extant ('seqzzzz') sequences,
		whose phylogenetic relationships are specified in the control file, "dawg_inpxxx.txt."


[2] Pre-process the input MSAs created in step [1],
	using the Perl scripts, [Inputs/Processed_MSAs1/bch_serial_preprocess_msas_dawg.pl] and [Inputs/Processed_MSAs1/Scripts/preprocess_msa_dawg.pl].

2-1) 'cd' to [Inputs/Processed_MSAs1/].

2-2) Edit the script, "./bch_serial_preprocess_msas_dawg.pl," so that it will fit the environment.

	Those variables (current lines) whose modifications are particularly likely to be necessary are:

	* $main_indel_script (in line 129), which specifies the (relative or absolute) path to the Perl script that is run serially (, which is most likely "Scripts/preprocess_msa_dawg.pl");

	* $session_name (in lines 135-138), which labels the input/output set being analyzed;

	* $inarch_dir (around line 143) through $archive_suff (in line 151), which collectively specify the (relative or absolute) path to the input archives (containing input MSAs (of extant sequences) and the accompanying Dawg control files);

	* $topoutdir (in lines 156-158), which specifies the path to the root directory of the output file system;

	* $inaln_pref (in line 170) through $ctrl_suff (in line 176), which collectively specify the format of the names of input alignments and the accompanying Dawg control files.

    Before the full-scale analyses, you should test the behavior of the script by uncommenting some lines designated as "TESTING" (and commenting instead the corresponding lines for the full-scale analysis).


[3] Infer the local indel histories responsible for the gap configurations of local MSAs in each (processed) input MSA, and calculate the occurrence probabilities of the sub-gap-patterns,
	using the Perl scripts, [Infer_INDELS/Processed_MSAs1/bch_serial_br_infer_indels_dawg.hs.pl] and [Infer_INDELS/Processed_MSAs1/Scripts/br_infer_psm_indel_events_spt_odr_dawg.hs.pl].

3-1) 'cd' to [Infer_INDELS/Processed_MSAs1/].

3-2) Make sure that there do exist the directory, "./InData/PLxx_coyyy/,"
    and that it does contain the following files (or their substitutes):

	bd_lmfacs_agaps_vs_dsites.txt,
	bd_lmfacs_asites_nhom_dsites.txt,
	bd_lmfacs_asites_vs_dgaps.txt,
	delta_del.txt,
	lmfacs_agaps_vs_dsites.txt,
	lmfacs_asites_nhom_dsites.txt,
	lmfacs_asites_vs_dgaps.txt .


3-3) Edit the script, "./bch_serial_br_infer_indels_dawg.hs.pl," so that it will fit the environment.

     Those variables (current lines) whose modifications are particularly likely to be necessary are:

	* $main_indel_script (around line 129), which specifies the (relative or absolute) path to the Perl script that is run serially (, which is most likely "Scripts/br_infer_psm_indel_events_spt_odr_dawg.hs.pl");

	* $inarch_dir (around line 152) through $archive_suff (in line 162), which collectively specify the (relative or absolute) path to the input archives (containing input processed MSAs (of extant sequences) and the accompanying Dawg control files);

	* $session_name (in lines 142-147), which labels the input/output set being analyzed;

	* $inaln_pref (in line 181) through $ctrl_suff (in line 188), which collectively specify the format of the names of input alignments and the accompanying Dawg control files.

    Before the full-scale analyses, you should test the behavior of the script by uncommenting some lines designated as "TESTING" (and commenting instead the corresponding lines for the full-scale analysis).


3-4) Edit the script, "./Scripts/br_infer_psm_indel_events_spt_odr_dawg.hs.pl," if necessary.

	Although you don't have to edit the script if you run on the input files created by step [2] with the provided control file templates, as well as with the provided data files under "./InData/PLxx_coyyy/,"
	you may have to edit it if you want to process input files created under a different (e.g., more general) setting.
	In that case, you could switch on the testing outputs for the Perl modules by editing the lines for
	specifying the levels of testing outputs (from line 309 through line 392).

3-5) Run the scripts by issuing the following command.

$[perl] ./bch_serial_br_infer_indels_dawg.hs.pl


3-6) The output files will be created in the directories "$top_indel_dir/$archive_pref$id_class," where each $id_class specifies a subset of input/output files.
	In addition to log files, there are two types of output files ("xxx" = the ID of an input MSA):

	(i) "output_detail.xxx.txt," which records detailed results, such as 
		input parameters (including information on the input MSA),
		characteristics of each gapped segment (i.e., "cluster" or "sub-gap-pattern"),
		parsimonious local indel histories that can result in (the gap configuration of) the segment,
		the relative probability of each local indel history among alternative parsimonious histories,
		and the approximate (logarithmic) occurrence probability (="Total{log-likelihood}") of each segment;

	(ii) "output_brief.xxx.txt," which records brief results, such as
		brief information on the input parameters,
		brief characteristics of each gapped segment (i.e., "cluster" or "sub-gap-pattern"),
		parsimonious local indel histories that can result in (the gap configuration of) the segment,
		and their relative probabilities among alternative parsimonious histories.


[4] Extract characteristics of gapped segments from the output files of step [3],
	using the Perl script, [Characterize_gbcls/Processed_MSAs1/bchbch_br_char_gbcls_indivparam.pl].

4-1) 'cd' to [Characterize_gbcls/Processed_MSAs1/].

4-2) Edit the script, "./bchbch_br_char_gbcls_indivparam.pl," if necessary, so that it will fit the environment.

     Those variables (current lines) that may need modifications are:

	* $session_name (in lines 191-209), which labels the input/output set being analyzed;

	* $inarch_dir_g (in line 241) through $archive_suff_g (in line 248), which collectively specify the archives of the outputs of step [3];

	* $inarch_dir_ctrl (in line 254) through $archive_suff_ctrl (in line 261), which collectively specify the archives of the outputs of step [2] (, out of which we need Dawg control files);

	* $toptopoutdir (in line 269) through $out_list (in line 281), which collectively specify the output files and their directory structure.

    Before the full-scale analyses, you should test the behavior of the script by uncommenting some lines designated as "TESTING" (and commenting instead the corresponding lines for the full-scale analysis).
    (The level of detail of test outputs is adjustable through the global variable, $TEST_LEVEL (in lines 164-172).)


4-3) Run the script by issuing the following command,

$[perl] ./bchbch_br_char_gbcls_indivparam.pl


4-4) Two types of output files will be created.

	One is the summary table, "$toptopoutdir/tbl_charcterize_gbcls.txt," which records the characteristics of gapped segments,
	namely the length, the number of gap-pattern blocks, the number of null blocks,
	the minimum number of required indels,
	the number of alternative parsimonious local histories,
	and two expected numbers of "invisible" events (one is the maximum among the visible events and among the alternative histories, and the other is the total across the tree that is averaged over the alternative histories).

	The other type of files, named "$toptooutdir/Outputs/$middir_pref$id_class$middir_suff/results_cmp.xxx.txt,"
	record some intermediate processes of the analyses as well.


[5] Compare the true ancestral states in each gapped segment with those predicted by the parsimonious local indel histories,
	using the Perl script, [Cmp_True_vs_Inferred/Processed_MSAs1/bchbch_cmp_true_vs_psm_inferred_ancstates.v1.pl].

5-1) 'cd' to [Cmp_True_vs_Inferred/Processed_MSAs1/].

5-2) Edit the script, "./bchbch_cmp_true_vs_psm_inferred_ancstates.v1.pl," if necesasry, so that it will fit the environment.

     Those variables (current lines) that may need modifications are:

	* $session_name (around line 173), which labels the input/output set being analyzed;

	* $inarch_dir_msa (in line 178) through $archive_suff_msa (in line 182), which collectively specify the archives of the output files of step [2];

	* $inarch_dir_g (in line 194) through $archive_suff_g (in line 203), which collectively specify the archives of the output files of step [3];

	* $toptopoutdir (in lines 217-221) through $out_list (in line 229), which collectively specify the output files and their directory structure.

    Before the full-scale analyses, you should test the behavior of the script by uncommenting some lines designated as "TESTING" (and commenting instead the corresponding lines for the full-scale analysis).
    (The level of detail of test outputs is adjustable through the global variable, $TEST_LEVEL (in lines 141-148).)


5-3) Run the script by issuing the following command.

$[perl] ./bchbch_cmp_true_vs_psm_inferred_ancstates.v1.pl


5-4) Two types of output files will be created.

	One is the summary table, "$toptopoutdir/tbl_results_cmp_ancstates.txt," which records the summarized results of ancestral state comparisons,
	namely the number of alternative parsimonious local histories,
	the number of ancestral gap patterns predicted by the parsimonious histories,
	the relative probability of the correctly inferred ancestral gap pattern (= 'NonParsimonious' if no parsimonious history correctly predicted the ancestral gap pattern),
	and the relative probabilities of the predicted ancestral gap patterns.

	The other type of files, named "$toptooutdir/Outputs/$middir_pref$id_class$middir_suff/results_cmp.xxx.txt,"
	record the results of the analyses in more detail.


[Further Steps]

The above steps, [1] - [5], construct the "backbone" of our analyses on the input set 2.
At least theoretically, you can reproduce the results described in our paper (Ezawa, unpublished; for details, see Ezawa, Graur and Landan 2015b)
by further processing the outputs of the above steps (especially of steps [4] and [5]).
If you cannot do so by yourself and thus you want to follow all steps we took,
dozens of Perl scripts that we used for the remaining minor steps are available on request to the first author (K. Ezawa).


<< References >>

  * Cartwright RA. 2005. "DNA assembly with gap (Dawg): simulating sequence evolution." Bioinformatics 21:iii31-iii38.
  * Ezawa K (unpublished). "General continuous-time Markov model of sequence evolution via insertions/deletions: Local alignment probability computation." (a draft manuscript is available on request to the author.)
  * Ezawa K, Graur D, Landan G. 2015b. "Perturbative formulation of general continuous-time Markov model of sequence evolution via insertions/deletions, Part III: Algorithm for first approximation." bioRxiv doi: http://dx.doi.org/10.1101/023614.


# This file was first created on May 24 (Sat), 2014, by K. Ezawa.
# This file was rewritten on June 16 (Tue), 2015, when the package was updated from ver 0.5.1 to ver 0.6, by K. Ezawa.
# This file was further rewritten on July 30 (Thu), 2015, when the package was updated from ver 0.6 to ver 0.6.1, by K. Ezawa.
# It was further rewritten on Aug 4 (Tue),in 2015, when the package was updated from ver. 0.6.1 to ver. 0.6.1.1, by K. Ezawa.
# It was further rewritten on Aug 30 (Mon),in 2015, when the package was updated from ver. 0.6.1.1 to ver. 0.6.1.2, by K. Ezawa.
# It was further rewritten on March 27 (Sun),in 2016, when the package was updated from ver. 0.6.1.2 to ver. 0.6.1.3, by K. Ezawa.
# It was further rewritten on June 18 (Sat),in 2016, when the package was updated from ver. 0.6.1.3 to ver. 0.6.1.5, by K. Ezawa.
# It was further rewritten on July 31 (Sun),in 2016, when the package was updated from ver. 0.6.1.5 to ver. 0.6.1.6, by K. Ezawa.
