# Supplementary material for: General continuous-time Markov model of sequence evolution via insertions/deletions: local alignment probability computation
Source: BMC Bioinformatics. 2016 Sep 27;17:397. doi: 10.1186/s12859-016-1167-6 (PMC5039815; doi:10.1186/s12859-016-1167-6)
Supplement: Additional file 2: — A package (the version used for the analyses in this paper), which contains Perl modules that implement the key algorithms and formulas, as well as some main Perl scripts that we used for the actual data analyses. (The package is available under the GNU General Public License. The modules and scripts will run on a Mac OS X terminal, and were confirmed to run also on Red Had Enterprise Linux (6.4). And they will probably run on other UNIX platforms as well, although we have not tested whether they indeed do.) The package also contains Dawg control files necessary for creating the simulated MSA sets 1A, 1B, 2, 3P, 3M and 3F. The latest version of the package (“FA_LOLIPOG_P.verxxx”) will be available from the “LOLIPOG” (LOg-LIkelihood for the Pattern Of Gaps) project at the FTP repository of the Bioinformatics Organization [58]. (ZIP 7548 kb) [file 12859_2016_1167_MOESM2_ESM.zip › additional_file_2/FA_LOLIPOG_P.ver0.6.1.6/INDEL_LIKELIHOOD/Proof_of_Principle2/Infer_INDELS/Processed_MSAs2_1/InData/calc_log_mfacs_pars_pwa_dawg.pl]

#!/usr/bin/perl
#
###################################################################################
#	FA_LOLIPOG_P: A package to calculate First-Approximate LOg-LIkelihood for the Pattern Of Gaps,
#		as well as the first-approximate perfect score (described below),
#		of a given MSA (almost exclusively via Perl modules and scripts).
#
#	Version 0.6: Copyright (C) 2015 Kiyoshi Ezawa
#
#    This package is free software: you can redistribute it and/or modify
#    it under the terms of the GNU General Public License as published by
#    the Free Software Foundation, either version 3 of the License, or
#    (at your option) any later version.
#
#    This package is distributed in the hope that it will be useful,
#    but WITHOUT ANY WARRANTY; without even the implied warranty of
#    MERCHANTABILITY or FITNESS FOR A PARTICULAR PURPOSE.  See the
#    GNU General Public License for more details.
#
#    You should have received a copy of the GNU General Public License, "GNU_GPL.txt",
#    along with this package.  If not, see <http://www.gnu.org/licenses/>.
#
#    The author can be contacted by e-mailing to <kezawa dot ezawa3 at gmail dot com>
#    (replace " dot " and " at " with "." and "@", respectively).
###################################################################################
#
# calc_fa_log_mfacs_pars_pwa_dawg.pl:
#	This Perl script calculates the multiplication factors for the local PWAs
#	under the first-order approximation, where only the parsimonious local indel histories are taken into account.
#	The factors are calculated under Dawg's indel model, whose rate parameters are space- and time-homogeneous.
#
#	The script was created by taking advantage of some elements in the scripts, 'ratio_pars_vs_nextpars_pwa_case_ii/iii/iv.pl'.
#
#	[CREATION STARTED on May 16 (Sat), 2015, ENDED on May xx (yyy), 2015.]
#
# ratio_pars_vs_nextpars_pwa_case_iv.pl:
#	This Perl script does basically the same jobs as its predecessor, 'ratio_pars_vs_nextpars_pwa_case_iii.pl,' does.
#	There are, howver, two major differences:
#	(i) It examines the local PWAs in case (iv), instead of those in case (iii);
#	(ii) It only examines a sparse set of grid-points, instead of the exhaustive set of combinations, ($n_A, $n_D).
#
#	[CREATED on May 4 (Mon), 2015.]
#
# ratio_pars_vs_nextpars_pwa_case_iii.pl:
#	This Perl script does nearly the same jobs as its predecessor, 'ratio_pars_vs_nextpars_pwa_case_ii.pl' does.
#	The only difference is that it examines the local PWAs in case (iii),
#	that is, each of them has no ancestral sites and some descendant sites
#	in between two preserved ancestral sites (PASs) that are next to each other.
#
#	[CREATED on May 4 (Mon), 2015.]
#
# ratio_pars_vs_nextpars_pwa_case_ii.pl:
#	This Perl script calculates the portion of the multiplication factor for a local PWA
#	contributed by the parsimonious (i.e., fewest-indel) local histories,
#	that contributed by the next-parsimonious (i.e., next-fewest-indel) local histories,
#	and the ratio of the former to the latter,
#	under fixed model parameters and under several different values of the time lapse (t_F - t_I).
#	The local PWAs examined in this script are in case (ii),
#	that is, each of them has some ancestral sites and no descendant sites
#	in between two preserved ancestral sites (PASs) that are next to each other.
#
#	[CREATED on May 2 (Sat), 2015.]
#

use strict;
use warnings;

use MyFile_manipu qw(
	open_input_file2 open_output_file list_sessions_ext tfm_labels2indices_gen
	);
use MyArrayManipu qw( diff_array );

use MyPertProb_locPWA_dawg qw(
	mfac_asites_vs_dgaps_1event
	mfac_agaps_vs_dsites_1event
	tld_mu_P_pwa_e tld_mu_P_pwa_fg
	mfac_asites_nhom_dsites_2events
	);
	##mfac_asites_vs_dgaps_2events
	##mfac_agaps_vs_dsites_2events
	##mfac_asites_nhom_dsites_3events

use MyTreeMap_indels_ML_hs qw(
	cal_delta_exp_del_5p2
	);


$| = 1; # Flush the buffer for standard output as soon as it receives data.

my $program_path = $0;
my ($program_name) = ($program_path =~ m!([^/]+)$!);

	# Controlling the level of test outputs. #
	# (0: silent; 1: very quiet; 2: quiet; 3: medium; 4: verbose; 5: very verbose) 
our $TEST_LEVEL = 3;


	### MODEL PARAMETERS ###

our $DISTRI = 'PL'; # Power-law distributions.
##our $DISTRI = 'GM'; # Geometric distributions. 

our $TOTRATE_INS = 0.1; # Total insertion rate (per unit time). (lambda_I in Dawg's indel model.)
our $TOTRATE_DEL = 0.1; # Total deletion rate (per unit time). (lambda_D in Dawg's indel model.)

our $EXPONENT_INS = 1.6; # Exponent for the power-law distribution of insertion lengths: f_I (l) is proportional to l^{-$EXPONENT_INS}.
our $EXPONENT_DEL = 1.6; # Exponent for the power-law distribution of deletion lengths: f_D (l) is proportional to l^{-$EXPONENT_DEL}.

our $PROB_EXT_INS = 0.5; # Extention probability for the geometric distribution of insertion lengths: f_I (l) is proportional to $PROB_EXT_INS^{l}.
our $PROB_EXT_DEL = 0.5; # Extention probability for the geometric distribution of deletion lengths: f_D (l) is proportional to $PROB_EXT_DEL^{l}.

=for the full-scale analysis (1)
our $CUTOFF_INS_LEN = 5000; # Cutoff value for the insertion length.
our $CUTOFF_DEL_LEN = 5000; # Cutoff value for the deletion length.
=cut
=for the full-scale analysis (2)
our $CUTOFF_INS_LEN = 1000; # Cutoff value for the insertion length.
our $CUTOFF_DEL_LEN = 1000; # Cutoff value for the deletion length.
=cut
=for the full-scale analysis (3)
our $CUTOFF_INS_LEN = 500; # Cutoff value for the insertion length.
our $CUTOFF_DEL_LEN = 500; # Cutoff value for the deletion length.
=cut
=for the full-scale analysis (5)
our $CUTOFF_INS_LEN = 200; # Cutoff value for the insertion length.
our $CUTOFF_DEL_LEN = 200; # Cutoff value for the deletion length.
=cut
##=for the full-scale analysis (10)
our $CUTOFF_INS_LEN = 100; # Cutoff value for the insertion length.
our $CUTOFF_DEL_LEN = 100; # Cutoff value for the deletion length.
##=cut
=for TESTING the script.
our $CUTOFF_INS_LEN = 20; # Cutoff value for the insertion length.
our $CUTOFF_DEL_LEN = 20; # Cutoff value for the deletion length.
=cut


	# Calculate the insertion/deletion length frequencies. #
my $nfac_ins = my $nfac_del = 0;

if ($DISTRI eq 'PL') {
   for (my $l=1; $l<= $CUTOFF_INS_LEN; $l++) { $nfac_ins += exp (-$EXPONENT_INS * log ($l)); }
   for (my $l=1; $l<= $CUTOFF_DEL_LEN; $l++) { $nfac_del += exp (-$EXPONENT_DEL * log ($l)); }
} elsif ($DISTRI eq 'GM') {
   for (my $l=1; $l<= $CUTOFF_INS_LEN; $l++) { $nfac_ins += exp ( $l * log($PROB_EXT_INS) ); }
   for (my $l=1; $l<= $CUTOFF_DEL_LEN; $l++) { $nfac_ins += exp ( $l * log($PROB_EXT_DEL) ); }
} else {
    print STDOUT "[ERROR '$program_name'] ILLEGAL PARAMETER: ", '$DISTRI = ', "$DISTRI !\n\n";
    print STDERR "[ERROR '$program_name'] $!\n";
    die ;
}


our @FREQS_INS = (0); # Relative frequencies of the insertion lengths.
our @FREQS_DEL = (0); # Relative frequencies of the deletion lengths.

if ($DISTRI eq 'PL') {
   for (my $l=1; $l<= $CUTOFF_INS_LEN; $l++) { $FREQS_INS[$l] = exp (-$EXPONENT_INS * log ($l)) /$nfac_ins; }
   for (my $l=1; $l<= $CUTOFF_DEL_LEN; $l++) { $FREQS_DEL[$l] = exp (-$EXPONENT_DEL * log ($l)) /$nfac_del; }
} elsif ($DISTRI eq 'GM') {
   for (my $l=1; $l<= $CUTOFF_INS_LEN; $l++) { $FREQS_INS[$l] = exp ( $l * log ($PROB_EXT_INS) ) /$nfac_ins; }
   for (my $l=1; $l<= $CUTOFF_DEL_LEN; $l++) { $FREQS_DEL[$l] = exp ( $l * log ($PROB_EXT_DEL) ) /$nfac_del; }
}

	### Other Important Parameters ###

our @TIME_LAPSES = (0.02, 0.05, 0.1, 0.2, 0.3, 0.4, 0.5, 0.6, 0.7, 0.8, 0.9, 1.0); # Values of the time lapse (= t_F - t_I) to be examined. # FOr the full-scale calculation.
##our @TIME_LAPSES = (0.02, 0.05, 0.1, 0.2, 0.3, 0.5, 0.75, 1.0); # Values of the time lapse (= t_F - t_I) to be examined. # FOr the full-scale calculation.
##our @TIME_LAPSES = (0.05, 0.2, 0.5, 1.0); # Values of the time lapse (= t_F - t_I) to be examined. # For TESTING the script. #

our @E_INDEL_CTS = (); # Expected counts of indels. #
foreach my $tlapse (@TIME_LAPSES) { push @E_INDEL_CTS, ($TOTRATE_INS + $TOTRATE_DEL) * $tlapse; }

=for the full-scale analysis (1,2,3)
our $UB_CT_ANCSITES = 500; # Upper-bound of the number of ancestral sites in between the PASs.
our $UB_CT_DECSITES = 500; # Upper-bound of the number of descendant sites in between the PASs.
=cut
##=for the full-scale analysis (3,5,10)
our $UB_CT_ANCSITES = 100; # Upper-bound of the number of ancestral sites in between the PASs.
our $UB_CT_DECSITES = 100; # Upper-bound of the number of descendant sites in between the PASs.
##=cut
=for TESTING the script.
our $UB_CT_ANCSITES = 20; # Upper-bound of the number of ancestral sites in between the PASs.
our $UB_CT_DECSITES = 20; # Upper-bound of the number of descendant sites in between the PASs.
=cut


	### Output files. ###

my $outdir = ($DISTRI eq 'PL') ? "$DISTRI${EXPONENT_INS}_co$CUTOFF_INS_LEN" : "$DISTRI${PROB_EXT_INS}_co$CUTOFF_INS_LEN" ; ## For the full-scale analysis.
##my $outdir = 'TESTs/Test1'; ## For TESTING the script.

my $out_deldel = "$outdir/delta_del.txt";

	# For the bulk multiplication factors. #
my $out_as_dg = "$outdir/lmfacs_asites_vs_dgaps.txt";
my $out_ag_ds = "$outdir/lmfacs_agaps_vs_dsites.txt";
my $out_as_ds = "$outdir/lmfacs_asites_nhom_dsites.txt";

	# For the boundary multiplication factors. #
my $out_bd_as_dg = "$outdir/bd_lmfacs_asites_vs_dgaps.txt";
my $out_bd_ag_ds = "$outdir/bd_lmfacs_agaps_vs_dsites.txt";
my $out_bd_as_ds = "$outdir/bd_lmfacs_asites_nhom_dsites.txt";


	### Create the output directory. ###

unless ( -d $outdir ) {
    unless (0 == system ("mkdir -p $outdir") ) {
	print STDOUT "[ERROR '$program_name'] FAILED to CREATE the OUTPUT DIRECTORY '$outdir': $? !\n";
	print STDERR "[ERROR '$program_name'] $!\n";
	die ;
    }
}
unless (( -r $outdir ) and ( -w $outdir )) {
    unless (0 == system ("chmod u+rw $outdir") ) {
	print STDOUT "[ERROR '$program_name'] FAILED to CHANGE permission MODES of the output directory '$outdir': $? !\n";
	print STDERR "[ERROR '$program_name'] $!\n";
	die ;
    }
}


	### Declare the Beginning of the Script ###

print STDOUT "\n<<< Program name: $program_name (path: $program_path) >>>\n\n";

print STDOUT "Output directory: $outdir .\n\n";

print STDOUT "Output files:\n\n";

print STDOUT "   (Delta_del) $out_deldel ,\n\n";

print STDOUT "   (log-multiplication factors in the bulk)\n";
print STDOUT "     (for ancestral sites vs descendant gaps) $out_as_dg ,\n";
print STDOUT "     (for ancestral gaps vs descendant sites) $out_ag_ds ,\n";
print STDOUT "     (for ancestral sites & non-homologous descendant sites) $out_as_ds ,\n\n";

print STDOUT "   (log-multiplication factors on the PWA boundaries)\n";
print STDOUT "     (for ancestral sites vs descendant gaps) $out_bd_as_dg ,\n";
print STDOUT "     (for ancestral gaps vs descendant sites) $out_bd_ag_ds ,\n";
print STDOUT "     (for ancestral sites & non-homologous descendant sites) $out_bd_as_ds .\n\n\n";


print STDOUT "\n", '$TEST_LEVEL = ', $TEST_LEVEL, " .\n\n";

print STDOUT "\n<< Domains within which the multiplication factors will be calculated >>\n\n";

print STDOUT '#{Ancestral sites}  = (0,) 1, ..., ', $UB_CT_ANCSITES, " ,\n";
print STDOUT '#{Descendant sites} = (0,) 1, ..., ', $UB_CT_DECSITES, " .\n\n";

print STDOUT '@TIME_LAPSES = (', join (', ', @TIME_LAPSES), ") .\n\n";

print STDOUT '@E_INDEL_CTS = (', join (', ', @E_INDEL_CTS), ") .\n\n";


print STDOUT "\n<< Model Parameters >>\n\n";

print STDOUT '$TOTRATE_INS = ', $TOTRATE_INS, " ,\n";
print STDOUT '$TOTRATE_DEL = ', $TOTRATE_DEL, " ,\n\n";

print STDOUT '$DISTRI = ', $DISTRI, " .\n\n";

if ($DISTRI eq 'PL') {
   print STDOUT '@FREQS_INS[l] prpt l^{', -$EXPONENT_INS, "}   (l=1,...,$CUTOFF_INS_LEN) ,\n";
   print STDOUT '@FREQS_DEL[l] prpt l^{', -$EXPONENT_DEL, "}   (l=1,...,$CUTOFF_DEL_LEN) .\n\n";
} elsif ($DISTRI eq 'GM') {
   print STDOUT '@FREQS_INS[l] prpt ', $PROB_EXT_INS, "^{l}   (l=1,...,$CUTOFF_INS_LEN) ,\n";
   print STDOUT '@FREQS_DEL[l] prpt ', $PROB_EXT_DEL, "^{l}   (l=1,...,$CUTOFF_DEL_LEN) .\n\n";
}


print STDOUT "\n<<< Preliminary Process: Calculating the Indel length frequencies on the boundaries >>>\n\n";

our @FREQS_INS_BD = @FREQS_INS; # Under Dawg's model, the insertion length frequency remains the same whether the insertion is in the bulk or on either boundary.

our @FREQS_DEL_BD = ();

for (my $l=1; $l<= $CUTOFF_DEL_LEN; $l++) { # Preliminary for-loop (over deletion lenghts). #

   my $freq_bd = 0;
   for (my $lp= $l; $lp <= $CUTOFF_DEL_LEN; $lp++) { $freq_bd += $FREQS_DEL[$lp]; }

   $FREQS_DEL_BD[$l] = $freq_bd;
}				# End of the preliminary for-loop (over deletion lengths). #


if ($TEST_LEVEL>2) {

   print STDOUT "\n< Indel length frequencies >\n\n";

   print STDOUT join ("\t", 'Length', 'Ins', 'Del', 'Ins(bd)', 'Del(bd)'), "\n\n";

   my $cutoff = ($CUTOFF_INS_LEN > $CUTOFF_DEL_LEN) ? $CUTOFF_INS_LEN : $CUTOFF_DEL_LEN ;

   for (my $l=1; $l<= $cutoff; $l++) {
	my $f_ins = ($l > $CUTOFF_INS_LEN) ? 'undef' : $FREQS_INS[$l] ;
	my $f_del = ($l > $CUTOFF_DEL_LEN) ? 'undef' : $FREQS_DEL[$l] ;
	my $f_ins_bd = ($l > $CUTOFF_INS_LEN) ? 'undef' : $FREQS_INS_BD[$l] ;
	my $f_del_bd = ($l > $CUTOFF_DEL_LEN) ? 'undef' : $FREQS_DEL_BD[$l] ;

	print STDOUT join ("\t", $l, $f_ins, $f_del, $f_ins_bd, $f_del_bd), "\n";
   }
   print STDOUT "\n\n";

}  # END of "if ($TEST_LEVEL>2) {...}". #


print STDOUT "\n<<< Main Process 0: Calculating the 'universal' exponent factor >>>\n\n\n";

my $delta_del = cal_delta_exp_del_5p2 (@FREQS_DEL, $CUTOFF_DEL_LEN);
unless (defined $delta_del) {
	print STDOUT "[ERROR '$program_name'] Subroutine 'cal_delta_exp_dep_5p2' FAILED !\n";
	print STDERR "[ERROR '$program_name'] $!\n";
	die ;
}

my $fh_out0 = open_output_file ($out_deldel, 0);
unless (defined $fh_out0) {
	print STDOUT "[ERROR '$program_name'] 'open_output_file' FAILED on the output file, '$out_deldel' !\n\n";
	print STDERR "[ERROR '$program_name'] $!\n";
	die ;
}

print $fh_out0 "* Delta_del := Sum_{l=1}^{$CUTOFF_DEL_LEN} ", '(l-1) * $FREQ_DEL_LEN[l]', " .\n";
print $fh_out0 "\n";

print $fh_out0 "Delta_del = $delta_del\n\n";

close ($fh_out0);


print STDOUT "\n<<< Main Process 1: Calculating the log-multiplication factors (ancestral sites vs descendant gaps; bulk) >>>\n\n";

my $fh_out1 = open_output_file ($out_as_dg, 0);
unless (defined $fh_out1) {
	print STDOUT "[ERROR '$program_name'] 'open_output_file' FAILED on the output file, '$out_as_dg' !\n\n";
	print STDERR "[ERROR '$program_name'] $!\n";
	die ;
}

print $fh_out1 join ("\t", '#{Anc_sites}\E[#{indels}]', @E_INDEL_CTS), "\n\n";

for (my $n_A = 1; $n_A <= $UB_CT_ANCSITES; $n_A++) { # 1st main for-loop (over #{ancestral sites}). #

	my @lmfacs = ();

	foreach my $tlapse (@TIME_LAPSES) { # Inner foreach-loop (over time-lapses). #

	    my $mfac = mfac_asites_vs_dgaps_1event ($n_A, $tlapse, $TOTRATE_INS, $TOTRATE_DEL, @FREQS_DEL, $CUTOFF_DEL_LEN) ;
	    unless (defined $mfac) {
		print STDOUT "[ERROR '$program_name'] 'mfac_asites_vs_dgaps_1event' FAILED on ", '($n_A, $tlapse) = ', "($n_A, $tlapse) !\n";
		print STDERR "[ERROR '$program_name'] $!\n";
		die ;
	    }

	    push @lmfacs, ($mfac > 0) ? log ($mfac) : 'log(zero)' ;

	}			# End of the inner foreach-loop (over time-lapses). #

	print $fh_out1 join ("\t", $n_A, @lmfacs), "\n";

}	# End of the 1st main for-loop (over #{ancestral sites}). #

close ($fh_out1);


print STDOUT "\n<<< Main Process 2: Calculating the log-multiplication factors (ancestral gaps vs descendant sites; bulk) >>>\n\n";

my $fh_out2 = open_output_file ($out_ag_ds, 0);
unless (defined $fh_out2) {
	print STDOUT "[ERROR '$program_name'] 'open_output_file' FAILED on the output file, '$out_ag_ds' !\n\n";
	print STDERR "[ERROR '$program_name'] $!\n";
	die ;
}

print $fh_out2 join ("\t", '#{Dec_sites}\E[#{indels}]', @E_INDEL_CTS), "\n\n";

for (my $n_D = 1; $n_D <= $UB_CT_DECSITES; $n_D++) { # 2nd main for-loop (over #{descendant sites}). #

	my @lmfacs = ();

	foreach my $tlapse (@TIME_LAPSES) { # Inner foreach-loop (over time-lapses). #

	    my $mfac = mfac_agaps_vs_dsites_1event ($n_D, $tlapse, $TOTRATE_INS, $TOTRATE_DEL, @FREQS_INS, $CUTOFF_INS_LEN) ;
	    unless (defined $mfac) {
		print STDOUT "[ERROR '$program_name'] 'mfac_agaps_vs_dsites_1event' FAILED on ", '($n_D, $tlapse) = ', "($n_D, $tlapse) !\n";
		print STDERR "[ERROR '$program_name'] $!\n";
		die ;
	    }

	    push @lmfacs, ($mfac > 0) ? log ($mfac) : 'log(zero)' ;

	}			# End of the inner foreach-loop (over time-lapses). #

	print $fh_out2 join ("\t", $n_D, @lmfacs), "\n";

}	# End of the 2nd main for-loop (over #{descendant sites}). #

close ($fh_out2);


print STDOUT "\n<<< Main Process 3: Calculating the log-multiplication factors (ancestral sites & non-homologous descendant sites; bulk) >>>\n\n";

my $fh_out3 = open_output_file ($out_as_ds, 0);
unless (defined $fh_out3) {
	print STDOUT "[ERROR '$program_name'] 'open_output_file' FAILED on the output file, '$out_as_ds' !\n\n";
	print STDERR "[ERROR '$program_name'] $!\n";
	die ;
}

print $fh_out3 join ("\t", '#{Anc_sites}:#{dec_sites}\E[#{indels}]', @E_INDEL_CTS), "\n\n";

for (my $n_A = 1; $n_A <= $UB_CT_ANCSITES; $n_A++) { # 3rd main outer for-loop (over #{ancestral sites}). #
   for (my $n_D = 1; $n_D <= $UB_CT_DECSITES; $n_D++) { # main middle for-loop (over #{descendant sites}). #

	my @lmfacs = ();

	foreach my $tlapse (@TIME_LAPSES) { # Inner foreach-loop (over time-lapses). #

	    my ($mfac, $components) = mfac_asites_nhom_dsites_2events ($n_A, $n_D, $tlapse, $TOTRATE_INS, $TOTRATE_DEL, @FREQS_INS, @FREQS_DEL, $CUTOFF_INS_LEN, $CUTOFF_DEL_LEN) ;
	    unless (defined $mfac) {
		print STDOUT "[ERROR '$program_name'] 'mfac_asites_nhom_dsites_2events' FAILED on ", '($n_A, $n_D, $tlapse) = ', "($n_A, $n_D, $tlapse) !\n";
		print STDERR "[ERROR '$program_name'] $!\n";
		die ;
	    }

	    push @lmfacs, ($mfac > 0) ? log ($mfac) : 'log(zero)' ;

	}			# End of the inner foreach-loop (over time-lapses). #

	print $fh_out3 join ("\t", "$n_A:$n_D", @lmfacs), "\n";

    }		# End of the main middle for-loop (over #{descendant sites}). #
}	# End of the 3rd main outer for-loop (over #{ancestral sites}). #

close ($fh_out3);


print STDOUT "\n<<< Main Process 4: Calculating the log-multiplication factors (ancestral sites vs descendant gaps; on either boundary) >>>\n\n";

my $fh_out4 = open_output_file ($out_bd_as_dg, 0);
unless (defined $fh_out4) {
	print STDOUT "[ERROR '$program_name'] 'open_output_file' FAILED on the output file, '$out_bd_as_dg' !\n\n";
	print STDERR "[ERROR '$program_name'] $!\n";
	die ;
}

print $fh_out4 "* This file lists the logarithmic multiplication factors on either PWA boundary.\n\n";

print $fh_out4 join ("\t", '#{Anc_sites}\E[#{indels}]', @E_INDEL_CTS), "\n\n";

for (my $n_A = 1; $n_A <= $UB_CT_ANCSITES; $n_A++) { # 4th main for-loop (over #{ancestral sites}). #

	my @lmfacs = ();

	foreach my $tlapse (@TIME_LAPSES) { # Inner foreach-loop (over time-lapses). #

	    my $mfac = mfac_asites_vs_dgaps_1event ($n_A, $tlapse, $TOTRATE_INS, $TOTRATE_DEL, @FREQS_DEL_BD, $CUTOFF_DEL_LEN) ;
	    unless (defined $mfac) {
		print STDOUT "[ERROR '$program_name'] 'mfac_asites_vs_dgaps_1event' (with the deletion on a boundary) FAILED on ", '($n_A, $tlapse) = ', "($n_A, $tlapse) !\n";
		print STDERR "[ERROR '$program_name'] $!\n";
		die ;
	    }

	    push @lmfacs, ($mfac > 0) ? log ($mfac) : 'log(zero)' ;

	}			# End of the inner foreach-loop (over time-lapses). #

	print $fh_out4 join ("\t", $n_A, @lmfacs), "\n";

}	# End of the 4th main for-loop (over #{ancestral sites}). #

close ($fh_out4);


print STDOUT "\n<<< Main Process 5: Calculating the log-multiplication factors (ancestral gaps vs descendant sites; on either boundary) >>>\n\n";

my $fh_out5 = open_output_file ($out_bd_ag_ds, 0);
unless (defined $fh_out5) {
	print STDOUT "[ERROR '$program_name'] 'open_output_file' FAILED on the output file, '$out_bd_ag_ds' !\n\n";
	print STDERR "[ERROR '$program_name'] $!\n";
	die ;
}

print $fh_out5 "* This file lists the logarithmic multiplication factors on either PWA boundary.\n\n";
print $fh_out5 join ("\t", '#{Dec_sites}\E[#{indels}]', @E_INDEL_CTS), "\n\n";

for (my $n_D = 1; $n_D <= $UB_CT_DECSITES; $n_D++) { # 5th main for-loop (over #{descendant sites}). #

	my @lmfacs = ();

	foreach my $tlapse (@TIME_LAPSES) { # Inner foreach-loop (over time-lapses). #

	    my $mfac = mfac_agaps_vs_dsites_1event ($n_D, $tlapse, $TOTRATE_INS, $TOTRATE_DEL, @FREQS_INS_BD, $CUTOFF_INS_LEN) ;
	    unless (defined $mfac) {
		print STDOUT "[ERROR '$program_name'] 'mfac_agaps_vs_dsites_1event' (with the insertion on a boundary) FAILED on ", '($n_D, $tlapse) = ', "($n_D, $tlapse) !\n";
		print STDERR "[ERROR '$program_name'] $!\n";
		die ;
	    }

	    push @lmfacs, ($mfac > 0) ? log ($mfac) : 'log(zero)' ;

	}			# End of the inner foreach-loop (over time-lapses). #

	print $fh_out5 join ("\t", $n_D, @lmfacs), "\n";

}	# End of the 2nd main for-loop (over #{descendant sites}). #

close ($fh_out5);


print STDOUT "\n<<< Main Process 6: Calculating the log-multiplication factors (ancestral sites & non-homologous descendant sites; on either boundary) >>>\n\n";

my $fh_out6 = open_output_file ($out_bd_as_ds, 0);
unless (defined $fh_out6) {
	print STDOUT "[ERROR '$program_name'] 'open_output_file' FAILED on the output file, '$out_bd_as_ds' !\n\n";
	print STDERR "[ERROR '$program_name'] $!\n";
	die ;
}

print $fh_out6 "* This file lists the logarithmic multiplication factors on either PWA boundary.\n\n";

print $fh_out6 join ("\t", '#{Anc_sites}:#{dec_sites}\E[#{indels}]', @E_INDEL_CTS), "\n\n";

for (my $n_A = 1; $n_A <= $UB_CT_ANCSITES; $n_A++) { # 6th main outer for-loop (over #{ancestral sites}). #
   for (my $n_D = 1; $n_D <= $UB_CT_DECSITES; $n_D++) { # main middle for-loop (over #{descendant sites}). #

	my @lmfacs = ();

	foreach my $tlapse (@TIME_LAPSES) { # Inner foreach-loop (over time-lapses). #

	    my $mfac1 = tld_mu_P_pwa_e ($n_A, $n_D, $tlapse, $TOTRATE_INS, $TOTRATE_DEL, @FREQS_INS_BD, @FREQS_DEL_BD, $CUTOFF_INS_LEN, $CUTOFF_DEL_LEN) ;
	    unless (defined $mfac1) {
		print STDOUT "[ERROR '$program_name'] 'tld_mu_P_pwa_e' (with both the deletion and the insetion on a boundary) FAILED on ", '($n_A, $n_D, $tlapse) = ', "($n_A, $n_D, $tlapse) !\n";
		print STDERR "[ERROR '$program_name'] $!\n";
		die ;
	    }

	    my $mfac2 = tld_mu_P_pwa_fg ($n_A, $n_D, $tlapse, $TOTRATE_INS, $TOTRATE_DEL, @FREQS_INS, @FREQS_DEL_BD, $CUTOFF_INS_LEN, $CUTOFF_DEL_LEN) ;
	    unless (defined $mfac2) {
		print STDOUT "[ERROR '$program_name'] 'tld_mu_P_pwa_fg' (with the deletion on a boundary) FAILED on ", '($n_A, $n_D, $tlapse) = ', "($n_A, $n_D, $tlapse) !\n";
		print STDERR "[ERROR '$program_name'] $!\n";
		die ;
	    }

	    my $mfac3 = tld_mu_P_pwa_fg ($n_A, $n_D, $tlapse, $TOTRATE_INS, $TOTRATE_DEL, @FREQS_INS_BD, @FREQS_DEL, $CUTOFF_INS_LEN, $CUTOFF_DEL_LEN) ;
	    unless (defined $mfac3) {
		print STDOUT "[ERROR '$program_name'] 'tld_mu_P_pwa_fg' (with the insertion on a boundary) FAILED on ", '($n_A, $n_D, $tlapse) = ', "($n_A, $n_D, $tlapse) !\n";
		print STDERR "[ERROR '$program_name'] $!\n";
		die ;
	    }

	    my $mfac = $mfac1 + $mfac2 + $mfac3 ;
    
	    push @lmfacs, ($mfac > 0) ? log ($mfac) : 'log(zero)' ;

	}			# End of the inner foreach-loop (over time-lapses). #

	print $fh_out6 join ("\t", "$n_A:$n_D", @lmfacs), "\n";

    }		# End of the main middle for-loop (over #{descendant sites}). #
}	# End of the 6th main outer for-loop (over #{ancestral sites}). #

close ($fh_out6);


print STDOUT "\n\n\n=== ALL Processes FINISHED !! ===\n\n\n";
