# Supplementary material for: General continuous-time Markov model of sequence evolution via insertions/deletions: local alignment probability computation
Source: BMC Bioinformatics. 2016 Sep 27;17:397. doi: 10.1186/s12859-016-1167-6 (PMC5039815; doi:10.1186/s12859-016-1167-6)
Supplement: Additional file 2: — A package (the version used for the analyses in this paper), which contains Perl modules that implement the key algorithms and formulas, as well as some main Perl scripts that we used for the actual data analyses. (The package is available under the GNU General Public License. The modules and scripts will run on a Mac OS X terminal, and were confirmed to run also on Red Had Enterprise Linux (6.4). And they will probably run on other UNIX platforms as well, although we have not tested whether they indeed do.) The package also contains Dawg control files necessary for creating the simulated MSA sets 1A, 1B, 2, 3P, 3M and 3F. The latest version of the package (“FA_LOLIPOG_P.verxxx”) will be available from the “LOLIPOG” (LOg-LIkelihood for the Pattern Of Gaps) project at the FTP repository of the Bioinformatics Organization [58]. (ZIP 7548 kb) [file 12859_2016_1167_MOESM2_ESM.zip › additional_file_2/FA_LOLIPOG_P.ver0.6.1.6/INDEL_LIKELIHOOD/Proof_of_Principle2/Inputs/Simulated_MSAs2_1/bch_serial_Dawg.sgl_ctrl.pl]

#!/usr/bin/perl
#
###################################################################################
#	FA_LOLIPOG_P: A package to calculate First-Approximate LOg-LIkelihood for the Pattern Of Gaps,
#		as well as the first-approximate perfect score (described below),
#		of a given MSA (almost exclusively via Perl modules and scripts).
#
#	Version 0.6: Copyright (C) 2015 Kiyoshi Ezawa
#
#    This package is free software: you can redistribute it and/or modify
#    it under the terms of the GNU General Public License as published by
#    the Free Software Foundation, either version 3 of the License, or
#    (at your option) any later version.
#
#    This package is distributed in the hope that it will be useful,
#    but WITHOUT ANY WARRANTY; without even the implied warranty of
#    MERCHANTABILITY or FITNESS FOR A PARTICULAR PURPOSE.  See the
#    GNU General Public License for more details.
#
#    You should have received a copy of the GNU General Public License, "GNU_GPL.txt",
#    along with this package.  If not, see <http://www.gnu.org/licenses/>.
#
#    The author can be contacted by e-mailing to <kezawa dot ezawa3 at gmail dot com>
#    (replace " dot " and " at " with "." and "@", respectively).
###################################################################################
#
# bch_serial_Dawg.sgl_ctrl.pl:
#	This modified version of 'bch_serial_Dawg.v2.pl' uses only a single template of the Dawg control file.
#	(CREATION STARTED on Mar 7 (Fri), 2014, ENDED on Mar 8 (Sat), 2014)
#
# bch_serial_Dawg.v2.pl:
#	This modified version of 'bch_serial_Dawg.pl' takes advantage of the fact that differnt sub-classes
#	in the same class shares the same  control file templates,
#	and outputs the simulation results in an easier directory structure.
#	(CREATED on Feb 27 (Thu), 2014)
#
# bch_serial_Dawg.pl:
#	This Perl script performs bach Dawg simulations, based on the template control files.
#	The script was created by taking advantage of the overall framework of the script 'bch_serial_PAML.pl'.
#	(CREATION STARTED on Feb 24 (Mon), 2014, ENDED on Feb 26 (Wed), 2014)
#
# bch_serial_PAML.pl:
#	This Perl script performs bach PAML analyses on the input sequence alignments,
#	all of which share a species tree, stored in multiple gzipped tar archives.
#	The script was created by modifying 'bchbch_refine_msas.pl',
#	and borrowing functions to perform PAML anayses from 'compare_ml_msa.bch.extJC.6t.PhyML.pl'.
#	(CREATION STARTED on Nov 3 (Sun), 2013, ENDED on Nov 3 (Sun), 2013.)
#


use strict;
use warnings;

use MyFile_manipu qw(
	open_input_file2 open_output_file list_sessions_ext
	tfm_labels2indices tfm_labels2indices_gen
	);

use MyTreeManipu_II qw(
	input_tree_file
	);
	## extract_sgltree_from_file
	## output_tree

use MyTreeManipu_II_dawg qw(
	br_draw_subtree_dawg
	);


=for the predecessor 'bchbch_refine_msas.pl'
use MyArrayManipu qw( multiple_sort );

use MyMalnIO qw(
	extract_fasta extract_clw
	pr_ODEN_input
	pr_clustal_like_lite
	);
	## pr_phylip_aln
	## pr_clustal_like_lite_aa

use MyNucSeq2 qw(
	revcom print_sequence
	);

use MyProbDistri qw(
	poisson_cum
	binomial_cum_via_betai
	);
=cut

sub peek_into_archive (\$$$$);
=for the predecessor 'bch_serial_Dawg.v2.pl'.
sub assign_interior_node_names (\$$);
sub create_dawg_ctrl_file (\$\$\%\%);
=cut
sub create_dawg_ctrl_file2 (\$\$\%);


$| = 1; # Flush the buffer for standard output as soon as it receives data.

my $program_path = $0;
my ($program_name) = ($program_path =~ m!([^/]+)$!);

(our $CURR_WORK_DIR = ` pwd `) =~ s/\s+$//;

	## Test Output Levels.
	## 0, silent; 1, very brief; 2, pretty brief; 3, rather verbose; 4, verbose; 5, very verbose, >5: extremely verbose. ##

	# (for the main part):
##our $TEST_LEVEL = 1;
our $TEST_LEVEL = 3;
##our $TEST_LEVEL = 5;

	# For each class, the alignment number, and the random number seed, begins with this number (integer). #
our $BASEBASE_ALN_NUM = 0;

	# Number of alignments per sub-class

=for TESTING the script.
our $CT_CLS = 2; # #{classes of MSAs} (just for convenience)
our $CT_ALN_PER_CLS = 3; # #{MSAs in a class}
=cut
##=for the full-scale analysis.
our $CT_CLS = 400; # #{classes of MSAs} (just for convenience)
our $CT_ALN_PER_CLS = 250; # #{MSAs in a class}
##=cut


=for the predecessor 'bch_serial_Dawg.v2.pl'.
	## Necessary for creating control files. ## 
our %IN2OUT_OPTNAME = ( # $in_optname => $out_optname,
	'Output.File' => 'File',
	'Sim.Reps' => 'Reps',
	'Root.Length' => 'Length',
	'Tree.Tree' => 'Tree',
	'Tree.Scale' => 'TreeScale',
	'Subst.Model' => 'Model',
	'Indel.Model' => 'GapModel',
	'Indel.Params' => 'GapParams',
	'Indel.Rate' => 'Lambda',
	);
=cut

	# Necessary for processing trees #

our $TOP_NODE  = $MyTreeManipu_II::TOP_NODE;
our $INDX_LENGTH = $MyTreeManipu_II::INDX_LENGTH;
our $INDX_BOOT = $MyTreeManipu_II::INDX_BOOT;
our $INDX_INTNODENAME = $MyTreeManipu_II_dawg::INDX_INTNODENAME;

our $PREF_INTNODENAME = 'anc';

	### Executable file. ###

my $main_bin_dawg = "/Users/kezawa3/Bioinformatics/Dawg/Packaged/dawg1.2-release/bin/dawg";


	### Input/Output Files ###

my $session_name = 'trio_blen0.05';
##my $session_name = 'trio_blen0.2';

	## Template of Dawg control files. ##
my $tmpl_file = "Ctrl_templates/dawg_inp_$session_name.txt";
=for the predecessor 'bch_serial_Dawg.v2.pl'.
	## Templates of Dawg control files. ##
	## $tmpl_file = "$indir/$tmpl_file_name", where
	## $indir = "$topindir/$inmiddir1_pref$id_class$inmiddir1_suff/$inmiddir2_pref$id_subclass$inmiddir2_suff";

my $topindir = "/Users/kezawa3/Ezawa_works_UH/Main_Project/2nd_Stage.DNA/Initial_Data/hogd_alt_lite_sbcl";
my $inmiddir1_pref = 'hog_d';
my $inmiddir1_suff = '';
my $inmiddir2_pref = 'hog_d';
my $inmiddir2_suff = '';
my $tmpl_file_name = 'dawg_inp.txt';
=cut


	## Output files ##
	## $out_ctrl_file = "$outdir/$ctrl_pref$aln_num$ctrl_suff", and
	## $out_aln_file = "$outdir/$aln_pref$aln_num$aln_suff", where
	## [ $outdir = "$topoutdir/$outmiddir1_pref$id_class$outmiddir1_suff/$outmiddir2_pref$id_sbclass$outmiddir2_suff"; ] --- for the predecessor 'bch_serial_Dawg.pl'
	## $outdir = "$topoutdir/$outmiddir1_pref$id_class$outmiddir1_suff";

##my $topoutdir = "TESTs/Test1a"; ## For TESTING. ##
my $topoutdir = $session_name; # For full-scale analyses.

my $outmiddir1_pref = 'class_';
my $outmiddir1_suff = '';
=for the predecessor 'bch_serial_Dawg.v2.pl'.
my $outmiddir1_pref = $inmiddir1_pref;
my $outmiddir1_suff = $inmiddir1_suff;
=cut

=for the predecessor 'bch_serial_Dawg.pl'
my $outmiddir2_pref = $inmiddir2_pref;
my $outmiddir2_suff = $inmiddir2_suff;
=cut

my $ctrl_pref = 'dawg_inp';
my $ctrl_suff = '.txt';
my $aln_pref = 'dawg';
my $aln_suff = '.aln';

=for the predecessor 'bch_serial_PAML.pl'

	## Temporary Input Files ##
	# $in_msa = "$intmp_aln_dir/$archive_pref$chr_no/$inaln_pref$anchor_orf_id$inaln_suff",
	# where $chr_no is the numerical part of the chromosome ID (in the BED file(s)).

my $intmp_aln_dir = "$topoutdir/Temporary";
my $inaln_pref = 'optionG_';
my $inaln_suff = '.aln';

	## Template files. (ADDED in creation of 'bch_serial_PAML.pl'.) ##
	##
	## $tmpl_intree = "$tmpl_dir/$intree_name",
	## $tmpl_ctrl_file = "$tmpl_dir/$ctrl_file_name",
my $tmpl_dir = "Templates";
my $intree_name = 'four_yeasts.tree';
my $ctrl_file_name = 'baseml.ctl';

my $tmpl_intree = "$tmpl_dir/$intree_name";
my $tmpl_ctrl_file = "$tmpl_dir/$ctrl_file_name";

=cut

	## Check files/directories ##

	# Main binary files #
foreach my $main_bin ($main_bin_dawg) {
    unless (( -f $main_bin ) and ( -x $main_bin )) {
	print STDERR "[ERROR '$program_name'] CanNOT FIND an executable PROGRAM '$main_bin' !\n";
	die "$! .\n\n";
    }
}

	# ADDED in creation of 'bch_serial_Dawg.sgl_ctrl.pl'. #
foreach my $file ($tmpl_file) {
    unless (( -f $file ) and ( -r $file )) {
	print STDOUT "[ERROR '$program_name'] CanNOT FIND a readable input file '$file' !\n";
	print STDERR "[ERROR '$program_name'] $!\n";
	die;
    }
}
=for the predecessor 'bch_serial_Dawg.v2.pl'.
foreach my $indir ($topindir) {
    unless (( -d $indir ) and ( -r $indir )) {
	print STDOUT "[ERROR '$program_name'] CanNOT FIND a readable input directory '$indir' !\n";
	print STDERR "[ERROR '$program_name'] $!\n";
	die;
    }
}

my $list_id_classes = list_sessions_ext ($topindir, $inmiddir1_pref, $inmiddir1_suff, 'drw');

unless (defined $list_id_classes) {
	print STDOUT "[ERROR '$program_name'] 'list_sessions_ext' FAILED on the top input directory '$topindir' !\n";
	print STDERR "[ERROR '$program_name'] $!\n";
	die;
}

## (@{$list_id_classes}>2) and (@{$list_id_classes} = @{$list_id_classes}[0, 1]); # For TESTING the script. #
=cut

foreach my $out_dir ($topoutdir) {
    unless ( -d $out_dir) {
	print STDOUT "[WARNING '$program_name'] CanNOT FIND an output directory '$out_dir' ! ... I will try to create one...\n\n";
	unless (0 == system (" mkdir -p $out_dir ") ) {
	    print STDOUT "[ERROR '$program_name'] FAILED to create the output directory '$out_dir': $? !\n";
	    print STDERR "[ERROR '$program_name'] $!\n";
	    die;
	}
    }
    unless ( -w $out_dir ) {
	print STDOUT "[WARNING '$program_name'] The output directory '$out_dir' is NOT WRITABLE ! ... I will try to change its permission mode...\n\n";
	unless (0 == system (" chmod -R u+w $out_dir ") ) {
	    print STDOUT "[ERROR '$program_name'] FAILED to change the permission mode of the output directory '$out_dir': $?  !\n";
	    print STDERR "[ERROR '$program_name'] $!\n";
	    die;
	}
    }
}


	### Declare the Beginning of the Script ###

print STDOUT "\n<<<< Program name: $program_name (path: $program_path) >>>>\n\n";

print STDOUT "Session Name:  $session_name .\n\n";

print STDOUT '$CURR_WORK_DIR = ', $CURR_WORK_DIR, " .\n\n";

print STDOUT "Main Dawg executable file: $main_bin_dawg .\n\n";

print STDOUT "{Initial value of the alignment numbers} = $BASEBASE_ALN_NUM .\n\n";

	# MODIFIED in creation of 'bch_serial_Dawg.sgl_ctrl.pl'. #
print STDOUT "{Number of classes} = $CT_CLS ,\n";
print STDOUT "{Number of alignments per class} = $CT_ALN_PER_CLS .\n\n";
=for the predecessor 'bch_serial_Dawg.v2.pl'.
print STDOUT "{Number of alignments per sub-class} = $CT_ALN_PER_SBCLS .\n\n";
=cut

print STDOUT "{Shared prefix of the interior node names} = '$PREF_INTNODENAME' .\n\n";

	# MODIFIED in creation of 'bch_serial_Dawg.sgl_ctrl.pl'. #
print STDOUT "Input Files:\n\n";
print STDOUT "   (Template of Dawg control files) $tmpl_file .\n";

=for the predecessor 'bch_serial_Dawg.v2.pl'.
print STDOUT "   (Templates of Dawg control files) {in_dir}/$tmpl_file_name ,\n";
print STDOUT "         where {in_dir} = {top_in_dir}/$inmiddir1_pref", '{id_class}', "$inmiddir1_suff/$inmiddir2_pref", '{id_subclass}', "$inmiddir2_suff ,\n";
print STDOUT "          with {top_in_dir} = $topindir ,\n";
print STDOUT "           and {id_class} = ", join (', ', @{$list_id_classes}), " \n";

	# MODIFIED in creation of 'bch_serial_Dawg.v2.pl'. #
print STDOUT "                (only the first value of {id_subclass} will be used) .\n\n";
##print STDOUT "                ({id_subclass} will be given later) .\n\n";
=cut

	## Templates of Dawg control files. ##
	## $tmpl_file = "$indir/$tmpl_file_name", where
	## $indir = "$topindir/$inmiddir1_pref$id_class$inmiddir1_suff/$inmiddir2_pref$id_subclass$inmiddir2_suff";

print STDOUT "Output Files:\n\n";

print STDOUT "    (Dawg control files) {out_dir}/$ctrl_pref", '{aln_no}', "$ctrl_suff ,\n";
print STDOUT "    (Dawg alignments)    {out_dir}/$aln_pref", '{aln_no}', "$aln_suff ,\n";

	# MODIFIED in creation of 'bch_serial_Dawg.v2.pl'. #
print STDOUT "         where {out_dir} = {top_out_dir}/$outmiddir1_pref", '{id_class}', "$outmiddir1_suff ,\n";
##print STDOUT "         where {out_dir} = {top_out_dir}/$outmiddir1_pref", '{id_class}', "$outmiddir1_suff/$outmiddir2_pref", '{id_subclass}', "$outmiddir2_suff ,\n";

print STDOUT "         with {top_out_dir} = $topoutdir ,\n";

	# Further MODIFIED in creation of 'bch_serial_Dawg.sgl_ctrl.pl'.
printf STDOUT "         and {id_class} = %04d, ..., %04d ,\n", 1 , $CT_CLS ;
printf STDOUT "          and {aln_num}  = %07d, .., %07d .\n\n", $BASEBASE_ALN_NUM + 1, $BASEBASE_ALN_NUM + $CT_CLS * $CT_ALN_PER_CLS ;
=for the predecessor 'bch_serial_Dawg.v2.pl'.
	# MODIFIED in creation of 'bch_serial_Dawg.v2.pl'. #
print STDOUT "         and {id_class} is the same as those for the input files ,\n";
##print STDOUT "         and {id_class}, {id_subclass} are the same as those for the input files ,\n";
printf STDOUT "          and {aln_num}  = %02d, .., %0d2 .\n\n", 1, $CT_ALN_PER_SBCLS; 
=cut

	## Output files ##
	## $out_ctrl_file = "$outdir/$ctrl_pref$aln_num$ctrl_suff", and
	## $out_aln_file = "$outdir/$aln_pref$aln_num$aln_suff", where
	## $outdir = "$topoutdir/$outmiddir1_pref$id_class$outmiddir1_suff/$outmiddir2_pref$id_sbclass$outmiddir2_suff";

print STDOUT "\n\n<<< Now, the main process begins ... >>>\n\n";

my $base_aln_num = $BASEBASE_ALN_NUM; # MOVED from within the main outer foreach-loop. #

my $ct_classes = my $totct_sbclasses = my $totct_malns = 0;
my $totct_anom = my $totct_fail = my $totct_succ = 0;

	# MODIFIED in creation of 'bch_serial_Dawg.sgl_ctrl.pl'. #
for (my $c = 1; $c <= $CT_CLS; $c++) { # Main outer for-loop (over classes).

    my $id_class = sprintf ("%04d", $c);

=for the predecessor 'bch_serial_Dawg.v2.pl'.
foreach my $id_class (@{$list_id_classes}) {...} # Main outer foreach-loop (over classes). # 

    my $inmiddir = "$topindir/$inmiddir1_pref$id_class$inmiddir1_suff";
=cut

    my $outmiddir_name = "$outmiddir1_pref$id_class$outmiddir1_suff";
    my $outmiddir = "$topoutdir/$outmiddir_name";

    print STDOUT "<< Class: $id_class >>\n\n";

=for the predecessor 'bch_serial_Dawg.v2.pl'.
    unless (( -d $inmiddir ) and ( -r $inmiddir )) {
	print STDOUT "[ERROR '$program_name'] CanNOT FIND a readable input directory '$inmiddir' !\n";
	print STDERR "[ERROR '$program_name'] $!\n";
	die;
    }

    my $list_id_sbclasses = list_sessions_ext ($inmiddir, $inmiddir2_pref, $inmiddir2_suff, 'drw');

    unless (defined $list_id_sbclasses) {
	print STDOUT "[ERROR '$program_name'] 'list_sessions_ext' FAILED on the middle input directory '$inmiddir' !\n";
	print STDERR "[ERROR '$program_name'] $!\n";
	die;
    }
=cut

=for the predecessor 'bch_serial_Dawg.pl'
    ## (@{$list_id_sbclasses}>2) and (@{$list_id_sbclasses} = @{$list_id_sbclasses}[0, 1]); # For TESTING the script. #
=cut

  if ($TEST_LEVEL>1) {
=for the predecessor 'bch_serial_Dawg.v2.pl'.
    print STDOUT "Middle input directory:  $inmiddir .\n";
=cut
    print STDOUT "Middle output directory: $outmiddir .\n\n";

=for the predecessor 'bch_serial_Dawg.v2.pl'.
    print STDOUT "{id_subclasses} = ", join (', ', @{$list_id_sbclasses}), " ,\n";
    print STDOUT " out of which only the 1st subclass will be used ...\n\n";
=cut
  }

=for the predecessor 'bch_serial_Dawg.v2.pl'.
	## ADDED in creation of 'bch_serial_Dawg.v2.pl'. (Used whether it's the FULL-SCALE analysis or TESTING the script). #
    (@{$list_id_sbclasses}>1) and (@{$list_id_sbclasses} = ($list_id_sbclasses->[0]) );
=cut

    my $ct_sbclasses = my $ct_malns = 0;
    my $ct_anom = my $ct_fail = my $ct_succ = 0;

    my $log_name = "log_dawg.txt";

    ## my $base_aln_num = $BASEBASE_ALN_NUM; MOVED above the main outer foreach-loop. #


=DISABLED in creation of 'bch_serial_Dawg.sgl_ctrl.pl'
    foreach my $id_sbclass (@{$list_id_sbclasses}) { # Main middle foreach-loop (over sub-classes). #

	print STDOUT "< Sub-class: $id_sbclass >\n\n";

	my $indir = "$inmiddir/$inmiddir2_pref$id_sbclass$inmiddir2_suff";
=cut

		## MODIFIED in creation of 'bch_serial_Dawg.v2.pl'. ##
	my $outdir = $outmiddir;
	##my $outdir = "$outmiddir/$outmiddir2_pref$id_sbclass$outmiddir2_suff";

=for the predecessor 'bch_serial_Dawg.v2.pl'.
	unless (( -d $indir ) and ( -r $indir )) {
	    print STDOUT "[ERROR '$program_name'] CanNOT FIND a readable input directory '$indir' !\n";
	    print STDERR "[ERROR '$program_name'] $!\n";
	    die;
	}
=cut

	unless ( -d $outdir) {
	    unless (0 == system (" mkdir -p $outdir ") ) {
		print STDOUT "[ERROR '$program_name'] FAILED to create the output directory '$outdir': $? !\n";
		print STDERR "[ERROR '$program_name'] $!\n";
		die;
	    }
	}
	unless ( -w $outdir ) {
	    print STDOUT "[WARNING '$program_name'] The output directory '$outdir' is NOT WRITABLE ! ... I will try to change its permission mode...\n\n";
	    unless (0 == system (" chmod -R u+w $outdir ") ) {
		print STDOUT "[ERROR '$program_name'] FAILED to change the permission mode of the output directory '$outdir': $?  !\n";
		print STDERR "[ERROR '$program_name'] $!\n";
		die;
	    }
	}

=for the predecessor 'bch_serial_Dawg.v2.pl'.
	my $tmpl_file = "$indir/$tmpl_file_name";

   if ($TEST_LEVEL>1) {
	print STDOUT "Input directory: $indir .\n";
	print STDOUT "Output directory: $outdir .\n\n";
   }

	$ct_sbclasses++;

	    ## Templates of Dawg control files. ##
	    ## $tmpl_file = "$indir/$tmpl_file_name", where
	    ## $indir = "$topindir/$inmiddir1_pref$id_class$inmiddir1_suff/$inmiddir2_pref$id_subclass$inmiddir2_suff";

	unless (( -f $tmpl_file ) and ( -r $tmpl_file )) {
	    print STDOUT "[ERROR '$program_name'] CanNOT FIND a readable control file template '$tmpl_file' !\n";
	    print STDERR "[ERROR '$program_name'] $!\n";
	    die ; 
	}

    (print STDOUT "Template of the Dawg control file: $tmpl_file .\n\n") if ($TEST_LEVEL>2);
=cut

	for (my $n=1; $n <= $CT_ALN_PER_CLS; $n++) { # Main inner for-loop (over simulated alignments). #
	## for (my $n=1; $n <= $CT_ALN_PER_SBCLS; $n++) {...} # Main inner for-loop (over simulated alignments). #  -- For the predecessor 'bch_serial_Dawg.v2.pl'.

	    my $number = $n + $base_aln_num;
	    my $aln_num = sprintf ("%07d", $number);
	    ##my $aln_num = sprintf ("%04d", $number);
	    ##my $aln_num = sprintf ("%03d", $n);
	    ####my $aln_num = sprintf ("%02d", $n);

   (print STDOUT "( Alignment number: $aln_num )\n\n") if ($TEST_LEVEL>2);

	    my $ctrl_file_name = "$ctrl_pref$aln_num$ctrl_suff";
	    my $out_ctrl_file = "$outdir/$ctrl_file_name";
	    my $aln_file_name = "$aln_pref$aln_num$aln_suff";
	    my $out_aln_file = "$outdir/$aln_file_name";

		## Output files ##
		## $out_ctrl_file = "$outdir/$ctrl_pref$aln_num$ctrl_suff", and
		## $out_aln_file = "$outdir/$aln_pref$aln_num$aln_suff", where

	    my %specified_options = (
		'File' => join ('', '"' , $aln_file_name, '"'),
		'Reps' => 1,
		'Model' => '"JC"',
		'GapModel' => '"PL"',
		'Format' => '"Clustal"',
		'Seed' => $number,
		##'Seed' => $n,
		## 'Output.Split' => 'CommentOut', # Comment out this option. #
		);

			# MODIFIED in creation of 'bch_serial_Dawg.sgl_ctrl.pl'. #
	    unless ( create_dawg_ctrl_file2 ($tmpl_file, $out_ctrl_file, %specified_options) ) {
	    ##unless ( create_dawg_ctrl_file ($tmpl_file, $out_ctrl_file, %IN2OUT_OPTNAME, %specified_options) ) {...} # --- For the predecessor 'bch_serial_Dawg.v2.pl'.
		print STDOUT "[ERROR '$program_name'] The subroutine 'create_dawg_ctrl_file2' FAILED on the output file '$out_ctrl_file' with the template '$tmpl_file' !\n";
		print STDERR "[ERROR '$program_name'] $!\n";
		die ;
	    }

	    ## next; # For TESTING the subroutine 'create_dawg_ctrl_file'. #


			### RESTART FROM HERE ###

		# Perform the Dawg simulation in the output directory. #

	    unless ( chdir $outdir ) {
		print STDERR "[ERROR '$program_name'] FAILED the command 'chdir' to change the directory to '$outdir' to perform the Dawg simulation of the number '$aln_num' in the class '$id_class' !\n";
		print STDERR "[ERROR '$program_name'] $!\n";
		die;
	    }

	    unless (0 == system ("echo 'Aln_no.: $aln_num' >> $log_name") ) {
		print STDERR "[ERROR '$program_name'] 'system ('echo ...')' FAILED before the Dawg simulation of number '$aln_num' in the class '$id_class' !\n";
		print STDERR "[ERROR '$program_name'] $!\n";
		die;
	    }

	    unless (0 == system ("$main_bin_dawg $ctrl_file_name >> $log_name 2>&1") ) {
		print STDERR "[ERROR '$program_name'] 'system ('$main_bin_dawg ...')' FAILED for the alignment number '$aln_num' in the class '$id_class' !\n";
		print STDERR "[ERROR '$program_name'] $!\n";
		die;
	    }
  (print STDOUT "\n ... Successfully performed a Dawg simulation for the alignment number '$aln_num' in the class '$id_class' ...\n\n") if ($TEST_LEVEL>2);

	    unless (0 == system ("echo '' >> $log_name") ) {
		print STDERR "[ERROR '$program_name'] 'system ('echo ...')' FAILED after the Dawg simulation of number '$aln_num' in the class '$id_class' !\n";
		print STDERR "[ERROR '$program_name'] $!\n";
		die;
	    }

		# Get back to the original directory. #

	    unless ( chdir $CURR_WORK_DIR ) {
		print STDERR "[ERROR '$program_name'] FAILED the subroutine 'chdir' to MOVE BACK to the original working directory '$CURR_WORK_DIR' after performing the Dawg simulation of the number '$aln_num' in the class '$id_class' !\n";
		print STDERR "[ERROR '$program_name'] $!\n";
		die;
	    }

	    $ct_succ++;

	}					# End of the main inner for-loop (over simulated alignments). #


	##$base_aln_num += $CT_ALN_PER_SBCLS; # MOVED below the end of the main middle foreach-loop. #

=DISABLED in creation of 'bch_serial_Dawg.sgl_ctrl.pl'
    }					# End of the main middle foreach-loop (over sub-classes). #
=cut

=for the predecessor 'bch_serial_Dawg.v2.pl'.
    print STDOUT "#{sub-classes} = $ct_sbclasses .\n";
=cut
    print STDOUT "#{MSAs}  = $ct_malns .\n";
    print STDOUT "    #{Anomalous} = $ct_anom ,\n";
    print STDOUT "    #{Failed}    = $ct_fail ,\n";
    print STDOUT "    #{Succeeded} = $ct_succ .\n\n";

=for the predecessor 'bch_serial_Dawg.v2.pl'.
    $totct_sbclasses += $ct_sbclasses;
=cut
    $totct_malns += $ct_malns;
    $totct_anom +=  $ct_anom;
    $totct_fail += $ct_fail;
    $totct_succ += $ct_succ;


	## Archive the Middle output directory (storing the outputs of Dawg simulations in the class '$id_class'). ##

    my $out_archive_name = "$outmiddir_name.tgz";
    ##my $out_archive_name = "$mid_dir.tgz";

       ## $outmiddir = "$topoutdir/$outmiddir_name";

    unless ( chdir $topoutdir ) {
	print STDOUT "[ERROR '$program_name'] FAILED the command 'chdir' to change the directory to '$topoutdir' !\n";
	print STDERR "[ERROR '$program_name'] $!\n";
	die;
    }

    unless (0 == system ("tar -cpzf $out_archive_name $outmiddir_name") ) {
	print STDOUT "[ERROR '$program_name'] FAILED TO CREATE a tar-gzipped ARCHIVE '$out_archive_name' out of the directory '$outmiddir_name' under the directory '$topoutdir': $? !\n";
	print STDERR "[ERROR '$program_name'] $!\n";
	die;
    }

    unless (0 == system ("rm -rf $outmiddir_name") ) {
	print STDOUT "[ERROR '$program_name'] FAILED to REMOVE the directory '$outmiddir_name' under the directory '$topoutdir': $? !\n";
	print STDERR "[ERROR '$program_name'] $!\n";
	die;
    }
 (print STDOUT "\n... Successfully archived the simulation results of the class '$id_class' into '$out_archive_name' under '$topoutdir'!!\n\n") if ($TEST_LEVEL>1);

    unless ( chdir $CURR_WORK_DIR ) {
	print STDOUT "[ERROR '$program_name'] FAILED the subroutine 'chdir' to RETURN TO the original place, '$CURR_WORK_DIR' !\n";
	print STDERR "[ERROR '$program_name'] $!\n";
	die;
    }

    $base_aln_num += $CT_ALN_PER_CLS; # MOVED from within the main middle foreach-loop, and slightly modified in creation of 'bch_serial_Dawg.sgl_ctrl.pl' . #

}			# End of the main outer foreach-loop (over classes). #


print STDOUT "\n=== All Processes FINISHED !! ===\n\n";

=for the predecessor 'bch_serial_Dawg.v2.pl'.
print STDOUT "#{Classes} = $ct_classes .\n";
print STDOUT "Total#{sub-classes} = $totct_sbclasses .\n";
=cut
print STDOUT "Total#{MSAs}  = $totct_malns .\n";
print STDOUT "   Total#{Anomalous} = $totct_anom ,\n";
print STDOUT "   Total#{Failed}    = $totct_fail ,\n";
print STDOUT "   Total#{Succeeded} = $totct_succ .\n\n";


	### DEFINITIONS OF THE SUBROUTINES ###

# peek_into_archive:
#	This subroutine looks into an input archive and outputs a list of entries.
#	The archive is supposed to be storing files with the following paths:
#	"$dir/$pref$id$suff",
#	where $id specifies the ID of the file.
#
# INPUT: (\$in_archive, $dir, $pref, $suff), where
#	$in_archive is the path to the input archive;
#	$dir/$pref/$suff are templates for the paths to the files stored in the archive.
#
# OUTPUT: \@list_ids, where
#	@list_ids stores the IDs of the archived files with the above paths.
#
sub peek_into_archive (\$$$$) {

	my ($in_archive, $dir, $pref, $suff) = @_;
	local $/ = "\n"; # Use the default input-record-separator. #

	my $fh_tmp;
	unless ( open ($fh_tmp, "tar -tzf ${$in_archive} |" ) ) {
	    print STDOUT "[ERROR 'peek_into_archive'] CanNOT fork or look into ${$in_archive}: $!\n";
	    return undef;
	}

	my @list_ids = ();

	my $ext_pref = "$dir/$pref"; # Extended prefix. #
	my $len_epref = length $ext_pref;
	my $len_suff = length $suff;

	while (my $tmp = <$fh_tmp>) { # Main while-loop (over input lines) #

	    $tmp =~ s/\s+$//; # Remove white spaces at the end of the entry (serving as a separator (and possibly a pad)).
	    ($ext_pref =~ m/^\.\//) or ($tmp =~ s/^\.\///); # Remove './' at the beginning of the entry unless $ext_pref begins with './'. (ADDED in creation of 'bch_serial_PAML.pl'.)

	    my $tmp_suff = substr ($tmp, - $len_suff, $len_suff, '');

	    ($tmp_suff eq $suff) or next; # Skip if the suffix doesn't match.

	    my $tmp_epref = substr ($tmp, 0, $len_epref, '');

	    ($tmp_epref eq $ext_pref) or next; # Skip if the extended prefix doesn't match.

	    push @list_ids, $tmp; # The remnant of the entry must be the ID.


	}			# End of the main while-loop (over input lines) #
	close ($fh_tmp);

	return \@list_ids;

}	# End of the subroutine 'peek_into_archive' #


=for the predecessor 'bch_serial_Dawg.v2.pl'.
# assign_interior_node_names:
#	This subroutine receives a tree in the Newick format,
#	assigns the names to the interior nodes in a systematic way,
#	and returns the resulting tree.
#
# INPUT: (\$intree, $pref_intnodename), where
#	$intree is a tree in the Newick format;
#	$pref_intnodename is the common prefix for the interior node name.
#
# OUTPUT: \$outree, where
#	$outtree is the same tree as $intree, but with names of the interior nodes.
#
sub assign_interior_node_names (\$$) {

	my ($intree, $pref_intnodename) = @_;

	my %node2pa; my %node2ch; my %name2id; my %id2name; my %br_attr;
	unless ( input_tree_file (${$intree}, %node2pa, %node2ch, %name2id, %id2name, %br_attr) ) {
	    print STDOUT "[ERROR 'assign_interior_node_names'] 'input_tree_file' FAILED: $! !\n";
	    return undef;
	}

		## If branches are found to have negative lengths, the lengths will be forcefully set at zero. ##

	foreach my $br (keys %br_attr) { # Preliminary foreach-loop (over branches). #
	    my $attr = $br_attr{$br};
	    ((defined $attr) and (defined $attr->[$INDX_LENGTH])) or next;
	    ($attr->[$INDX_LENGTH] < 0) and ($attr->[$INDX_LENGTH] = 0);
	}			# End of the preliminary foreach-loop (over branches). #

		## Systematically assign names to the interior nodes. ##

	my $topnode_id = $name2id{$TOP_NODE};

	my @nodes = ($topnode_id);
	my $intnode_num = 1;
	my $topnode_name = sprintf ("${pref_intnodename}%04d", $intnode_num);

	while (@nodes>0) { # Main outer while-loop (until the interior nodes run out). #

	    my @new_nodes = ();
	    foreach my $node (@nodes) { # Main middle foreach-loop (over nodes of this generation). #

		my $children = $node2ch{$node};
		((defined $children) and (@{$children}>0)) or next; # Skip exterior nodes. #

		unless ($node == $topnode_id) {
		    $intnode_num++;
		    my $nodename = sprintf ("${pref_intnodename}%04d", $intnode_num);
		    my $attr = $br_attr{$node};
		    (defined $attr) or ($attr = $br_attr{$node} = []);
		    $attr->[$INDX_INTNODENAME] = $nodename;
		}

		push @new_nodes, @{$children};

	    }			# End of the main middle foreach-loop (over nodes of this generation). #
		# Update the node set to the next generation. #
	    @nodes = @new_nodes;

	}	# End of the main outer while-loop (until the interior nodes run out). #


	my $option_bootlabel = 0; # = 0 if you display bootstrap values at the nodes.
	my $option_nodeid = 0; # = 0 if you don't want the node ID displayed in the tree.

	my $outtree = br_draw_subtree_dawg ($topnode_id, %node2ch, %id2name, %br_attr, $option_bootlabel, $option_nodeid);
	unless (defined $outtree) {
	    print STDOUT "[ERROR 'assign_interior_node_names'] 'br_draw_subtree_dawg' FAILED (topnode: $topnode_id): $! !\n";
	    return undef;
	}

		# A BUG fixed on Feb 25 (Tue), 2014. #
	##$outtree .= "$topnode_name\;";
	##return \$outtree;

	${$outtree} .= "$topnode_name\;";

	return $outtree;

}	# End of the subroutine 'assign_interior_node_names' #
=cut


=for the predecessor 'bch_serial_Dawg.v2.pl'.
# create_dawg_ctrl_file:
#	This subroutine creates	a Dawg control file
#	based on a template, and options specified by the input.
#
# INPUT: (\$in_tmpl_file, \$out_ctrl_file, \%in2out_optname, \%specified_options), where
#	$in_tmpl_file is the path to the input template of the control file;
#	$out_ctrl_file is the path to the output control file;
#	%in2out_optname = ($in_optname => $out_optname, ...) with
#	  $in_optname being the option name used in the input template, and
#	  $out_optname being the option name to be used in the output file;
#	%specified_options = ($option_name => $specified_value, ...) for the options whose values must be fixed as specified. (These values will override the values given previously.);
#
# OUTPUT: 1 if the subroutine successfully ended,
#	  0 if it failed.
#
sub create_dawg_ctrl_file (\$\$\%\%) {

	my ($in_tmpl_file, $out_ctrl_file, $in2out_optname, $specified_options) = @_;
	$/ = "\n"; # Use a newline character as an input record separator.

	my $fh_tmpl = open_input_file2 (${$in_tmpl_file});
	unless (defined $fh_tmpl) {
	    print STDOUT "[ERROR 'create_dawg_ctrl_file'] 'open_input_file2' FAILED on the input template file '${$in_tmpl_file}': $! !\n";
	    return 0;
	}

	my $fh_ctrl = open_output_file (${$out_ctrl_file}, 0);
	unless (defined $fh_ctrl) {
	    print STDOUT "[ERROR 'create_dawg_ctrl_file'] 'open_output_file' FAILED on the output control file '${$out_ctrl_file}': $! !\n";
	    return 0;
	}

	my %already; # = ($out_optname => 1, ...) for options already printed out. #

	my $target;

	while (my $line = <$fh_tmpl>) { # Main while-loop (over lines in the template file). #

	   if ($line =~ m/^\#\s+Target\:/) {
		$target = $line;
		next;

	    } elsif ($line =~ m/^\#/) { # Output comment lines as they are. #
		print $fh_ctrl $line;
		next;
	    }

	    $line =~ s/\s+$//;

	    my ($in_optname, $in_value) = split /\s*\=\s*/, $line;
	    unless (defined $in_value) {
		print STDOUT "[CAUTION 'create_dawg_ctrl'] Found an ANOMALOUS line: $! !\n";
		print STDOUT "'$line' .\n\n";
		next;
	    }

	    my $out_optname = $in2out_optname->{$in_optname};
	    unless (defined $out_optname) { # Comment out the option if it has no corresponding output option name.
		print $fh_ctrl '#', $line, "\n";
		next;
	    }

	    $already{$out_optname} = 1;

	    if ($out_optname eq 'Tree') {

		my $out_tree = assign_interior_node_names ($in_value, $PREF_INTNODENAME);
		unless (defined $out_tree) {
		    print STDOUT "[ERROR 'create_dawg_ctrl'] 'assign_interior_node_names' FAILED on the tree in the template '${$in_tmpl_file}': $! !\n";
		    return 0;
		}
		print $fh_ctrl join (' = ', $out_optname, ${$out_tree}), "\n";

	    } elsif ($out_optname eq 'GapParams') {

		my $out_value = "\{$in_value\}"; # Slightly reformat the value. #
		print $fh_ctrl join (' = ', $out_optname, $out_value ), "\n";

	    } else {
		my $out_value = $specified_options->{$out_optname};
		(defined $out_value) or ($out_value = $in_value);
		print $fh_ctrl join (' = ', $out_optname, $out_value), "\n";
	    }

	}		# End of the main while-loop (over lines in the template file). #
	close ($fh_tmpl);

	foreach my $optname (sort keys %{$specified_options}) { # Trailing foreach-loop (over specified options). #

	    (defined $already{$optname}) and next; # Skip if the option is already printed out. #

	    my $value = $specified_options->{$optname};

	    print $fh_ctrl join (' = ', $optname, $value), "\n";

	}						# End of the trailing foreach-loop (over specified options). #

	(defined $target) and (print $fh_ctrl $target);

	close ($fh_ctrl);

	return 1;

}	# End of the subroutine 'create_dawg_ctrl_file'. #
=cut


# create_dawg_ctrl_file2:
#	This modified version of 'create_dawg_ctrl_file' inputs a template
#	that can be used for Dawg as it is,
#	and slightly modifies it as necessary to create a new control file.
#	(CREATED in creation of 'bch_serial_Dawg.sgl_ctrl.pl'.)
#
# create_dawg_ctrl_file:
#	This subroutine creates	a Dawg control file
#	based on a template, and options specified by the input.
#
# [INPUT: (\$in_tmpl_file, \$out_ctrl_file, \%in2out_optname, \%specified_options), where ] --- for the predecessor 'create_dawg_ctrl_file'.
# INPUT: (\$in_tmpl_file, \$out_ctrl_file, \%specified_options), where
#	$in_tmpl_file is the path to the input template of the control file;
#	$out_ctrl_file is the path to the output control file;
#	[ %in2out_optname = ($in_optname => $out_optname, ...) with
#	  $in_optname being the option name used in the input template, and
#	  $out_optname being the option name to be used in the output file; ] --- for the predecessor 'create_dawg_ctrl_file'.
#	%specified_options = ($option_name => $specified_value, ...) for the options whose values must be fixed as specified. (These values will override the values given previously.);
#
# OUTPUT: 1 if the subroutine successfully ended,
#	  0 if it failed.
#
sub create_dawg_ctrl_file2 (\$\$\%) {

	my ($in_tmpl_file, $out_ctrl_file, $specified_options) = @_;
	##my ($in_tmpl_file, $out_ctrl_file, $in2out_optname, $specified_options) = @_;
	$/ = "\n"; # Use a newline character as an input record separator.

	my $fh_tmpl = open_input_file2 (${$in_tmpl_file});
	unless (defined $fh_tmpl) {
	    print STDOUT "[ERROR 'create_dawg_ctrl_file2'] 'open_input_file2' FAILED on the input template file '${$in_tmpl_file}': $! !\n";
	    return 0;
	}

	my $fh_ctrl = open_output_file (${$out_ctrl_file}, 0);
	unless (defined $fh_ctrl) {
	    print STDOUT "[ERROR 'create_dawg_ctrl_file2'] 'open_output_file' FAILED on the output control file '${$out_ctrl_file}': $! !\n";
	    return 0;
	}

	my %already; # = ($out_optname => 1, ...) for options already printed out. #

	my $target;

	while (my $line = <$fh_tmpl>) { # Main while-loop (over lines in the template file). #

	   ($line =~ m/\S/) or next; # Skip a blank line. (ADDED in creation of 'bch_serial_Dawg.sgl_ctrl.pl'.)

	   if ($line =~ m/^\#\s+Target\:/) {
		$target = $line;
		next;

	    } elsif ($line =~ m/^\#/) { # Output comment lines as they are. #
		print $fh_ctrl $line;
		next;
	    }

	    $line =~ s/\s+$//;

	    my ($in_optname, $in_value) = split /\s*\=\s*/, $line;
	    unless (defined $in_value) {
		print STDOUT "[CAUTION 'create_dawg_ctrl2'] Found an ANOMALOUS line: $! !\n";
		print STDOUT "'$line' .\n\n";
		next;
	    }

		# MODIFIED in creation of 'create_dawg_ctrl_file2'. #
	    my $out_optname = $in_optname;
=for the predecessor 'create_dawg_ctrl_file'.
	    my $out_optname = $in2out_optname->{$in_optname};
	    unless (defined $out_optname) { # Comment out the option if it has no corresponding output option name.
		print $fh_ctrl '#', $line, "\n";
		next;
	    }
=cut

	    $already{$out_optname} = 1;

	    if ($out_optname eq 'Tree') {

			# MODIFIED in creation of 'create_dawg_ctrl_file2'. #
		my $out_tree = \$in_value;
=for the predecessor 'create_dawg_ctrl_file'.
		my $out_tree = assign_interior_node_names ($in_value, $PREF_INTNODENAME);
		unless (defined $out_tree) {
		    print STDOUT "[ERROR 'create_dawg_ctrl'] 'assign_interior_node_names' FAILED on the tree in the template '${$in_tmpl_file}': $! !\n";
		    return 0;
		}
=cut
		print $fh_ctrl join (' = ', $out_optname, ${$out_tree}), "\n";

=for the predecessor 'create_dawg_ctrl_file'.
	    } elsif ($out_optname eq 'GapParams') {

		my $out_value = "\{$in_value\}"; # Slightly reformat the value. #
		print $fh_ctrl join (' = ', $out_optname, $out_value ), "\n";
=cut

	    } else {
		my $out_value = $specified_options->{$out_optname};
		(defined $out_value) or ($out_value = $in_value);
		print $fh_ctrl join (' = ', $out_optname, $out_value), "\n";
	    }

	}		# End of the main while-loop (over lines in the template file). #
	close ($fh_tmpl);

	foreach my $optname (sort keys %{$specified_options}) { # Trailing foreach-loop (over specified options). #

	    (defined $already{$optname}) and next; # Skip if the option is already printed out. #

	    my $value = $specified_options->{$optname};

	    print $fh_ctrl join (' = ', $optname, $value), "\n";

	}						# End of the trailing foreach-loop (over specified options). #

	(defined $target) and (print $fh_ctrl $target);

	close ($fh_ctrl);

	return 1;

}	# End of the subroutine 'create_dawg_ctrl_file2'. #
