# Supplementary material for: General continuous-time Markov model of sequence evolution via insertions/deletions: local alignment probability computation
Source: BMC Bioinformatics. 2016 Sep 27;17:397. doi: 10.1186/s12859-016-1167-6 (PMC5039815; doi:10.1186/s12859-016-1167-6)
Supplement: Additional file 2: — A package (the version used for the analyses in this paper), which contains Perl modules that implement the key algorithms and formulas, as well as some main Perl scripts that we used for the actual data analyses. (The package is available under the GNU General Public License. The modules and scripts will run on a Mac OS X terminal, and were confirmed to run also on Red Had Enterprise Linux (6.4). And they will probably run on other UNIX platforms as well, although we have not tested whether they indeed do.) The package also contains Dawg control files necessary for creating the simulated MSA sets 1A, 1B, 2, 3P, 3M and 3F. The latest version of the package (“FA_LOLIPOG_P.verxxx”) will be available from the “LOLIPOG” (LOg-LIkelihood for the Pattern Of Gaps) project at the FTP repository of the Bioinformatics Organization [58]. (ZIP 7548 kb) [file 12859_2016_1167_MOESM2_ESM.zip › additional_file_2/FA_LOLIPOG_P.ver0.6.1.6/INDEL_LIKELIHOOD/Proof_of_Principle2/Verify_Abs_Prob_Gpatterns/Processed_MSAs2_1/bchbch_retrieve_abs_prob_gpatterns.pl]

#!/usr/bin/perl
#
###################################################################################
#	FA_LOLIPOG_P: A package to calculate First-Approximate LOg-LIkelihood for the Pattern Of Gaps,
#		as well as the first-approximate perfect score (described below),
#		of a given MSA (almost exclusively via Perl modules and scripts).
#
#	Version 0.6: Copyright (C) 2015 Kiyoshi Ezawa
#
#    This package is free software: you can redistribute it and/or modify
#    it under the terms of the GNU General Public License as published by
#    the Free Software Foundation, either version 3 of the License, or
#    (at your option) any later version.
#
#    This package is distributed in the hope that it will be useful,
#    but WITHOUT ANY WARRANTY; without even the implied warranty of
#    MERCHANTABILITY or FITNESS FOR A PARTICULAR PURPOSE.  See the
#    GNU General Public License for more details.
#
#    You should have received a copy of the GNU General Public License, "GNU_GPL.txt",
#    along with this package.  If not, see <http://www.gnu.org/licenses/>.
#
#    The author can be contacted by e-mailing to <kezawa dot ezawa3 at gmail dot com>
#    (replace " dot " and " at " with "." and "@", respectively).
###################################################################################
#
# bchbch_retrieve_abs_prob_gpatterns.pl:
#	This Perl script retrieves the absolute (log-)probabilities and gap-patterns of the gap-block clusters
#	from the 'output_detailxxx.txt' file output by the Perl script 'br_infer_psm_indel_events_dawg.v2.pl'.
#	It was created by taking advantage of the overall framework of the script 'bchbch_cmp_true_vs_psm_inferred_ancstates.v2_lite.pl'.
#	(CREATION STARATED on Mar 12 (Wed), 2014, ENDED on Mar xx (yyy), 2014)
#
# bchbch_cmp_true_vs_psm_inferred_ancstates.v2_lite.pl:
#	This script was created by stripping most commented out parts off the script
#	'bchbch_cmp_true_vs_psm_inferred_ancstates.v2.pl'.
#	(CREATED on Mar 12 (Wed), 2014)
#
# bchbch_cmp_true_vs_psm_inferred_ancstates.v2.pl:
#	This revised version of 'bchbch_cmp_true_vs_psm_inferred_ancstates.pl'
#	copes with some changes in the 'output_briefxxxx.txt' file introduced 
#	in the creation (and revision) of 'br_infer_psm_indel_events_dawg.v2.pl'.
#	(CREATED on Mar 11 (Tue), 2014)
#
# bchbch_cmp_true_vs_psm_inferred_ancstates.pl:
#	This Perl script compares true ancestral states (in each Dawg simulated MSA)
#	with inferred ones, and judges how accurately my parsimony method can infer ancestral states.
#	(CREATION STARTED on Mar 3 (Mon), 2014, ENDED on Mar 6 (Thu), 2014)
#
#	REVISED on Mar 6 (Thu), 2014:
#	The script now handles the gap-block cluster (, which likely consists ONLY of a NULL BLOCK),
#	that was assigned an EMPTY SCENARIO DISTRIBUTION by the subroutine 'parse_brief_output_infer_psm_indel_events_dawg'.
#
# bchbch_anal_muts_on_sbjcts_in_bestMSA.pl:
#	This Perl script analyzes mutations, from the parent node to the reference sequence,
#	on each subject region embedded in its best MSA.
#	It was created based on the template 'template_anal_anc_sbjcts_in_bestMSA.pl'.
#	(CREATION STARTED on Dec 24 (Tue), 2013, ENDED on Jan 1 (Wed), 2014)
#
# template_anal_anc_sbjcts_in_bestMSA.pl:
#	This template uses the list of best MSAs embedding the subjects.
#	It was created by modifying 'template_anal_relv_region_in_MSA.pl'.
#	(CREATED on Dec 24 (Tue), 2013)
#
# template_anal_relv_region_in_MSA.pl:
#	This is a template for the Perl scripts that analyzes the ancestral states of 
#	the subject regions that are embedded in the MSA.
#	It was created by modifying the script 'serial_pgene_RFC_analyses.pl'.
#	(CREATION STARTED on Dec 2 (Mon), 2013, ENDED on Dec xx (yyy), 2013)
#
# serial_pgene_RFC_analyses.pl:
#	This Perl script calculates three Reading Frame Conservation (RFC) scores of each proto-gene
#	in a set of proto-genes each fully covered by at least one tiling MSA.
#	The script was created by using some parts in 'check_ORF_completeness.pl' and in 'extract_proto_gene_MSAs.pl'.
#	(CREATION STARTED on Sep 3 (Tue), 2013, ENDED on Sep 14 (Sat), 2013)
#

use strict;
use warnings;

use MyFile_manipu qw(
	open_input_file2 open_output_file list_sessions_ext
	tfm_labels2indices tfm_labels2indices_gen
	);

use MyArrayManipu qw(
	diff_array
	multiple_sort
	);

use MyMalnIO qw(
	extract_fasta extract_clw
	pr_ODEN_input
	);
	## pr_phylip_aln
	## pr_clustal_like_lite_aa

use MyInferAncStates_parser qw(
	linear_order_indel_state_distributions
	);

use MyInferAncStates_parser_dawg qw(
	parse_brief_output_infer_psm_indel_events_dawg
	);

use MyTreeManipu_II_dawg qw(
	input_tree_file_dawg read_tree_file_dawg input_subtree_dawg
	br_output_tree_dawg
	);

=for the predecessor 'bchbch_anal_muts_on_sbjcts_in_bestMSA.pl'.
use MyNucSeq2 qw(
	revcom print_sequence
	);

	## ADDED in creation of 'template_anal_anc_sbjcts_in_MSA.pl'. ##

use MyArrayManipu_num qw( binsearch_num );

use MyInferAncStates_parser qw(
	map_treenode2treenode
	extract_sitewise_anc_state_distri_baseml
	from_1based_to_0based_paml_hash
	revcom_anc_base_state_distr
	parse_brief_output_infer_psm_indel_events
	linear_order_indel_state_distributions
	revcom_distr_psm_indel_events
	);

use MyTreeManipu_II qw( output_tree );
=cut

sub peek_into_archive (\$$$$);
sub br_parse_detail_output_infer_psm_indel_events_dawg (\$);

$| = 1; # Flush the buffer for standard output as soon as it receives data.

my $program_path = $0;
my ($program_name) = ($program_path =~ m!([^/]+)$!);

(our $CURR_WORK_DIR = ` pwd `) =~ s/\s+$//;

our $TOP_NODE = $MyTreeManipu_II_dawg::TOP_NODE;
our $INDX_LENGTH = $MyTreeManipu_II_dawg::INDX_LENGTH;
##our $INDX_BOOT = $MyTreeManipu_II::INDX_BOOT;
our $INDX_INTNODENAME = $MyTreeManipu_II_dawg::INDX_INTNODENAME;


	### User-specified parameters ###

	## Test Output Levels.
	## 0, silent; 1, very brief; 2, pretty brief; 3, rather verbose; 4, verbose; 5, very verbose. ##

	# Test output level (for the main part):
##our $TEST_LEVEL = 1;
our $TEST_LEVEL = 2;
##our $TEST_LEVEL = 3;
##our $TEST_LEVEL = 5;
##our $TEST_LEVEL = 6; # For "Pre/Test2a". #

our $GAP = '-'; # This string specifies a gap in the MSA.
our $NGAP = 'X'; # This string specifies a non-gap character (i.e., a residue) in the MSA.

	# Flag to specify how extensively extract the gap states of the nodes.
	# (0, top node only; 1, all interior nodes; 2, all nodes) 
our $FL_FULL_NODES = 2;

our $PREF_ANC = 'anc'; # Prefix shared by the ancestral sequences. #
our $REGX_PREF_ANC = qr/^$PREF_ANC/;


	### Input/Output Files ###

##my $session_name = 'trio_blen0.05';
my $session_name = 'trio_blen0.2';
##my $session_name = 'TESTs/Test1a'; # For TESTING the script ('Test1a'). #
##my $session_name = 'TESTs/Test5a'; # For TESTING the script ('Test5a'). #
##my $session_name = 'TESTs/Test6a'; # For TESTING the script ('Test6a'). #
##my $session_name = 'TESTs/Test6a.DETAILED'; # For TESTING the script ('Test6a'). #
##my $session_name = 'TESTs/Test7a'; # For TESTING the script ('Test7a'). #

####my $session_name = 'hogd_alt_lite_sbcl.1'; # --- For the predecessor 'bchbch_cmp_true_vs_psm_inferred_ancstates.pl'. & For TESTING the script ('Test1_3c').

=for the predecessor 'bchbch_cmp_true_vs_psm_inferred_ancstates.v2_lite.pl'.
	## Archives of simulated MSAs. ##
	# $in_archive_msa = "$inarch_dir_msa/$archive_pref_msa$id_class$archive_suff_msa".

##=For THIS SCRIPT!!
my $inarch_dir_msa = "../../Inputs/Simulated_MSAs2_1/$session_name";
##my $inarch_dir_msa = "../../Inputs/Simulated_MSAs2_1/trio_blen0.2"; # For TESTING the script ('Test6a').
my $archive_pref_msa = 'class_';
my $archive_suff_msa = '.tgz';
##=cut
#=for the predecessor 'bchbch_cmp_true_vs_psm_inferred_ancstates.pl' & For TESTING the script ('Test1_3c').
##my $inarch_dir_msa = "../../Inputs/Simulated_MSAs1/$session_name";
my $inarch_dir_msa = "../../../Proof_of_Principle1/Inputs/Simulated_MSAs1/hogd_alt_lite_sbcl.1";
my $archive_pref_msa = 'hog_d';
my $archive_suff_msa = '.tgz';
#=cut

=cut

	# Archives of ancestral gap states. #
	# $in_archive_g = "$inarch_dir_g/$archive_pref_g$id_class$archive_suff_g".

##=For THIS SCRIPT!!
my $inarch_dir_g = "../../Infer_INDELS/Processed_MSAs2_1/$session_name/Outputs";
##my $inarch_dir_g = "../../Infer_INDELS/Simulated_MSAs2_1/$session_name/Outputs";
my $archive_pref_g = 'class_';
my $archive_suff_g = '.tgz';
##=cut
=for the predecessor 'bchbch_cmp_true_vs_psm_inferred_ancstates.pl' & For TESTING the script ('Test1_3c'). 
##my $inarch_dir_g = "../../Infer_INDELS/Simulated_MSAs1/$session_name/Outputs";
##my $inarch_dir_g = "../../Infer_INDELS/Simulated_MSAs1/TESTs/Test3b/Outputs"; # For TESTING the script 'Test3b'.
##my $inarch_dir_g = "../../Infer_INDELS/Simulated_MSAs1/TESTs/Test3c/Outputs"; # For TESTING the script 'Test3c'.
my $inarch_dir_g = "../../../Proof_of_Principle1/Infer_INDELS/Simulated_MSAs1/TESTs/Test3c/Outputs"; # For TESTING the script ('Test1_3c').
my $archive_pref_g = 'hog_d';
my $archive_suff_g = '.tgz';
=cut

	## Output files ##

	# $outfile = "$outdir/$out_pref$lcl_msa_id$out_suff", where
	# $outdir = "$topoutdir/$middir_pref$id_class$middir_suff".

my $toptopoutdir = $session_name; # For the full-scale analysis. #
##my $toptopoutdir = "TESTs/Pre/Test3a"; ## For Pre-TESTING. ##
##my $toptopoutdir = "TESTs/Test1a"; ## For TESTING. ##

=for the predecessor 'bchbch_cmp_true_vs_psm_inferred_ancstates.v2_lite.pl'.
my $topoutdir = "$toptopoutdir/Outputs";

my $middir_pref = 'class_';
##my $middir_pref = 'hog_d'; # --- For the predecessor 'bchbch_cmp_true_vs_psm_inferred_ancstates.pl'.
my $middir_suff = '';

my $out_pref = 'results_cmp.'; 
my $out_suff = '.txt'; 
=cut

##my $out_list = "$toptopoutdir/tbl_results_cmp_ancstates.txt"; # --- For the predecessor 'bchbch_cmp_true_vs_psm_inferred_ancstates.v2_lite.pl'.
my $out_list = "$toptopoutdir/tbl_results_abs_prob_gpatterns.txt";

	## Temporary Input Files ##

my $intmp_dir = "$toptopoutdir/Temporary";

=for the predecessor 'bchbch_cmp_true_vs_psm_inferred_ancstates.v2_lite.pl'.
	# $in_msa = "$intmp_dir/$archive_pref_msa$id_class/$inaln_pref$lcl_msa_id$inaln_suff",
	# where $id_class specifies the class of simulated MSAs.

my $inaln_pref = 'dawg';
my $inaln_suff = '.aln';
=cut

	# $in_anc_gaps = "$intmp_dir/$archive_pref_g$id_class/$in_anc_gaps_pref$lcl_msa_id$in_anc_gaps_suff",
	# where $id_class specifies the class of simulated MSAs.

###my $in_anc_gaps_pref = 'output_brief.'; # --- For the predecessor 'bchbch_cmp_true_vs_psm_inferred_ancstates.v2_lite.pl'.
my $in_anc_gaps_pref = 'output_detail.';
my $in_anc_gaps_suff = '.txt';


	### Check files/directories ###

my @dummy = ();
foreach my $file (@dummy) {
    unless (( -f $file ) and ( -r $file )) {
	print STDOUT "[ERROR '$program_name'] CanNOT FIND a readable input file '$file' !\n";
	print STDERR "[ERROR '$program_name'] $!\n";
	die;
    }
}

foreach my $indir ($inarch_dir_g) {
##foreach my $indir ($inarch_dir_msa, $inarch_dir_g) {...} # --- For the predecessor 'bchbch_cmp_true_vs_psm_inferred_ancstates.v2_lite.pl'.

    unless (( -d $indir ) and ( -r $indir )) {
	print STDOUT "[ERROR '$program_name'] CanNOT FIND a readable input directory '$indir' !\n";
	print STDERR "[ERROR '$program_name'] $!\n";
	die;
    }
}

my $list_id_classes = list_sessions_ext ($inarch_dir_g, $archive_pref_g, $archive_suff_g, '-');
unless (defined $list_id_classes) {
	print STDOUT "[ERROR '$program_name'] 'list_sessions_ext' FAILED on the archive directory '$inarch_dir_g' !\n";
	print STDERR "[ERROR '$program_name'] $!\n";
	die;
}


=for the predecessor 'bchbch_cmp_true_vs_psm_inferred_ancstates.v2_lite.pl'.

my $list_id_classes1 = list_sessions_ext ($inarch_dir_msa, $archive_pref_msa, $archive_suff_msa, '-');
unless (defined $list_id_classes1) {
	print STDOUT "[ERROR '$program_name'] 'list_sessions_ext' FAILED on the archive directory '$inarch_dir_msa' !\n";
	print STDERR "[ERROR '$program_name'] $!\n";
	die;
}
my ($common0, $ext0, $ext1) = diff_array (@{$list_id_classes}, @{$list_id_classes1});
unless (@{$ext0} ==0) {
##unless ((@{$ext0} ==0) and (@{$ext1}==0)) {...} # --- For the predecessor 'bchbch_anal_muts_on_sbjcts_in_bestMSA.pl'.
	print STDOUT "[ERROR '$program_name'] The results of 'list_sessions_ext' on the two different file systems CLASH each other !\n";
	print STDOUT "Entries with the ancestral gap states only: ", join (', ', @{$ext0}), " \;\n";
	print STDERR "[ERROR '$program_name'] $!\n";
	die;
}
unless (@{$ext1} == 0) {
	print STDOUT "[WARNING '$program_name'] The following class IDs are found in the MSA archives while not in the archives for Ancestral gap states:\n";
	print STDOUT "[WARNING '$program_name']  ", join (', ', @{$ext1}), " .\n\n";
}
=cut

## (@{$list_id_classes}>2) and (@{$list_id_classes} = @{$list_id_classes}[0,1]); ## For TESTING the script. ("Pre/Testxx", "Test1a,b") ##


foreach my $out_dir ($intmp_dir) {
##foreach my $out_dir ($intmp_dir, $topoutdir) {...} # --- For the predecessor 'bchbch_cmp_true_vs_psm_inferred_ancstates.v2_lite.pl'.
    unless ( -d $out_dir) {
	print STDOUT "[WARNING '$program_name'] CanNOT FIND an output directory '$out_dir' ! ... I will try to create one...\n\n";
	unless (0 == system (" mkdir -p $out_dir ") ) {
	    print STDOUT "[ERROR '$program_name'] FAILED to create the output directory '$out_dir': $? !\n";
	    print STDERR "[ERROR '$program_name'] $!\n";
	    die;
	}
    }
    unless ( -w $out_dir ) {
	print STDOUT "[WARNING '$program_name'] The output directory '$out_dir' is NOT WRITABLE ! ... I will try to change its permission mode...\n\n";
	unless (0 == system (" chmod -R u+w $out_dir ") ) {
	    print STDOUT "[ERROR '$program_name'] FAILED to change the permission mode of the output directory '$out_dir': $?  !\n";
	    print STDERR "[ERROR '$program_name'] $!\n";
	    die;
	}
    }
}


	### Declare the Beginning of the Script ###

print STDOUT "\n<<<<< Program name: $program_name (path: $program_path) >>>>>\n\n";

print STDOUT "Session Name: $session_name .\n\n";

print STDOUT '$FL_FULL_NODES = ', $FL_FULL_NODES, " .\n\n"; 

print STDOUT '{Character for a gap} = ', $GAP, "  ,\n";
print STDOUT '{Character for a residue} = ', $NGAP, " .\n\n";

print STDOUT '{Prefix for the ancestral sequences} = ', $PREF_ANC , " .\n\n";

print STDOUT '$CURR_WORK_DIR = ', $CURR_WORK_DIR, " .\n\n";

=for the predecessor 'bchbch_cmp_true_vs_psm_inferred_ancstates.v2_lite.pl'.
print STDOUT "Input archives for MSAs, including ancestral gap states:     $inarch_dir_msa/$archive_pref_msa", '{ID_class}', "$archive_suff_msa ,\n";
	# $in_msa = "$intmp_dir/$archive_pref_msa$chr_no/$inaln_pref$anchor_orf_id$inaln_suff",
=cut

	# MODIFIED in creation of 'bchbch_retrieve_abs_prob_gpatterns.pl'.
print STDOUT "Input archives for the absolute probabilities of gap-block-clusters:  $inarch_dir_g/$archive_pref_g", '{ID_class}', "$archive_suff_g ,\n";
=for the predecessor 'bchbch_cmp_true_vs_psm_inferred_ancstates.v2_lite.pl'.
print STDOUT "Input archives for inferred ancestral gap states:  $inarch_dir_g/$archive_pref_g", '{ID_class}', "$archive_suff_g ,\n";
=cut
print STDOUT "          where {ID_class} = ", join (', ', @{$list_id_classes}), " .\n\n";


=for the predecessor 'bchbch_cmp_true_vs_psm_inferred_ancstates.v2_lite.pl'.
print STDOUT "Temporary input MSAs: $intmp_dir/$archive_pref_msa", '{ID_class}', "/$inaln_pref", '{local_MSA_ID}', "$inaln_suff .\n\n";   
=cut

print STDOUT "Temporary input for gap states:  $intmp_dir/$archive_pref_g", '{ID_class}', "/$in_anc_gaps_pref", '{local_MSA_ID}', "$in_anc_gaps_suff .\n\n";

print STDOUT "Output files:\n";

	# MODIFIED in creation of 'bchbch_retrieve_abs_prob_gpatterns.pl'. #
print STDOUT "    (Summary table of the analyses)  $out_list .\n\n";

=for the predecessor 'bchbch_cmp_true_vs_psm_inferred_ancstates.v2_lite.pl'.
print STDOUT "    (Summary table of the analyses)  $out_list ,\n\n";
print STDOUT "    (Records of the results) $topoutdir/$middir_pref", '{ID_class}', "$middir_suff/$out_pref", '{local_MSA_ID}', "$out_suff .\n\n";
=cut


	### Main Process: Read MSA from an input file, 
	###           and extract ancestral gap states from another input file.

print STDOUT "\n<<<< Now, the main process begins ... >>>>\n\n\n";

my $fh_olist = open_output_file ($out_list, 1);
unless (defined $fh_olist) {
	print STDOUT "[ERROR '$program_name'] 'open_output_file' FAILED on the output file '$out_list' !\n";
	print STDERR "[ERROR '$program_name'] $!\n";
	die ;
}

print $fh_olist join ("\t", 'ID_Class', 'Lcl_MSA_ID', '#{Ext_Seqs}', '#{Anc_Seqs}', 'MSA_Length', '#{gap_block_clusters}', 'delta_del', 'total_branch_length'), "\n"; # MODIFIED to adapt to the current convention on May 22 (Fri), 2015. #
##print $fh_olist join ("\t", 'ID_Class', 'Lcl_MSA_ID', '#{Ext_Seqs}', '#{Anc_Seqs}', 'MSA_Length', '#{gap_block_clusters}', 'delta_del_5p', 'total_branch_length'), "\n";

print $fh_olist join ("\t", 'Cl_no.(exclusive)', 'Seg_no.', 'lcl_cl_no.', 'Cl_Start', 'Cl_End', 'Cl_Length', '#{gap_blocks}', 'Min[Total#{indels}]', '#{parsimonious_scenarios}', 'Log(Abs_Prob[gap-pattern])', 'Gap_Pattern_Code', '[Notes(optional)]'), "\n\n";

=for the predecessor 'bchbch_cmp_true_vs_psm_inferred_ancstates.v2_lite.pl'.
print $fh_olist join ("\t", 'ID_Class', 'Lcl_MSA_ID', '#{Ext_Seqs}', '#{Anc_Seqs}', 'MSA_Length', '#{gap_block_clusters}', '#{All_clusters&other_blocks}'), "\n";
print $fh_olist join ("\t", 'Cl_no.(exclusive)', 'Cl_no.(overall)', 'Cl_Start', 'Cl_End', 'Cl_Length', '#{gap_blocks}', 'Min[Total#{indels}]', '#{parsimonious_scenarios}', '#{inferred_ancestral_gap_patterns}', 'Rel_Prob[correct_inf_anc_gp]', 'Total/relative/probabilities/of/inferred/ancestral/gap/patterns', '[Notes(optional)]'), "\n\n";
=cut


my $ct_classes = 0;
my $ct_missing_archs = 0;
my $totct_msas = my $totct_anom = my $totct_fail = my $totct_succ = 0;

OUTER:
foreach my $id_class (@{$list_id_classes}) { # Main outermost foreach-loop (over classes of MSAs). #

=for the predecessor 'bchbch_cmp_true_vs_psm_inferred_ancstates.v2_lite.pl'.
   (($id_class eq '2_4') or ($id_class eq '3_4')) and next;  # Skip these classes because they turned out to be redundant. #
    ## ($id_class eq '2_7') or next; ### For TESTING the script ("Test2a"). ###
    ## ($id_class eq '1_4') or next; ### For TESTING the script ("Test3a"). ###
=cut

    print STDOUT "<<< MSA class: $id_class >>>\n\n";

    $ct_classes++;

=for the predecessor 'bchbch_cmp_true_vs_psm_inferred_ancstates.v2_lite.pl'.
    my $in_archive_msa = join ('', $inarch_dir_msa, '/', $archive_pref_msa, $id_class, $archive_suff_msa);
=cut
    my $in_archive_g = join ('', $inarch_dir_g, '/', $archive_pref_g, $id_class, $archive_suff_g);

    foreach my $in_archive ($in_archive_g) {
    ##foreach my $in_archive ($in_archive_msa, $in_archive_g) {...} # --- For the predecessor 'bchbch_cmp_true_vs_psm_inferred_ancstates.v2_lite.pl'.
	unless (( -f $in_archive ) and ( -r $in_archive ) ) {
	    print STDOUT "[ERROR '$program_name'] CanNOT FIND a readable input archive file '$in_archive': $! !\n\n";
	    $ct_missing_archs++;
	    next OUTER;
	    ##print STDOUT "[ERROR '$program_name'] CanNOT FIND a readable input archive file '$in_archive' !\n";
	    ##print STDERR "[ERROR '$program_name'] $!\n";
	    ##die;
	}
    }

   if ($TEST_LEVEL>1) {
	print STDOUT "[ Input Archives ]\n\n";
=for the predecessor 'bchbch_cmp_true_vs_psm_inferred_ancstates.v2_lite.pl'.
	print STDOUT "  (Storing MSAs, including true ancestral gap states) $in_archive_msa ,\n";
	print STDOUT "  (Storing inferred ancestral gap states)  $in_archive_g .\n\n";
=cut
	print STDOUT "  (Storing inferred ancestral gap states)  $in_archive_g .\n\n";
   }

    ##my $mid_dir_msa = join ('', $archive_pref_msa, $id_class); # --- For the predecessor 'bchbch_cmp_true_vs_psm_inferred_ancstates.v2_lite.pl'.
    my $mid_dir_g = join ('', $archive_pref_g, $id_class);

    my $list_lcl_msa_ids = peek_into_archive ($in_archive_g, $mid_dir_g, $in_anc_gaps_pref, $in_anc_gaps_suff);
    unless (defined $list_lcl_msa_ids) {
	print STDOUT "[ERROR '$program_name'] 'peek_into_archive' FAILED on the input archive '$in_archive_g' !\n";
	print STDERR "[ERROR '$program_name'] $!\n";
	die;
    }

=for the predecessor 'bchbch_cmp_true_vs_psm_inferred_ancstates.v2_lite.pl'.
    my $list_lcl_msa_ids1 = peek_into_archive ($in_archive_msa, $mid_dir_msa, $inaln_pref, $inaln_suff);
    unless (defined $list_lcl_msa_ids1) {
	print STDOUT "[ERROR '$program_name'] 'peek_into_archive' FAILED on the input archive '$in_archive_msa' !\n";
	print STDERR "[ERROR '$program_name'] $!\n";
	die;
    }
    my ($sb_common0, $sb_ext0, $sb_ext1) = diff_array (@{$list_lcl_msa_ids}, @{$list_lcl_msa_ids1});
    unless (@{$sb_ext0} ==0) {
    	print STDOUT "[ERROR '$program_name'] The results of 'list_sessions_ext' on the two different file archives CLASH each other !\n";
    	print STDOUT "Entries with the ancestral gap states only: ", join (', ', @{$sb_ext0}), " \;\n";
    	print STDERR "[ERROR '$program_name'] $!\n";
    	die;
    }
    unless (@{$sb_ext1} == 0) {
    	print STDOUT "[WARNING '$program_name'] The following MSA IDs are found in the MSA archive while not in the archive for Ancestral gap states:\n";
    	print STDOUT "[WARNING '$program_name']  ", join (', ', @{$sb_ext1}), " .\n\n";
    }
=cut

     ## (@{$list_lcl_msa_ids}>2) and (@{$list_lcl_msa_ids} = @{$list_lcl_msa_ids}[0,1]); ## For TESTING the script. ##
     ## (@{$list_lcl_msa_ids}>1) and (@{$list_lcl_msa_ids} = ($list_lcl_msa_ids->[0])); ## For TESTING the script. ("Pre/Test2a" & 'Test1a') ##


=for the predecessor 'bchbch_cmp_true_vs_psm_inferred_ancstates.v2_lite.pl'.
		# Create a middle-level output directory. #

    my $midoutdir = join ('', $middir_pref, $id_class, $middir_suff);

    my $outdir = "$topoutdir/$midoutdir";
    unless ( -d $outdir) {
	unless (0 == system (" mkdir -p $outdir ") ) {
	    print STDOUT "[ERROR '$program_name'] FAILED to create the output directory '$outdir': $? !\n";
	    print STDERR "[ERROR '$program_name'] $!\n";
	    die;
	}
    }
    unless ( -w $outdir ) {
	unless (0 == system (" chmod -R u+w $outdir ") ) {
	    print STDOUT "[ERROR '$program_name'] FAILED to change the permission mode of the output directory '$outdir': $?  !\n";
	    print STDERR "[ERROR '$program_name'] $!\n";
	    die;
	}
    }
=cut


    my $ct_msas = my $ct_anom = my $ct_fail = my $ct_succ = 0;

    foreach my $lcl_msa_id (@{$list_lcl_msa_ids}) { # Main outer foreach-loop (over MSAs in a class). #

	 ## (($lcl_msa_id eq '0004') or ($lcl_msa_id eq '0122')) or next; ### For TESTING the script ('Test2a'). ###
	## ($lcl_msa_id eq '0227') or next; # For TESTING the script ('Test3a'). ###

  (print STDOUT "<< Local MSA ID: $lcl_msa_id >>\n\n") if ($TEST_LEVEL>0);

	$ct_msas++;


=for the predecessor 'bchbch_cmp_true_vs_psm_inferred_ancstates.v2_lite.pl'.
		## Extract the simulated MSA file and the record of inferred ancestral gap states. ##

	my $in_msa_name = join ('', $inaln_pref, $lcl_msa_id, $inaln_suff);
	my $extracted_file_msa = "$mid_dir_msa/$in_msa_name";
	my $tmpin_msa = "$intmp_dir/$extracted_file_msa";
=cut

		# $intmp_msa = "$intmp_dir/$archive_pref_msa$id_class/$inaln_pref$lcl_msa_id$inaln_suff",

	my $in_anc_gaps_name = join ('', $in_anc_gaps_pref, $lcl_msa_id, $in_anc_gaps_suff);
	my $extracted_file_g = "$mid_dir_g/$in_anc_gaps_name";
	my $tmpin_anc_gaps  = "$intmp_dir/$extracted_file_g";

		# $tmpin_anc_gaps = "$intmp_dir/$archive_pref_g$chr_no/$anchor_orf_id/$name_in_anc_gaps",

=for the predecessor 'bchbch_cmp_true_vs_psm_inferred_ancstates.v2_lite.pl'.
	foreach my $set_files (
		[$in_archive_msa, $extracted_file_msa, $tmpin_msa],
		[$in_archive_g, $extracted_file_g, $tmpin_anc_gaps]
			) {...}
=cut
	foreach my $set_files (
		[$in_archive_g, $extracted_file_g, $tmpin_anc_gaps]
			) {

		my ($in_archive, $extracted_file, $tmpin_file) = @{$set_files};

		unless (0 == system ("tar -C $intmp_dir -xpzf $in_archive $extracted_file") ) {
		    print STDOUT "[ERROR '$program_name'] FAILED to extract a file '$extracted_file' into '$intmp_dir' from the archive '$in_archive', for the local MSA '$lcl_msa_id' in the class '$id_class': $? !\n\n";
		    print STDERR "[ERROR '$program_name'] $!\n";
		    die;
		    ##$ct_fail++;
		    ##print $fh_olist "FAILED\n\n";
		    ##next OUTER;
		}
		unless (( -f $tmpin_file ) and ( -r $tmpin_file )) {
		    print STDOUT "[ERROR '$program_name'] CanNOT FIND a readable temporary input file '$tmpin_file' : $! !\n\n";
		    print STDERR "[ERROR '$program_name'] $!\n";
		    die;
		    ##$ct_fail++;
		    ##print $fh_olist "FAILED\n\n";
		    ##next OUTER;
		}
	} # End of "foreach my $set_files (...) {...}"


=for the predecessor 'bchbch_cmp_true_vs_psm_inferred_ancstates.v2_lite.pl'.
			# Retrieve the simulated MSA from the extracted input MSA file. #

    (print STDOUT "\n{ First, retrieve the simulated MSA ... }\n\n") if ($TEST_LEVEL>1);

	my ($msa_aln, $seq_names, $seqlens, $labels) = extract_clw ($tmpin_msa, 1); # The alignment is in the CLUSTAL format. #
	unless ((defined $msa_aln) and (@{$msa_aln}>0)) {
		print STDOUT "[CAUTION '$program_name'] 'extract_clw' FAILED to extract a simulated alignment from the file '$tmpin_msa': $! !\n\n";
		$ct_fail++;
		##print $fh_olist "FAILED\n\n";
		next;
	}

    (print STDOUT "\n ... Successfully retrieved the simulated alignment '$tmpin_msa' ...\n\n") if ($TEST_LEVEL>1);

	my $ct_seqs = @{$msa_aln};
	my $msa_len = length (${$msa_aln->[0]});


    (print STDOUT "\n#{sequences} = $ct_seqs .\n") if ($TEST_LEVEL>2);
    (print STDOUT "{MSA length}  = $msa_len .\n\n") if ($TEST_LEVEL>2);

    if ($TEST_LEVEL>5) {
	print STDOUT "\[\[ Input MSA \]\]\n\n";
	unless ( pr_ODEN_input (@{$seq_names}, @{$msa_aln}, 50, *STDOUT) ) {
	    print STDOUT "[ERROR '$program_name'] 'pr_ODEN_input' FAILED to print out the entire simulated MSA ...\n";
	    print STDERR "[ERROR '$program_name'] $!\n";
	    die;
	}
	print STDOUT "\n\n";
    }

	my @ancseq_aln = my @ancseq_names = ();
	my @extseq_aln = my @extseq_names = ();
	for (my $k=0; $k<$ct_seqs; $k++) { # Middle preliminary for-loop (over aligned sequences). #
	    my $seqname = $seq_names->[$k];
	    if ($seqname =~ m/$REGX_PREF_ANC/) {
		push @ancseq_names, $seqname;
		push @ancseq_aln, $msa_aln->[$k];
	    } else {
		push @extseq_names, $seqname;
		push @extseq_aln, $msa_aln->[$k];
	    }
	}			# End of the middle preliminary for-loop (over aligned sequences). #

	my $ct_ancseqs = @ancseq_aln;
	my $ct_extseqs = @extseq_aln;

    if ($TEST_LEVEL>2) {
	print STDOUT "\n#{Ancestral sequences} = $ct_ancseqs .\n";
	print STDOUT "  (Names: ", join (', ', @ancseq_names), ")\n\n";
    }

    if ($TEST_LEVEL>3) {

	print STDOUT "#{Exterior sequences} = $ct_extseqs .\n";
	print STDOUT "  (Names: ", join (', ', @extseq_names), ")\n\n";

	print STDOUT "\n\[\[ Ancestral sequences embedded in the Input MSA \]\]\n\n";
	unless ( pr_ODEN_input (@ancseq_names, @ancseq_aln, 50, *STDOUT) ) {
	    print STDOUT "[ERROR '$program_name'] 'pr_ODEN_input' FAILED to print out the ancestral part of the simulated MSA ...\n";
	    print STDERR "[ERROR '$program_name'] $!\n";
	    die;
	}
	print STDOUT "\n\n";
    }
=cut

		# Retrieve the absolute probabilities of gap-block clusters. #

    (print STDOUT "\n{ Retrieve the absolute probabilities of gap-block clusters  ... }\n\n") if ($TEST_LEVEL>1);

		# [ @parameters = ($delta_del_5p, \@full_tree, \@seqids, $msa_len, $tgt_seqid, $indx_tgt, $ct_segments), with ] -- OBSOLETE as of May 22 (Fri), 2015. #
		# @parameters = ($delta_del, \@full_tree, \@seqids, $msa_len, $tgt_seqid, $indx_tgt, $ct_segments), with
		# @full_tree = ($ftopnode_id, \%fnode2pa, \%fnode2ch, \%fname2id, \%fid2name, \%fbr_attr, \%fname2id_intnode, $ftopnode_name) for the full MSA,
		# @seqids storing the sequence IDs,
		# $ct_segments = scalar (@info_segments) = scalar (@indel_state_distributions);
		#
		# @{$info_segments[$s]} = ($seg_start, $seg_end, $usability_pattern, $red_topnode_name), with 
		# $seg_start/end in the 0-based half-open convention,
		# $red_topnode_name is the name of the top-node (root) of the tree reduced according to the usability pattern
		#  ($red_topnode_name = undef for the segment skipped to infer ancestral states) ;
		#
		# @info_cls = @{$setset_info_cls[$s]->[$cl]} 
		# stores information on the $cl th cluster in the $s th segment. Here,
		#
		# @info_cls = ($cl_start, $cl_end, $state = 'X/-', \@gap_blocks, $min_totct_indels, $ct_scenarios, $log_abs_prob), where
		#
		# @{$gap_blocks[$g]} = ($bl_start, $bl_end, $indx_gp, $gpattern) is for the $g th gap-block,
		#
		# $ct_scenarios is the number of (parsimoinious) indel scenarios that result in the gap-block cluster, and
		# $log_abs_prob is the (logarithmic) absolute probability of the gap-block cluster.
		# 
	my ($parameters, $info_segments, $setset_info_cls)
	    	= br_parse_detail_output_infer_psm_indel_events_dawg ($tmpin_anc_gaps);
	unless (defined $info_segments) {
		print STDOUT "[ERROR '$program_name'] The subroutine 'br_parse_detail_output_infer_psm_indel_events' FAILED on the input file '$tmpin_anc_gaps' !\n";
		print STDERR "[ERROR '$program_name'] $!\n";
		die ;
	}

	my ($delta_del, $full_tree, $ext_seq_names2, $msa_len, $tgt_seqid, $indx_tgt, $ct_segments) = @{$parameters};
	##my ($delta_del_5p, $full_tree, $ext_seq_names2, $msa_len2, $tgt_seqid, $indx_tgt, $ct_segments) = @{$parameters};
	my ($topnode_id, $node2pa, $node2ch, $name2id, $id2name, $br_attr, $name2id_intnode, $topnode_name) = @{$full_tree};

	my $ct_extseqs = @{$ext_seq_names2};
	my $ct_ancseqs = scalar (keys %{$node2pa}) + 1 - $ct_extseqs;

=for the predecessor 'bchbch_cmp_true_vs_psm_inferred_ancstates.v2_lite.pl'.
		# Retrieve the inferred gap states. #

    (print STDOUT "\n{ Third, retrieve the inferred ancestral gap states ... }\n\n") if ($TEST_LEVEL>1);

		# @{$parameters} = (\@full_tree, \@seqids, $msa_len, $tgt_seqid, $indx_tgt, $ct_segments), with
		# @full_tree = ($ftopnode_id, \%fnode2pa, \%fnode2ch, \%fname2id, \%fid2name, \%fbr_attr, \%fname2id_intnode, $topnode_name) for the full MSA,
		# @seqids storing the sequence IDs;
		#
		# @{$info_segments->[$s]} = ($seg_start, $seg_end, $usability_pattern, $red_topnode_id), with 
		# $seg_start/end in the 0-based half-open convention,
		# $red_topnode_id is the ID of the top-node (root) of the tree reduced according to the usability pattern
		#  ($red_topnode_id = undef for the segment skipped to infer ancestral states) ;
		#
		# @{$sw_indel_state_distributions[2*$cl]} = ($cl_start, $cl_end, $state)
		# for the gapless block left-flanking the $cl th gap-block cluster
		# (or on the right-end of the segment (with $cl = #{clusters})),
		# or (always with $cl = 0) for the skipped segment due to inadquate information.
		# $state	= 'X' for the gapless block,
		# 	= '?' for the skipped segment due to inadequate information.
		#
		# @{$sw_indel_state_distributions[2*$cl + 1]}
		# = ($cl_start, $cl_end, $state = 'X/-', \@gap_blocks, $min_totct_indels, \@scenario_distribution) 
		# is for the $cl th gap-block cluster, where
		# @{$gap_blocks[$g]} = ($bl_start, $bl_end, $indx_gp, $gpattern) is for the $g th gap-block, and
		# @{$scenario_distribution[$ps]} = ($rel_prob, \%node2bw_gap_states, \%br2indel_events)
		#  is for the $ps th parsimonious indel scenario, with
		# %node2bw_gap_states = ($node_name => $concatenated_block_wise_gap_states, ...) for nodes specified by $fl_full_nodes, and
		# %br2indel_events = ($branch_le_name => \@events_on_branch, ...) only for branches experiencing indel events, with
		# @{$events_on_branch[$e]} = ($state_upper_end, $state_lower_end, \@involved_blocks) for the $e th event along the branch $branch_id.

	my ($parameters, $info_segments, $indel_state_distrs)
	    	= parse_brief_output_infer_psm_indel_events_dawg ($tmpin_anc_gaps, $FL_FULL_NODES) ;
	unless (defined $info_segments) {
		print STDOUT "[ERROR '$program_name'] The subroutine 'parse_brief_output_infer_psm_indel_events' FAILED on the input file '$tmpin_anc_gaps' !\n";
		print STDERR "[ERROR '$program_name'] $!\n";
		die ;
	}

	my ($full_tree, $ext_seq_names2, $msa_len2, $tgt_seqid, $indx_tgt, $ct_segments) = @{$parameters};
	my ($topnode_id, $node2pa, $node2ch, $name2id, $id2name, $br_attr, $name2id_intnode, $topnode_name) = @{$full_tree};
	    ##my $ct_seqs = @{$seqids};
	unless (@{$ext_seq_names2} == $ct_extseqs) {
		my $ct_extseqs2 = @{$ext_seq_names2};
		print STDOUT "[ERROR '$program_name'] The number (=$ct_extseqs2) of exterior sequence IDs, ", join (', ', @{$ext_seq_names2}), ", extracted from the file '$tmpin_anc_gaps' does NOT MATCH the number of exterior sequences (=$ct_extseqs) in the input MSA: $!\n";
		print STDERR "[ERROR '$program_name'] $!\n";
		die ;
	}
	unless ($msa_len == $msa_len2) {
		print STDOUT "[ERROR '$program_name'] The number (=$msa_len2) of MSA columns extracted from the file '$tmpin_anc_gaps' does NOT MATCH the actual number (=$msa_len) of columns in the input MSA: $!\n";
		print STDERR "[ERROR '$program_name'] $!\n";
		die ;
	}

    (print STDOUT "\n{ Then, convert the extracted gap state distribution from the dual-hierarchical to the linear structure... }\n\n") if ($TEST_LEVEL>1);

	my $linear_indel_state_distr = linear_order_indel_state_distributions (@{$indel_state_distrs});
	unless (defined $linear_indel_state_distr) {
		print STDOUT "[ERROR '$program_name'] The subroutine 'linear_order_indel_state_distributions' FAILED on the MSA '$lcl_msa_id' in the class '$id_class' !\n";
		print STDERR "[ERROR '$program_name'] $!\n";
		die ;
	}
	my $totct_cls = @{$linear_indel_state_distr};

    (print STDOUT "#{clusters (including gapless blocks)} = $totct_cls .\n\n") if ($TEST_LEVEL>2);
=cut

    if ($TEST_LEVEL>3) {

	print STDOUT "\[\[ Extracted information concerning the absolute probabilities of gap-block clusters \]\]\n\n";
	##print STDOUT "\[\[ Extracted information concerning the ancestral gap states \]\]\n\n"; # --- For the predecessor 'bchbch_cmp_true_vs_psm_inferred_ancstates.v2_lite.pl'.

	print STDOUT '$delta_del = ', $delta_del, " .\n\n"; # MODIFIED to adapt to the current convention on May 22 (Fri), 2015. #
	##print STDOUT '$delta_del_5p = ', $delta_del_5p, " .\n\n";
	
	print STDOUT "\[ Input Tree (top_node_name = $topnode_name) \]\n\n";
	
	unless ( br_output_tree_dawg ($topnode_id, %{$node2ch}, %{$id2name},  %{$br_attr}, $topnode_name, *STDOUT, 0, 0) ) {
		print STDOUT "[ERROR '$program_name'] The subroutine 'br_output_tree_dawg' FAILED !\n";
		print STDERR "[ERROR '$program_name'] $!\n";
		die ;
	}
	print STDOUT "\n\n";
	
	print STDOUT 'Exterior sequences in MSA (#{seqs} = ', $ct_extseqs, ') : ', join (', ', @{$ext_seq_names2}), " .\n\n";
	
	print STDOUT "#{columns in MSA} = $msa_len .\n\n";
	##print STDOUT "#{columns in MSA} = $msa_len2 .\n\n";
	
	print STDOUT "\{Index for the target sequence '$tgt_seqid'\} = $indx_tgt .\n\n";
	
	print STDOUT "\{ Segment Information (#{MSA Segments} = $ct_segments) \}\n\n";

	print STDOUT join ("\t", 'Indx', 'Start', 'End', 'Length', 'Usability_pattern', 'top_node_(reduced_tree)'), "\n";

	for (my $s=0; $s<$ct_segments; $s++) { # Test outer for-loop (over MSA segments). #
	
		my ($seg_start, $seg_end, $us_pattern, $red_topnode_id) = @{$info_segments->[$s]};
		my $seg_len = $seg_end - $seg_start;
	
		    # @{$info_segments->[$s]} = ($seg_start, $seg_end, $usability_pattern, $red_topnode_id), with 
		    # $seg_start/end in the 0-based half-open convention,
		    # $red_topnode_id is the ID of the top-node (root) of the tree reduced according to the usability pattern
		    #  ($red_topnode_id = undef for the segment skipped to infer ancestral states) ;

		print STDOUT join ("\t", $s, $seg_start, $seg_end, $seg_len, $us_pattern, $red_topnode_id), "\n";

	}			# End of the test outer for-loop (over MSA segments). #

=for the predecessor 'bchbch_cmp_true_vs_psm_inferred_ancstates.v2_lite.pl'.
	print STDOUT "\n\n\{ Back-bone of the linear-order distribution #{clusters (including gapless blocks)} = $totct_cls) \}\n\n";
	
	print STDOUT join ("\t", 'Indx_cls', 'Indx_seg', 'Cl_start', 'Cl_end', 'State'), "\n\n";
	
	for (my $cl=0; $cl<$totct_cls; $cl++) { # 2nd test for-loop (over gap-block clusters and gapless blocks) #
	    my $cw_indel_state_distr = $linear_indel_state_distr->[$cl];
	    print STDOUT join ("\t", $cl, @{$cw_indel_state_distr}[0..3]), "\n";
	}			# End of the 2nd test for-loop (over gap-block clusters and gapless blocks) #
=cut

	print STDOUT "\n\n";

    }  # END of "if ($TEST_LEVEL>3) {...}".

=for the predecessor 'bchbch_cmp_true_vs_psm_inferred_ancstates.v2_lite.pl'.
		# Open an output file and record some input parameters. #

	my $outfile = "$outdir/$out_pref$lcl_msa_id$out_suff";
	my $fh_out = open_output_file ($outfile, 0);
	unless (defined $fh_out) {
	    print STDOUT "[ERROR '$program_name'] 'open_output_file' FAILED on the output file '$outfile' !\n";
	    print STDERR "[ERROR '$program_name'] $!\n";
	    die ;
	}

	print $fh_out "<<<< Input Parameters >>>>\n\n";
	print $fh_out "\[\[ Input Tree (top_node_name = $topnode_name) \]\]\n\n";
	
	unless ( br_output_tree_dawg ($topnode_id, %{$node2ch}, %{$id2name},  %{$br_attr}, $topnode_name, *${$fh_out}, 0, 0) ) {
		print STDOUT "[ERROR '$program_name'] The subroutine 'br_output_tree_dawg' FAILED !\n";
		print STDERR "[ERROR '$program_name'] $!\n";
		die ;
	}
	print $fh_out "\n\n";
	print $fh_out "\[\[ Input MSA (#{exterior sequences} = $ct_extseqs, #{ancestral sequences} = $ct_ancseqs) \]\]\n\n";
	print $fh_out "Exterior sequences:  ", join (', ', @extseq_names), " .\n\n";
	print $fh_out "Ancestral sequences: ", join (', ', @ancseq_names), " .\n\n";

	print $fh_out "#{columns in MSA} = $msa_len .\n\n";

	print $fh_out "#{MSA Segments} = $ct_segments .\n\n";

	my $net_ct_cls = 0;
	for (my $cl=0; $cl<$totct_cls; $cl++) { ($linear_indel_state_distr->[$cl][3] eq 'X/-') and ($net_ct_cls++); }

	my $ct_others = $totct_cls - $net_ct_cls;

	print $fh_out "#{Gap-block clusters} = $net_ct_cls .\n\n";
	print $fh_out "#{Gapless blocks and unusable MSA blocks} = $ct_others .\n\n\n";
=cut

			# Calculate the total branch length. #
	my $tot_blen = 0;
	foreach my $br (keys %{$br_attr}) { $tot_blen += $br_attr->{$br}[$INDX_LENGTH]; }

			# Calculate the total number of gap-block clusters. #
	my $net_totct_cls = 0;
	for (my $s=0; $s<$ct_segments; $s++) { $net_totct_cls += @{$setset_info_cls->[$s]}; }

    if ($TEST_LEVEL>2) {
	print STDOUT "[ Derived properties ]\n\n";
	print STDOUT "\n\n{Total Branch Length} = $tot_blen ,\n";
	print STDOUT "Total#{gap-block clusters} = $net_totct_cls .\n\n\n";
    }

			## Record summary information of the MSA into the output list. ##

		# MODIFIED in creation of 'bchbch_retrieve_abs_prob_gpatterns.pl'. #
		# => Further MODIFIED to adapt to the current convention (on May 22 (Fri), 2015). #
	print $fh_olist join ("\t", $id_class, $lcl_msa_id, $ct_extseqs, $ct_ancseqs, $msa_len, $net_totct_cls, $delta_del, $tot_blen), "\n";
	##print $fh_olist join ("\t", $id_class, $lcl_msa_id, $ct_extseqs, $ct_ancseqs, $msa_len, $net_totct_cls, $delta_del_5p, $tot_blen), "\n";
		# print $fh_olist join ("\t", 'ID_Class', 'Lcl_MSA_ID', '#{Ext_Seqs}', '#{Anc_Seqs}', 'MSA_Length', '#{gap_block_clusters}', 'delta_del_5p', 'total_branch_length'), "\n";

=for the predecessor 'bchbch_cmp_true_vs_psm_inferred_ancstates.v2_lite.pl'.
	print $fh_olist join ("\t", $id_class, $lcl_msa_id, $ct_extseqs, $ct_ancseqs, $msa_len, $net_ct_cls, $totct_cls), "\n";
		# print $fh_olist join ("\t", 'ID_Class', 'Lcl_MSA_ID', '#{Ext_Seqs}', '#{Anc_Seqs}', 'MSA_Length', '#{gap_block_clusters}', '#{All_clusters&other_blocks}'), "\n";
=cut

			## Record absolute probabilities and other basic attributes of the gap-block clusters. ##
			# (ADDED in creation of 'bchbch_retrieve_abs_prob_gpatterns.pl'.) #

    (print STDOUT "\n{{ MAIN PROCESS: Record absolute probabilities and other baic attributes of Gap-BLock Clusters... }}\n\n") if ($TEST_LEVEL>1);

	my $null_gblock = $GAP x $ct_extseqs;

	my $serial_cl_no = 0;
	for (my $s=0; $s<$ct_segments; $s++) { # Main middle for-loop (over MSA segments). #

	    my $set_cls_in_seg = $setset_info_cls->[$s];
	    my $ct_cls = @{$set_cls_in_seg};

	    for (my $cl = 0; $cl<$ct_cls; $cl++) { # Main inner for-loop (over gap-block clusters). #

		my ($cl_start, $cl_end, $state, $gblocks, $min_totct_indels, $ct_psm_scns, $log_abs_prob) = @{$set_cls_in_seg->[$cl]};
		#
		# @info_cls = ($cl_start, $cl_end, $state = 'X/-', \@gap_blocks, $min_totct_indels, $ct_scenarios, $log_abs_prob), where
		#

		my $ct_gblks = @{$gblocks};
		my $gp_code = '';
		for (my $gb=0; $gb<$ct_gblks; $gb++) { # Inner-inner for-loop (over gap-blocks). #

		    my ($bl_start, $bl_end, $indx_gp, $gpattern) = @{$gblocks->[$gb]};
			#
			# @{$gap_blocks[$g]} = ($bl_start, $bl_end, $indx_gp, $gpattern) is for the $g th gap-block,

		    $gp_code .= sprintf (",%d%s", $bl_end - $bl_start, $gpattern);

		}			# End of the inner-inner for-loop (over gap-blocks). #
		$gp_code =~ s/^\,//;


			## Assign a note, if necessary. ## 

		my $note;

		if (!(defined $min_totct_indels) ) { # ADDED in creation of 'bchbch_retrieve_abs_prob_gpatterns.pl' on Mar 13 (Thu), 2014. #
		    $min_totct_indels = 'undef';

		    if (!(defined $ct_psm_scns) ) {

			$ct_psm_scns = 'undef';

    (print STDOUT "\n", '$min_totct_indels AND $ct_psm_scns are UNDEFINED', " for the cluster $serial_cl_no (segment ID = $s, local cluster no. = $cl) !\n\n") if ($TEST_LEVEL>1);

			$note = '[Unexpected Errors 1&2]';

		    } else {

    (print STDOUT "\n", '$min_totct_indels is UNDEFINED', " for the cluster $serial_cl_no (segment ID = $s, local cluster no. = $cl) !\n\n") if ($TEST_LEVEL>1);

			$note = '[Unexpected Error 1]';
		    }

		} elsif (!(defined $ct_psm_scns) ) { # ADDED in creation of 'bchbch_retrieve_abs_prob_gpatterns.pl' on Mar 13 (Thu), 2014. #
		    $ct_psm_scns = 'undef';

    (print STDOUT "\n", '$ct_psm_scns is UNDEFINED', " for the cluster $serial_cl_no (segment ID = $s, local cluster no. = $cl) !\n\n") if ($TEST_LEVEL>1);

		    $note = '[Unexpected Error 2]';


		} elsif ($min_totct_indels eq 'N/A') {

			# Successor of "Preliminary 0: If $min_totct_indels = 'N/A', skip the further analysis of the cluster." #
	    
    (print STDOUT "\nMin_Total#{indels} = 'N/A' for the cluster $serial_cl_no (segment ID = $s, local cluster no. = $cl) !\n\n") if ($TEST_LEVEL>1);

		    $note = '[Cluster itself or some gaps too long]';

		} elsif ($ct_psm_scns eq 'N/A') { # ADDED in creation of 'bchbch_retrieve_abs_prob_gpatterns.pl'. 

    (print STDOUT "\n#{Parsimonious Scenarios} = 'N/A' for the cluster $serial_cl_no (segment ID = $s, local cluster no. = $cl) !\n\n") if ($TEST_LEVEL>1);

		    $note = '[Cluster itself or some gaps too long (II)]';

		} elsif ($log_abs_prob eq 'N/A') {

			# Successor of "Preliminary 1: Briefly examine if any of the scenario has the relative probability = 'N/A'." #
    (print STDOUT "\nLog(Abs_Prob[gap-pattern]) = 'N/A' for the cluster $serial_cl_no (segment ID = $s, local cluster no. = $cl) !\n\n") if ($TEST_LEVEL>1);

		    $note = '[Absolute Probability Not Available]';

		} elsif ($log_abs_prob eq 'undef') {

			# Successor of "Preliminary 1': Briefly examine if any of the scenario has the relative probability = 'undef'." #

    (print STDOUT "\nLog(Abs_Prob[gap-pattern]) = 'undef' for the cluster $serial_cl_no (segment ID = $s, local cluster no. = $cl) !\n\n") if ($TEST_LEVEL>1);

		    $note = "[FAILURE of the subroutine 'cal_lnlk1_indel_scn_cls']";

=Unfortunately, this cannot be done in this script, 'bchbch_retrieve_abs_prob_gpatterns.pl'.

		# Preliminary 2: Examine if the sites flanking the gap-block cluster contains gaps or nor. #
		# (ADDED in creation of 'bchbch_cmp_true_vs_psm_inferred_ancstates.pl'.) #

	    my $ct_ancgaps_lflank = my $ct_ancgaps_rflank  = 0;
	    if (length (${$ancmsa_lflank[0]}) > 0) {
		for (my $k=0; $k<$ct_ancseqs; $k++) { ($GAP eq substr (${$ancmsa_lflank[$k]}, -1, 1) ) and ($ct_ancgaps_lflank++); }
	    }
	    if ($cl_end < $msa_len) {
		for (my $k=0; $k<$ct_ancseqs; $k++) { ($GAP eq substr (${$ancseq_aln[$k]}, 0, 1) ) and ($ct_ancgaps_rflank++) ; }
	    }

	    if (0 < $ct_ancgaps_lflank + $ct_ancgaps_rflank) {

    (print STDOUT "\n#{ancestral gaps in flanking sites} = $ct_ancgaps_lflank (left), $ct_ancgaps_rflank (right).\n\n") if ($TEST_LEVEL>1);

		print $fh_out "\n[INFORMATION] GAPS WERE FOUND IN THE FLANKING SITES of the ancestral sequences (#{flanking gaps} = $ct_ancgaps_lflank (left), $ct_ancgaps_rflank (right)) !!\n\n\n";

	    print $fh_olist join ("\t", $num_cls, $cl, $cl_start, $cl_end, $cl_len, $ct_gblks, $min_totct_indels, $ct_psm_scns, 'N/A', 'N/A', 'N/A', "[Inconsistent Ancestral Flanking Sites]"), "\n";

		next;
	    }

=cut # END of "Unfortunately, this cannot be done in this script, 'bchbch_retrieve_abs_prob_gpatterns.pl'."

		} elsif ($ct_psm_scns == 0) {

		# Successor of "Preliminary 3: Examine if the scenario distribution is empty." #

    (print STDOUT "\nThe Scenario Distribution is EMPTY for the cluster $serial_cl_no (segment ID = $s, local cluster no. = $cl) !\n\n") if ($TEST_LEVEL>1);

		     $note = '[EMPTY Scenario Distribution]';

		} elsif (($ct_gblks == 1) and ($gblocks->[0][3] eq $null_gblock)) { # ADDED in creation of 'bchbch_retrieve_abs_prob_gpatterns.pl'. #

    (print STDOUT "\nThe cluster is NULL (i.e., it consists only of gaps) for the cluster $serial_cl_no (segment ID = $s, local cluster no. = $cl) !\n\n") if ($TEST_LEVEL>1);

		    $note = '[Null Cluster]';

		} # END of "if (...) {...} elsif (...) {...} ... elsif (...) {...}"

			# Finally, output the summary description of the clustrer. #

		my @output = ($serial_cl_no, $s, $cl, $cl_start, $cl_end, $cl_end - $cl_start, $ct_gblks, $min_totct_indels, $ct_psm_scns, $log_abs_prob, $gp_code);
			#
			# print $fh_olist join ("\t", 'Cl_no.(exclusive)', 'Seg_no.', 'lcl_cl_no.', 'Cl_Start', 'Cl_End', 'Cl_Length', '#{gap_blocks}', 'Min[Total#{indels}]', '#{parsimonious_scenarios}', 'Log(Abs_Prob[gap-pattern])', 'Gap_Pattern_Code', '[Notes(optional)]'), "\n\n";

		(defined $note) and (push @output, $note);

		print $fh_olist join ("\t", @output), "\n";

		$serial_cl_no++;
	    }				# End of the main inner for-loop (over gap-block clusters). #

	}			# End of the main middle for-loop (over MSA segments). #
	print $fh_olist "\n";

			### RESTART FROM HERE ###


=for the predecessor 'bchbch_cmp_true_vs_psm_inferred_ancstates.v2_lite.pl'.
		###  MAIN PROCESS: Compare the True ancestral gap states with the Inferred ancestral gap states. ###

	print $fh_out "<<<< Comparing the True vs Inferred ancestral gap states in each of the $net_ct_cls gap-block clusters >>>>\n\n";
	
   (print STDOUT "\n[[ Now, Compare the True & Inferred ancestral gap states in each of the gap-block clusters (#{clusters} = $net_ct_cls) ... ]]\n\n") if ($TEST_LEVEL>1);


	##print STDOUT "\{\{ Details on the ancestral gap states \}\}\n\n"; # For the predecessor 'bchbch_anal_muts_on_sbjcts_in_bestMSA.pl'. #


	my $last_cl_end = 0; # End coordinate (0-based half-open) of the last cluster. #

	my $num_cls = -1;

	for (my $cl=0; $cl<$totct_cls; $cl++) { # Main middle for-loop (over gap-block clusters and gapless blocks) #
	    my $cw_indel_state_distr = $linear_indel_state_distr->[$cl];

	    my ($indx_seg, $cl_start, $cl_end, $state) = @{$cw_indel_state_distr}[0..3];
	    ($state eq 'X/-') or next;

	    $num_cls++;


		# Chop off MSAs of ancestral sequences in the gap-block cluster and in its left-flanking gapless block. #
		# (ADDED in creation of 'bchbch_cmp_true_vs_psm_inferred_ancstates.pl'.)

	    my @ancmsa_lflank = ();
	    my @ancmsa_gbcluster = ();
	    for (my $k=0; $k<$ct_ancseqs; $k++) { # 1st inner for-loop (over ancestral sequences). #

		my $leftflank = ($last_cl_end < $cl_start) ? substr (${$ancseq_aln[$k]}, 0, $cl_start - $last_cl_end, '') : '';
		##my $leftflank = ($last_cl_end < $cl_start) ? substr (${$ancseq_aln[$k]}, 0, $cl_start - $cl_end, '') : ''; # A BUG fixed on Mar 5 (Wed), 2014. #

		my $rlv_seq = ($cl_start < $cl_end) ? substr (${$ancseq_aln[$k]}, 0, $cl_end - $cl_start, '') : '';
		push @ancmsa_lflank, \$leftflank;
		push @ancmsa_gbcluster, $rlv_seq;
	    }				# End of the 1st inner for-loop (over ancestral sequences). #

	    $last_cl_end = $cl_end;


	    my ($gap_blocks, $min_totct_indels, $scenario_distribution)
		= @{$cw_indel_state_distr}[4..6];

		# @{$sw_indel_state_distributions[2*$cl + 1]}
		# = ($cl_start, $cl_end, $state = 'X/-', \@gap_blocks, $min_totct_indels, \@scenario_distribution) 
		# is for the $cl th gap-block cluster, where

	    my $cl_len = $cl_end - $cl_start;
	    my $ct_gblks = @{$gap_blocks};

		# MODIFIED in creation of 'bchbch_cmp_true_vs_psm_inferred_ancstates.v2.pl' on Mar 11 (Tue), 2014. #
	    my $ct_psm_scns = ($min_totct_indels eq 'N/A') ? 'N/A' : @{$scenario_distribution};
	    ##my $ct_psm_scns = @{$scenario_distribution}; # MOVED from below. #

    (print STDOUT "\< The $num_cls th cluster (with overall-number=$cl) (, which belongs to the $indx_seg th segment); region = \[$cl_start\, $cl_end\) ; length = $cl_len ; #{gap-blocks} = $ct_gblks \>\n\n") if ($TEST_LEVEL>2);

	    print $fh_out "\< The $num_cls th cluster (overall-number=$cl) \; region = \[$cl_start\, $cl_end\) \; length = $cl_len \; #{gap-blocks} = $ct_gblks \>\n\n";
	    print $fh_out '[ Gap-blocks in the cluster ]', "\n\n";
	    print $fh_out join ("\t", 'Block_no.', 'length', 'start_coord', 'end_coord', 'indx_gp', 'gap_pattern'), "\n\n";

    if ($TEST_LEVEL>=5) {
	print STDOUT '[ Gap-blocks in the cluster ]', "\n\n";
	print STDOUT join ("\t", 'Block_no.', 'length', 'start_coord', 'end_coord', 'indx_gp', 'gap_pattern'), "\n\n";
    }

	    my @gblk_lengths = (); # ADDED in creation of 'bchbch_cmp_true_vs_psm_inferred_ancstates.pl'. #

	    for (my $g=0; $g<$ct_gblks; $g++) { # 2nd inner for-loop (over gap-blocks) #

		my ($bl_start, $bl_end, $indx_gp, $gpattern) = @{$gap_blocks->[$g]};
		my $bl_len = $bl_end - $bl_start;

		$gblk_lengths[$g] = $bl_len; # ADDED in creation of 'bchbch_cmp_true_vs_psm_inferred_ancstates.pl'. #

		    # @{$gap_blocks[$g]} = ($bl_start, $bl_end, $indx_gp, $gpattern) is for the $g th gap-block, and

    		print $fh_out join ("\t", $g, $bl_len, $bl_start, $bl_end, $indx_gp, $gpattern), "\n";

    (print STDOUT join ("\t", $g, $bl_len, $bl_start, $bl_end, $indx_gp, $gpattern), "\n") if ($TEST_LEVEL>=5);

	    }				# End of the 2nd inner for-loop (over gap-blocks) #


		## ADDED in creation of 'bchbch_cmp_true_vs_psm_inferred_ancstates.pl'. ##

    (print STDOUT "\n{Gap-block lengths} = (", join (', ', @gblk_lengths), ") .\n\n") if ($TEST_LEVEL>3);

    if ($TEST_LEVEL>5) {
	print STDOUT "[ Ancestral Sequences in the Left-flanking Region ]\n\n";
	unless ( pr_ODEN_input (@ancseq_names, @ancmsa_lflank, 50, *STDOUT) ) {
	    print STDOUT "[ERROR '$program_name'] 'pr_ODEN_input' FAILED to print out the ancestral MSA in the region left-flanking the $cl th cluster ...\n";
	    print STDERR "[ERROR '$program_name'] $!\n";
	    die;
	}
	print STDOUT "\n\n";
    }
    if ($TEST_LEVEL>=5) {
	print STDOUT "[ Ancestral Sequences in the Gap-Block Cluster in question ]\n\n";
	for (my $k=0; $k<$ct_ancseqs; $k++) { print STDOUT sprintf ("%-20s", $ancseq_names[$k]), $ancmsa_gbcluster[$k], "\n"; }
	print STDOUT "\n\n";
    }

		# Preliminary 0: If $min_totct_indels = 'N/A', skip the further analysis of the cluster. #
	    if ($min_totct_indels eq 'N/A') {

    (print STDOUT "\nMin_Total#{indels} = 'N/A' !\n\n") if ($TEST_LEVEL>2);

		print $fh_out "\n[INFORMATION] 'N/A's are assigned as the minimum total number of indels !!\n\n\n";

		print $fh_olist join ("\t", $num_cls, $cl, $cl_start, $cl_end, $cl_len, $ct_gblks, $min_totct_indels, $ct_psm_scns, 'N/A', 'N/A', 'N/A', "[Cluster itself or some gaps too long]"), "\n";

		next;
	    }

		# Preliminary 1: Briefly examine if any of the scenario has the relative probability = 'N/A'. #
		# (ADDED in creation of 'bchbch_cmp_true_vs_psm_inferred_ancstates.pl'.) #

	    my $ct_na_relprobs = 0;
	    foreach my $scn_info (@{$scenario_distribution}) {($scn_info->[0] eq 'N/A') and ($ct_na_relprobs++); }

	    if ($ct_na_relprobs>0) {

    (print STDOUT "\n#{Scenarios with relative probabilities being 'N/A'} = $ct_na_relprobs !\n\n") if ($TEST_LEVEL>2);

		print $fh_out "\n[INFORMATION] 'N/A's are assigned as the relative probabilities of $ct_na_relprobs out of $ct_psm_scns parsimonious scenarios !!\n\n\n";

			# MODIFIED on March 6 (Thu), 2014. #
		print $fh_olist join ("\t", $num_cls, $cl, $cl_start, $cl_end, $cl_len, $ct_gblks, $min_totct_indels, $ct_psm_scns, 'N/A', 'N/A', 'N/A', "[Some Indel Events Are Too Long]"), "\n";
		##print $fh_olist join ("\t", $num_cls, $cl, $cl_start, $cl_end, $cl_len, $ct_gblks, $min_totct_indels, $ct_psm_scns, 'N/A', 'N/A', 'N/A', "[Relative Probabilities Not Available]"), "\n";

		next; 
	    }

		# Preliminary 1': Briefly examine if any of the scenario has the relative probability = 'undef'. #
		# (ADDED in revision of 'bchbch_cmp_true_vs_psm_inferred_ancstates.pl' on Mar 6 (Thu), 2014.) #
	    my $ct_undef_relprobs = 0;
	    foreach my $scn_info (@{$scenario_distribution}) {($scn_info->[0] eq 'undef') and ($ct_undef_relprobs++); }

	    if ($ct_undef_relprobs>0) {
	    ##if ($ct_na_relprobs>0) {...} # A BUG fixed on Mar 6 (Thu), 2014.#

    (print STDOUT "\n#{Scenarios with relative probabilities being 'undef'} = $ct_undef_relprobs !\n\n") if ($TEST_LEVEL>2);

		print $fh_out "\n[INFORMATION] 'undef's are assigned as the relative probabilities of $ct_undef_relprobs out of $ct_psm_scns parsimonious scenarios !!\n\n\n";

		print $fh_olist join ("\t", $num_cls, $cl, $cl_start, $cl_end, $cl_len, $ct_gblks, $min_totct_indels, $ct_psm_scns, 'undef', 'undef', 'undef', "[FAILURE of the subroutine 'cal_lnlk1_indel_scn_cls']"), "\n";

		next; 
	    }
	    

		# Preliminary 2: Examine if the sites flanking the gap-block cluster contains gaps or nor. #
		# (ADDED in creation of 'bchbch_cmp_true_vs_psm_inferred_ancstates.pl'.) #

	    my $ct_ancgaps_lflank = my $ct_ancgaps_rflank  = 0;
	    if (length (${$ancmsa_lflank[0]}) > 0) {
		for (my $k=0; $k<$ct_ancseqs; $k++) { ($GAP eq substr (${$ancmsa_lflank[$k]}, -1, 1) ) and ($ct_ancgaps_lflank++); }
	    }
	    if ($cl_end < $msa_len) {
		for (my $k=0; $k<$ct_ancseqs; $k++) { ($GAP eq substr (${$ancseq_aln[$k]}, 0, 1) ) and ($ct_ancgaps_rflank++) ; }
	    }

	    if (0 < $ct_ancgaps_lflank + $ct_ancgaps_rflank) {

    (print STDOUT "\n#{ancestral gaps in flanking sites} = $ct_ancgaps_lflank (left), $ct_ancgaps_rflank (right).\n\n") if ($TEST_LEVEL>2);

		print $fh_out "\n[INFORMATION] GAPS WERE FOUND IN THE FLANKING SITES of the ancestral sequences (#{flanking gaps} = $ct_ancgaps_lflank (left), $ct_ancgaps_rflank (right)) !!\n\n\n";

	    print $fh_olist join ("\t", $num_cls, $cl, $cl_start, $cl_end, $cl_len, $ct_gblks, $min_totct_indels, $ct_psm_scns, 'N/A', 'N/A', 'N/A', "[Inconsistent Ancestral Flanking Sites]"), "\n";

		next;
	    }

		# Preliminary 3: Examine if the scenario distribution is empty. #
		# (ADDED in revision of 'bchbch_cmp_true_vs_psm_inferred_ancstates.pl' on Mar 6 (Thu), 2014.)

	    if ($ct_psm_scns == 0) {

    (print STDOUT "\nThe Scenario Distribution is EMPTY !\n\n") if ($TEST_LEVEL>2);

		print $fh_out "\n[INFORMATION] The Scenario Distribution is EMPTY !!\n\n\n";

		print $fh_olist join ("\t", $num_cls, $cl, $cl_start, $cl_end, $cl_len, $ct_gblks, $min_totct_indels, $ct_psm_scns, 'undef', 'undef', 'undef', "[EMPTY Scenario Distribution]"), "\n";

		next;

	    }


		# Main 1: Prepare the true ancestral gap-states in this gap-block cluster. #
		# (ADDED in creation of 'bchbch_cmp_true_vs_psm_inferred_ancstates.pl'.) #

	    my @true_anc_gp = ();
	    for (my $k=0; $k<$ct_ancseqs; $k++) { # 3rd inner for-loop (over ancestral sequences). #

		my $ancseq = $ancmsa_gbcluster[$k];
		##my $ancseq = ${$ancmsa_gbcluster[$k]}; # A BUG fixed on Mar 5 (Wed), 2014.

		my $len = length $ancseq;
		my $gpattern = '';
		for (my $l=0; $l<$len; $l++) { $gpattern .= ($GAP eq substr ($ancseq, 0, 1, '')) ? $GAP : $NGAP; }
		push @true_anc_gp, $gpattern;
	    }				# End of the 3rd inner for-loop (over ancestral sequences). #


	    print $fh_out "\n\n[ TRUE Ancestral Gap-Patterns ]\n\n";
	    for (my $k=0; $k<$ct_ancseqs; $k++) { print $fh_out sprintf ("%-20s", $ancseq_names[$k]), $true_anc_gp[$k], "\n"; }
	    print $fh_out "\n\n";

    if ($TEST_LEVEL>3) {
	print STDOUT "[ TRUE Ancestral Gap-Patterns ]\n\n";
	for (my $k=0; $k<$ct_ancseqs; $k++) { print STDOUT sprintf ("%-20s", $ancseq_names[$k]), $true_anc_gp[$k], "\n"; }
	print STDOUT "\n\n";
    }

	    my $cnct_true_anc_gp = join (':', @true_anc_gp);

		### RESTART FROM HERE ###

		# Main 2: Examine the Inferred Ancestral Gap States (in the parsimonious indel scenarios). #
		# (MODIFIED in creation of 'bchbch_cmp_true_vs_psm_inferred_ancstates.pl'.) #

	    my %inf_anc_gp2info; # ($cnct_inf_anc_gp => [$tot_rel_prob, \@list_psm_scns], ...)

	    ##my $ct_psm_scns = @{$scenario_distribution}; # MOVED to above (on Mar 5 (Wed), 2014). #

	    print $fh_out "\n\[ Parsimonious Scenarios: \(Min_Total#{indel_events} = $min_totct_indels; #{scenarios} = $ct_psm_scns\) \]\n\n";

    (print STDOUT "\n\n\[ Parsimonious Scenarios \(Min_Total#{indel_events} = $min_totct_indels; #{scenarios} = $ct_psm_scns\) \]\n\n") if ($TEST_LEVEL>3);

	    for (my $ps = 0; $ps < $ct_psm_scns; $ps++) { # 5th inner for-loop (over parsimonious scenarios). #

		my ($rel_prob, $node2bw_gap_states, $br2indel_events) = @{$scenario_distribution->[$ps]}; 

		    # @{$scenario_distribution[$ps]} = ($rel_prob, \%node2bw_gap_states, \%br2indel_events)
		    #  is for the $ps th parsimonious indel scenario, with


    (print STDOUT "\{ Scenario no. $ps ; rel_prob. = $rel_prob }\n\n") if ($TEST_LEVEL>3);

    if ($TEST_LEVEL>=5) {
	print STDOUT '( Block-wise Gap States mapped onto the nodes )', "\n\n";

		# MODIFIED in creation of 'bchbch_cmp_true_vs_psm_inferred_ancstates.pl'. #
	print STDOUT join ("\t", 'Node_Name', 'block_wise_gap_states(concatenated)'), "\n\n";
	##print STDOUT join ("\t", 'Node_ID', 'block_wise_gap_states(concatenated)'), "\n\n";

			# MODIFIED in creation of 'bchbch_cmp_true_vs_psm_inferred_ancstates.pl'. #
	foreach my $node (sort keys %{$node2bw_gap_states}) { print STDOUT join ("\t", $node, $node2bw_gap_states->{$node}), "\n"; }
	##foreach my $node (sort {$a <=> $b} keys %{$node2bw_gap_states}) { print STDOUT join ("\t", $node, $node2bw_gap_states->{$node}), "\n"; }
		# %node2bw_gap_states = ($node_id => $concatenated_block_wise_gap_states, ...) for nodes specified by $fl_full_nodes, and

	print STDOUT "\n\n";

    } # End of "if ($TEST_LEVEL>=5) {...}

    if ($TEST_LEVEL>5) {
	print STDOUT '( Indel Events mapped onto the branches )', "\n\n";

			# MODIFIED in creation of 'bchbch_cmp_true_vs_psm_inferred_ancstates.pl'. #
	print STDOUT join ("\t", 'Branch_le_Name', 'state_ue/state_le/indices,blocks,involved', '...'), "\n\n";
	##print STDOUT join ("\t", 'Branch_ID', 'state_ue/state_le/indices,blocks,involved', '...'), "\n\n";

			# MODIFIED in creation of 'bchbch_cmp_true_vs_psm_inferred_ancstates.pl'. #
	foreach my $br (sort keys %{$br2indel_events}) { # 2nd inner-inner foreach-loop (over indel-undergoing branches). #
	##foreach my $br (sort {$a <=> $b} keys %{$br2indel_events}) {...} # 2nd inner-inner foreach-loop (over indel-undergoing branches). #

	    my @out_info_events = ();

	    foreach my $event_info (@{$br2indel_events->{$br}}) { # Inner-most foreach-loop (over events along the branch). #
		my ($state_ue, $state_le, $involved) = @{$event_info};
		my $cnct_involved = join (',', @{$involved});
		push @out_info_events, "$state_ue/$state_le/$cnct_involved";

		# %br2indel_events = ($branch_id => \@events_on_branch, ...) only for branches experiencing indel events, with
		# @{$events_on_branch[$e]} = ($state_upper_end, $state_lower_end, \@involved_blocks) for the $e th event along the branch $branch_id.
	    }				# End of the inner-most foreach-loop (over events along the branch). #

	    print STDOUT join ("\t", $br, @out_info_events), "\n";

	}		# End of the 2nd inner-inner foreach-loop (over indel-undergoing branches). #

	print STDOUT "\n\n";

    } # End of "if ($TEST_LEVEL>5) {...}"

			# Construct inferred ancestral gap states. #
			# (ADDED in creation of 'bchbch_cmp_true_vs_psm_inferred_ancstates.pl'.) #

		my @inf_anc_gp = ();
		for (my $k=0; $k<$ct_ancseqs; $k++) { # 3rd inner-inner for-loop (over ancestral sequences). #
		    my $anc_name = $ancseq_names[$k];
		    my $cnct_bw_gpstat = $node2bw_gap_states->{$anc_name};
		    unless (defined $cnct_bw_gpstat) {
			print STDOUT "[ERROR '$program_name'] The $ps th scenario in the $cl th cluster does NOT have the BLOCK-WISE GAP STATE of the ancestral sequence '$anc_name' !\n";
			print STDERR "[ERROR '$program_name'] $!\n";
			die ;
		    }

		    my @bw_gpstats = split //, $cnct_bw_gpstat;
		    unless ($ct_gblks == @bw_gpstats) {
			print STDOUT "[ERROR '$program_name'] The number of block-wise gap-states (=", scalar (@bw_gpstats), ") for the $ps th parsimonious scenario CLASHES with the number of gap-blocks (=$ct_gblks) in the $cl th gap-block cluster !\n";
			print STDERR "[ERROR '$program_name'] $!\n";
			die ;
		    }
		    my $full_gpstat = '';
		    for (my $g=0; $g<$ct_gblks; $g++) { # Innermost for-loop (over gap-blocks). #
			my $bw_gpstat = $bw_gpstats[$g];
			my $bl_len = $gblk_lengths[$g];
			$full_gpstat .= $bw_gpstat x $bl_len;
		    }				# End of the innermost for-loop (over gap-blocks). #
		    $inf_anc_gp[$k] = $full_gpstat;

		}   				# End of the 3rd inner-inner for-loop (over ancestral sequences). #

    if ($TEST_LEVEL>5) {
	print STDOUT "[ INFERRED Ancestral Gap-Patterns in the Gap-Block Cluster in question ]\n\n";
	for (my $k=0; $k<$ct_ancseqs; $k++) { print STDOUT sprintf ("%-20s", $ancseq_names[$k]), $inf_anc_gp[$k], "\n"; }
	print STDOUT "\n\n";
    }

		my $cnct_inf_anc_gp = join (':', @inf_anc_gp);
		my $info = $inf_anc_gp2info{$cnct_inf_anc_gp};

		if (defined $info) {
		    my ($tot_rel_prob, $list_psm_scns) = @{$info};
		    $tot_rel_prob = (($tot_rel_prob eq 'N/A') or ($rel_prob eq 'N/A')) ? 'N/A' : $tot_rel_prob + $rel_prob;
		    $info->[0] = $tot_rel_prob;
		    push @{$list_psm_scns}, $ps;
		} else {
		    $inf_anc_gp2info{$cnct_inf_anc_gp} = [$rel_prob, [$ps]];
		}

	    	# %inf_anc_gp2info; # ($cnct_inf_anc_gp => [$tot_rel_prob, \@list_psm_scns], ...)

	    }				# End of the 5th inner for-loop (over parsimonious scenarios). #

		# Enumerate the inferred ancestral gap-patterns and their relative-probabilities. #
		# (ADDED in creation of 'bchbch_cmp_true_vs_psm_inferred_ancstates.pl'.)

	    print $fh_out "\n[ INFERRED Ancestral Gap-Patterns, their relative probabilities, and scenarios giving the pattern ]\n\n";

    (print STDOUT "\n[[ INFERRED Ancestral Gap-Patterns in the Gap-Block Cluster in question, their relative probabilities, and scenarios giving the pattern ]]\n\n") if ($TEST_LEVEL>= 5);

	    my @list_totrel_probs = ();

	    foreach my $cnct_inf_anc_gp (sort { $inf_anc_gp2info{$b}->[0] <=> $inf_anc_gp2info{$a}->[0] } keys %inf_anc_gp2info) { # Testing 6th inner foreach-loop (over ancestral gap patterns). #

		my ($totrel_prob, $list_psm_scns) = @{$inf_anc_gp2info{$cnct_inf_anc_gp}};
		push @list_totrel_probs, $totrel_prob;

		my @inf_anc_gp = split /\:/, $cnct_inf_anc_gp;

		print $fh_out "\n\{ Resulting from Scenarios: ", join (', ', @{$list_psm_scns}), " \; Rel_prob = $totrel_prob \}\n\n"; 
		for (my $k=0; $k<$ct_ancseqs; $k++) { print $fh_out sprintf ("%-20s", $ancseq_names[$k]), $inf_anc_gp[$k], "\n"; }
		print $fh_out "\n\n";

    if ($TEST_LEVEL>=5) {
	    print STDOUT "\n\[ The gap-pattern resulting from the scenarios: ", join (', ', @{$list_psm_scns}), " \; Rel_prob = $totrel_prob \]\n\n"; 
	    for (my $k=0; $k<$ct_ancseqs; $k++) { print STDOUT sprintf ("%-20s", $ancseq_names[$k]), $inf_anc_gp[$k], "\n"; }
	    print STDOUT "\n\n";
    }

	    }   # End of the 6 th inner foreach-loop (over ancestral gap patterns). #

			## RECORD THE FINAL RESULT on the cluster ##
			### RESTART FROM HERE ###

	    my $ct_inf_anc_gps = @list_totrel_probs;

	    print $fh_out "\n[ Summary ]\n\n";
	    print $fh_out "#{Inferred ancestral gap-patterns} = $ct_inf_anc_gps .\n";
	    print $fh_out "List of total-relative-probabilities: ", join (', ', @list_totrel_probs), " .\n\n";

    if ($TEST_LEVEL >3) {
	print STDOUT "[ Summary: ]\n\n";
	print STDOUT "#{Inferred ancestral gap-patterns} = $ct_inf_anc_gps .\n";
	print STDOUT "List of total-relative-probabilities: ", join (', ', @list_totrel_probs), " .\n\n";
    }

			# Examine information on the correct inference. #

	    my $info_correct_inf = $inf_anc_gp2info{$cnct_true_anc_gp};
	    my $relprob_correct_inf = (defined $info_correct_inf) ? $info_correct_inf->[0] : 'NonParsimonious';

	    print $fh_out "{Relative-probability of the correct inference} = $relprob_correct_inf .\n\n\n";

    if ($TEST_LEVEL>3) {
	print STDOUT "{Relative-probability of the correct inference} = $relprob_correct_inf .\n\n\n";
    }


			## Record the summary information of the cluster into the output list. ##

			# Examine if the subject cluster is null or not. #
	    my $cnct_totrel_probs = join ('/', @list_totrel_probs);
	    my $null_block = $GAP x $ct_extseqs;
	    if (($ct_gblks == 1) and ($gap_blocks->[0][3] eq $null_block)) {
			# The cluster is a null cluster. #

     (print STDOUT "[Final INFORMATION] The cluster consists ONLY of a single NULL gap-block .\n\n\n") if ($TEST_LEVEL>3);

		print $fh_out "[NOTE]: NULL CLUSTER .\n\n\n";

		print $fh_olist join ("\t", $num_cls, $cl, $cl_start, $cl_end, $cl_len, $ct_gblks, $min_totct_indels, $ct_psm_scns, $ct_inf_anc_gps, $relprob_correct_inf, $cnct_totrel_probs, '[Null Cluster]'), "\n";
	    } else {
			# Otherwise. #
		print $fh_olist join ("\t", $num_cls, $cl, $cl_start, $cl_end, $cl_len, $ct_gblks, $min_totct_indels, $ct_psm_scns, $ct_inf_anc_gps, $relprob_correct_inf, $cnct_totrel_probs), "\n";
	    }


	}			# End of the main middle for-loop (over gap-block clusters and gapless blocks) #

	print $fh_olist "\n";
=cut


		# Remove the temporary input files. #

	foreach my $tmpin_file ($tmpin_anc_gaps) { # Xth middle foreach-loop (over temporary files). #
	##foreach my $tmpin_file ($tmpin_msa, $tmpin_anc_gaps) {...} # Xth middle foreach-loop (over temporary files). # --- For the predecessor 'bchbch_cmp_true_vs_psm_inferred_ancstates.v2_lite.pl'.

=for the predecessor 'bchbch_cmp_true_vs_psm_inferred_ancstates.v2_lite.pl'.
    unless (0 == system ("cp -f $tmpin_file $outdir") ) {
	print STDOUT "[ERROR '$program_name'] FAILED to copy the temporary input file '$tmpin_file' into the directory '$outdir': $? !\n";
	print STDERR "[ERROR '$program_name'] $!\n";
	die;
    }
=cut

	    ## next; # For TESTING the framework ("Pre/Test2a")

	    unless (0 == system ("rm -f $tmpin_file") ) {
		print STDOUT "[ERROR '$program_name'] FAILED to remove the temporary input file '$tmpin_file': $? !\n";
		print STDERR "[ERROR '$program_name'] $!\n";
		die;
	    }
	}					# End of the Xth middle foreach-loop (over temporary files). #

	$ct_succ++;

    }				# End of the main outer foreach-loop (over MSAs in a class). #

    print STDOUT "\n  --- Finished Processing the class '$id_class' ---\n\n";

    print STDOUT "\n  #{Input MSAs}  = $ct_msas .\n";
    print STDOUT "      #{Anomalous} = $ct_anom ,\n";
    print STDOUT "      #{Failed}    = $ct_fail ,\n";
    print STDOUT "      #{Succeeded} = $ct_succ .\n\n\n";

    $totct_msas += $ct_msas;
    $totct_anom += $ct_anom;
    $totct_fail += $ct_fail;
    $totct_succ += $ct_succ;


=for the predecessor 'bchbch_cmp_true_vs_psm_inferred_ancstates.v2_lite.pl'.
		## Archive the Middle output directory (storing masked MSAs for the same chromosome.) ##

    my $out_archive_name = "$midoutdir.tgz";

     # $parent_out_indel_dir = "$top_indel_dir/$mid_dir";
     # [ $parent_inout_paml_dir = "$top_paml_dir/$mid_dir"; ] --- for the predecessor 'bch_serial_PAML.pl'.
     # [$outaln_dir = "$topoutaln_dir/$mid_dir";]  --- for the predecessor 'bchbch_refine_msas.pl'.

    unless ( chdir $topoutdir ) { # MODIFIED in creation of 'bch_serial_br_infer_indels.pl'.
	print STDOUT "[ERROR '$program_name'] FAILED the subroutine 'chdir' to change the directory to '$topoutdir' !\n";
	print STDERR "[ERROR '$program_name'] $!\n";
	die;
    }

    unless (0 == system ("tar -cpzf $out_archive_name $midoutdir") ) {
	print STDOUT "[ERROR '$program_name'] FAILED TO CREATE a tar-gzipped ARCHIVE '$out_archive_name' out of the directory '$midoutdir' under the directory '$topoutdir': $? !\n";
	print STDERR "[ERROR '$program_name'] $!\n";
	die;
    }

    unless (0 == system ("rm -rf $midoutdir") ) {
	print STDOUT "[ERROR '$program_name'] FAILED to REMOVE the directory '$midoutdir' under the directory '$topoutdir': $? !\n";
	print STDERR "[ERROR '$program_name'] $!\n";
	die;
    }
 (print STDOUT "\n... Successfully archived the masked MSAs into '$out_archive_name' under '$topoutdir'!!\n\n") if ($TEST_LEVEL>1);

    unless ( chdir $CURR_WORK_DIR ) {
	print STDOUT "[ERROR '$program_name'] FAILED the subroutine 'chdir' to RETURN TO the original place, '$CURR_WORK_DIR' !\n";
	print STDERR "[ERROR '$program_name'] $!\n";
	die;
    }
=cut

}				# End of the main outermost foreach-loop (over classes of MSAs). #

close ($fh_olist);


print STDOUT "\n\n=== All Processes FINISHED !! ===\n\n";


print STDOUT "#{MSA Classes} = $ct_classes .\n";
print STDOUT "Total#{Input MSAs}  = $totct_msas .\n";
print STDOUT "    Total#{Anomalous} = $totct_anom ,\n";
print STDOUT "    Total#{Failed}    = $totct_fail ,\n";
print STDOUT "    Total#{Succeeded} = $totct_succ .\n\n\n";


	### DEFINITIONS OF THE SUBROUTINES ###

# peek_into_archive:
#	This subroutine looks into an input archive and outputs a list of entries.
#	The archive is supposed to be storing files with the following paths:
#	"$dir/$pref$id$suff",
#	where $id specifies the ID of the file.
#
# INPUT: (\$in_archive, $dir, $pref, $suff), where
#	$in_archive is the path to the input archive;
#	$dir/$pref/$suff are templates for the paths to the files stored in the archive.
#
# OUTPUT: \@list_ids, where
#	@list_ids stores the IDs of the archived files with the above paths.
#
sub peek_into_archive (\$$$$) {

	my ($in_archive, $dir, $pref, $suff) = @_;
	local $/ = "\n"; # Use the default input-record-separator. #

	my $fh_tmp;
	unless ( open ($fh_tmp, "tar -tzf ${$in_archive} |" ) ) {
	    print STDOUT "[ERROR 'peek_into_archive'] CanNOT fork or look into ${$in_archive}: $!\n";
	    return undef;
	}

	my @list_ids = ();

	my $ext_pref = "$dir/$pref"; # Extended prefix. #
	my $len_epref = length $ext_pref;
	my $len_suff = length $suff;

	while (my $tmp = <$fh_tmp>) { # Main while-loop (over input lines) #

	    $tmp =~ s/\s+$//; # Remove white spaces at the end of the entry (serving as a separator (and possibly a pad)).
	    ($ext_pref =~ m/^\.\//) or ($tmp =~ s/^\.\///); # Remove './' at the beginning of the entry unless $ext_pref begins with './'. (ADDED in creation of 'bch_serial_PAML.pl'.)

	    my $tmp_suff = substr ($tmp, - $len_suff, $len_suff, '');

	    ($tmp_suff eq $suff) or next; # Skip if the suffix doesn't match.

	    my $tmp_epref = substr ($tmp, 0, $len_epref, '');

	    ($tmp_epref eq $ext_pref) or next; # Skip if the extended prefix doesn't match.

	    push @list_ids, $tmp; # The remnant of the entry must be the ID.


	}			# End of the main while-loop (over input lines) #
	close ($fh_tmp);

	return \@list_ids;

}	# End of the subroutine 'peek_into_archive' #


# br_parse_detail_output_infer_psm_indel_events_dawg:
#	This subroutine parses the brief output of the Perl script 'br_infer_psm_indel_events_dawg.pl',
#	which calculates the (logarithmic) 'absolute' probabilities of the gap-block clusters,
#	based on the parsimonious indel scenarios.
#	The subroutine was created by taking advantage of the overall framework of the subroutine,
# 	'parse_brief_output_infer_psm_indel_events_dawg'.
#	(CREATED on Mar 12 (Wed), 2014)
#
# parse_brief_output_infer_psm_indel_events_dawg:
#	This subroutine was created by modifying 'parse_brief_output_infer_psm_indel_events'
#	so that it will be cut out for the output of the Perl script 'br_infer_psm_indel_events_dawg.pl'.
#	(CREATED on Feb 28 (Fri), 2014)
#
#	TEMPORARILY REVISED on Mar 6 (Thu), 2014:
#	The subroutine now copes with a gap-block cluster with "Min_Total#{indel_events} = 0; #{scenarios} = 0",
#	which is likely because the cluster consists ONLY of a NULL BLOCK,
#	by assigning an EMPTY SCENARIO DISTRIBUTION.
#
# parse_brief_output_infer_psm_indel_events:
#	This subroutine parses the brief output of the Perl script 'br_infer_psm_indel_events.pl',
#	which calculates the 'probability distribution' of ancestral gap states (and indel scenarios),
#	based on the parsimonious indel scenarios.
#
# INPUT: (\$infile), where
#	$infile is the path to the input file, which is an brief output of 'br_infer_psm_indel_events.pl';
#
#
# OUTPUT: (\@parameters, \@info_segments, \@setset_info_cls), where
#	[ @parameters = ($delta_del_5p, \@full_tree, \@seqids, $msa_len, $tgt_seqid, $indx_tgt, $ct_segments), with ] --- OBSOLETE as of May 22 (Fri), 2015.
#	@parameters = ($delta_del, \@full_tree, \@seqids, $msa_len, $tgt_seqid, $indx_tgt, $ct_segments), with
#	@full_tree = ($ftopnode_id, \%fnode2pa, \%fnode2ch, \%fname2id, \%fid2name, \%fbr_attr, \%fname2id_intnode, $ftopnode_name) for the full MSA,
#	@seqids storing the sequence IDs,
#	$ct_segments = scalar (@info_segments) = scalar (@indel_state_distributions);
#
#	@{$info_segments[$s]} = ($seg_start, $seg_end, $usability_pattern, $red_topnode_name), with 
#	$seg_start/end in the 0-based half-open convention,
#	$red_topnode_name is the name of the top-node (root) of the tree reduced according to the usability pattern
#	 ($red_topnode_name = undef for the segment skipped to infer ancestral states) ;
#
#	@info_cls = @{$setset_info_cls[$s]->[$cl]} 
#	stores information on the $cl th cluster in the $s th segment. Here,
#
#	@info_cls = ($cl_start, $cl_end, $state = 'X/-', \@gap_blocks, $min_totct_indels, $ct_scenarios, $log_abs_prob), where
#
#	@{$gap_blocks[$g]} = ($bl_start, $bl_end, $indx_gp, $gpattern) is for the $g th gap-block,
#
#	$ct_scenarios is the number of (parsimoinious) indel scenarios that result in the gap-block cluster, and
#	$log_abs_prob is the (logarithmic) absolute probability of the gap-block cluster.
#	
sub br_parse_detail_output_infer_psm_indel_events_dawg (\$) {

	my ($infile) = @_;
	local $/ = ''; # Use blank lines as input-record-separators. #

	my $fh_in = open_input_file2 (${$infile});
	unless (defined $fh_in) {
	    print STDOUT "[ERROR 'br_parse_detail_output_infer_psm_indel_events_dawg'] 'open_input_file2' FAILED on the input file '${$infile}': $! !\n";
	    return (undef, undef, undef); 
	}

		## Read the phase factor. ##
		# (ADDED in creation of 'br_parse_detail_output_infer_psm_indel_events_dawg' on Mar 12 (Wed), 2014.) #
		# (=> MODIFIED to adapt to the current convention on May 22 (Fri), 2015.) #

	my $delta_del;
	##my $delta_del_5p;
	while (my $in = <$fh_in>) {
	    my ($tmp) = ($in =~ m/^\$delta_del\s*\=\s*([^\s]+)/);
	    ##my ($tmp) = ($in =~ m/^\$delta_del_5p\s*\=\s*([^\s]+)/);
	    (defined $tmp) or next;
	    ($delta_del = $tmp) =~ s/\s*\.$//;
	    ##($delta_del_5p = $tmp) =~ s/\s*\.$//;
	    last;
	}
	unless (defined $delta_del) {
	##unless (defined $delta_del_5p) {...}
	    print STDOUT "[ERROR 'br_parse_detail_output_infer_psm_indel_events_dawg'] ILLEGAL INPUT: CanNOT FIND the Phase factor, '", '$delta_del', "': $! !\n";
	    ##print STDOUT "[ERROR 'br_parse_detail_output_infer_psm_indel_events_dawg'] ILLEGAL INPUT: CanNOT FIND the Phase factor, '", '$delta_del_5p', "': $! !\n";
	    close ($fh_in);
	    return (undef, undef, undef);
	}


		## Read the input sequence tree. ##

	my $top_node_name0;
	##my $top_node_id0;

	while (my $in = <$fh_in>) {
	    ($in =~ m/^\[\[\s*Input\s+Tree/) or next;
	    ##($in =~ m/^\[\[\s*Input\s+tree/) or next; # A BUG fixed on Nov 26 (Tue), 2013. #

	    ($top_node_name0) = ($in =~ m/top_node_name\s*\=\s*([^\s\(\)]+)/);
	    ##($top_node_id0) = ($in =~ m/top_node_ID\s*\=\s*([^\s\(\)]+)/);
	    last;
	}
	unless (defined $top_node_name0) {
	##unless (defined $top_node_id0) {...}
	    print STDOUT "[ERROR 'br_parse_detail_output_infer_psm_indel_events_dawg'] ILLEGAL INPUT: CanNOT FIND the top-node name: $! !\n";
	    close ($fh_in);
	    return (undef, undef, undef);
	}

	my $full_tree = <$fh_in>;

	my %fnode2pa; my %fnode2ch; my %fname2id; my %fid2name; my %fbr_attr;
	my %fname2id_intnode; my $ftopnode_name;

	unless ( input_tree_file_dawg ($full_tree, %fnode2pa, %fnode2ch, %fname2id, %fid2name, %fbr_attr, %fname2id_intnode, $ftopnode_name) ) {
	    print STDOUT "[ERROR 'br_parse_detail_output_infer_psm_indel_events_dawg'] The subroutine 'input_tree_file_dawg' FAILED to extract the full tree: $! !\n";
	    close ($fh_in);
	    return (undef, undef, undef);
	}
=for the predecessor 'parse_brief_output_infer_psm_indel_events'.
	unless ( input_ext_tree_file ($full_tree, %fnode2pa, %fnode2ch, %fname2id, %fid2name, %fbr_attr, 1) ) {
	    print STDOUT "[ERROR 'parse_brief_output_infer_psm_indel_events_dawg'] The subroutine 'input_ext_tree_file' FAILED to extract the full tree: $! !\n";
	    close ($fh_in);
	    return (undef, undef, undef);
	}
=cut

	my $ftopnode_id = $fname2id{$TOP_NODE};
	unless ($ftopnode_name eq $top_node_name0) {
	##unless ($ftopnode_id eq $top_node_id0) {...} #For the predecessor 'parse_brief_output_infer_psm_indel_events'.
	    print STDOUT "[ERROR 'br_parse_detail_output_infer_psm_indel_events_dawg'] ILLEGAL INPUT: The top-node name in the label (=$top_node_name0) CONFLICTS with the name displayed in the tree (=$ftopnode_name): $! !\n";
	    close ($fh_in);
	    return (undef, undef, undef);
	}

		# MODIFIED in creation of 'parse_brief_output_infer_psm_indel_events_dawg'. #

	my @full_tree = ($ftopnode_id, \%fnode2pa, \%fnode2ch, \%fname2id, \%fid2name, \%fbr_attr, \%fname2id_intnode, $ftopnode_name);

		# @full_tree = ($ftopnode_id, \%fnode2pa, \%fnode2ch, \%fname2id, \%fid2name, \%fbr_attr, \%fname2id_intnode, $ftopnode_name) for the full MSA,

=for the predecessor 'parse_brief_output_infer_psm_indel_events'.
	my @full_tree = ($ftopnode_id, \%fnode2pa, \%fnode2ch, \%fname2id, \%fid2name, \%fbr_attr);
		# @full_tree = ($ftopnode_id, \%fnode2pa, \%fnode2ch, \%fname2id, \%fid2name, \%fbr_attr) for the full MSA,
=cut

		## Read the MSA information ##

	my $label_msa = <$fh_in>;

	my ($ct_seqs0) = ($label_msa =~ m/\(\#\{sequences\}\s*\=\s*(\d+)\)/);
	unless (defined $ct_seqs0) {
	    $label_msa =~ s/\s+$//;
	    print STDOUT "[ERROR 'br_parse_detail_output_infer_psm_indel_events_dawg'] ILLEGAL INPUT: The number of sequences canNOT be extracted from the label: $!\n";
	    print STDOUT "'$label_msa' .\n\n";
	    close ($fh_in);
	    return (undef, undef, undef);
	}

	(my $list_seqids = <$fh_in>) =~ s/\s*\.\s+$//; 
	##(my $list_seqids = <$fh_in>) =~ s/\.\s+$//; # A BUG fixed on Dec 19 (Thu), 2013. #
	$list_seqids =~ s/^Sequences\:\s+//;
	my @seqids = split /\,\s*/, $list_seqids;

	unless (@seqids == $ct_seqs0) {
	    my $ct_seqids = @seqids;
	    print STDOUT "[ERROR 'br_parse_detail_output_infer_psm_indel_events_dawg'] ILLEGAL INPUT: The number of sequences in the label (=$ct_seqs0) CONFLICTS with $ct_seqids, which is the number of IDs in the list: $! !\n";
	    print STDOUT ' ' x 3, join (', ', @seqids), " .\n\n";
	    close ($fh_in);
	    return (undef, undef, undef);
	}

	my $descr_msa_len = <$fh_in>;
	my ($msa_len) = ($descr_msa_len =~ m/^\#\{columns\s+in\s+MSA\}\s*\=\s*(\d+)/);
	unless (defined $msa_len) {
	    $descr_msa_len =~ s/\s+$//;
	    print STDOUT "[ERROR 'br_parse_detail_output_infer_psm_indel_events_dawg'] ILLEGAL INPUT: The length of the MSA canNOT be extracted from the line: $!\n";
	    print STDOUT "'$descr_msa_len' .\n\n";
	    close ($fh_in);
	    return (undef, undef, undef);
	}

	my $descr_tgt_indx = <$fh_in>;
	my ($tgt_seqid, $indx_tgt) = ($descr_tgt_indx =~ m/^\{Index\s+for\s+the\s+target\s+sequence\s+\'([^\s\']+)\'\}\s*\=\s*(\S+)/ );
	unless (defined $indx_tgt) {
	    $descr_tgt_indx =~ s/\s+$//; 
	    print STDOUT "[ERROR 'br_parse_detail_output_infer_psm_indel_events_dawg'] ILLEGAL INPUT: The index of the target sequence canNOT be extracted from the line: $!\n";
	    print STDOUT "'$descr_tgt_indx' .\n\n";
	    close ($fh_in);
	    return (undef, undef, undef);
	}

	my $descr_ct_segs = <$fh_in>;

		# MODIFIED in creation of 'br_parse_detail_output_infer_psm_indel_events_dawg'. #
	my ($ct_segments) = ($descr_ct_segs =~ m/\#\{segments\}\s*\=\s*(\d+)/);
	##my ($ct_segments) = ($descr_ct_segs =~ m/^\#\{segments\}\s*\=\s*(\d+)/); # A BUG fixed on Mar 13 (Thu), 2014. #
	##my ($ct_segments) = ($descr_ct_segs =~ m/^\#\{MSA\s+Segments\}\s*\=\s*(\d+)/);
	unless (defined $ct_segments) {
	    $descr_ct_segs =~ s/\s+$//; 
	    print STDOUT "[ERROR 'br_parse_detail_output_infer_psm_indel_events_dawg'] ILLEGAL INPUT: The number of MSA segments canNOT be extracted from the line: $! !\n";
	    print STDOUT "'$descr_ct_segs' .\n\n";
	    close ($fh_in);
	    return (undef, undef, undef);
	}

		# MODIFIED in creation of 'br_parse_detail_output_infer_psm_indel_events_dawg'. #
		# => Further MODIFIED to adapt to the current convention on May 22 (Fri), 2015. #
	my @parameters = ($delta_del, \@full_tree, \@seqids, $msa_len, $tgt_seqid, $indx_tgt, $ct_segments);
	##my @parameters = ($delta_del_5p, \@full_tree, \@seqids, $msa_len, $tgt_seqid, $indx_tgt, $ct_segments);
	##my @parameters = (\@full_tree, \@seqids, $msa_len, $tgt_seqid, $indx_tgt, $ct_segments);

		# [ @parameters = ($delta_del_5p, \@full_tree, \@seqids, $msa_len, $tgt_seqid, $indx_tgt, $ct_segments), with ] --- OBSOLETE as of May 22 (Fri), 2015. #
		# @parameters = ($delta_del, \@full_tree, \@seqids, $msa_len, $tgt_seqid, $indx_tgt, $ct_segments), with

=for the predecessor 'parse_brief_output_infer_psm_indel_events_dawg'.
		### MAIN PROCESS: Read the cluster-wise distributions of the indel scenarios
		### (and the associated ancestral gap states), which were bundled into segments.

	my @info_segments = my @indel_state_distributions = ();
=cut

		### MAIN PROCESS: retrieve the (logarithmic) 'absolute' probabilities, as well as other attributes,
		## of the gap-block clusters. 
		## (MODIFIED in creation of 'br_parse_detail_output_infer_psm_indel_events_dawg'.) #

	my @info_segments = ();
	my @setset_info_cls = ();
	my ($seg_no, $cls_no);

	while (my $in_chunk = <$fh_in>) { # Main outer while-loop (over input chunks). #

=for the predecessor 'parse_brief_output_infer_psm_indel_events_dawg'.
	while (my $head_seg = <$fh_in>) {...} # Main outer while-loop (over segments) #

	    unless (defined $seg_no) {
		$head_seg =~ s/\s+$//;
		print STDOUT "[ERROR 'parse_brief_output_infer_psm_indel_events_dawg'] ILLEGAL INPUT: CanNOT Extract the segment no. from the segment heading: $! !\n";
		print STDOUT "'$head_seg' .\n\n";
		close ($fh_in);
		return (undef, undef, undef);
	    }
=cut

	    my ($tmp_seg_no) = ($in_chunk =~ m/^\<\<\<\<\s+The\s+(\d+)\s+th\s+Segment/) ;

	    if (defined $tmp_seg_no) {

		$seg_no = $tmp_seg_no;

		my $head_seg = $in_chunk;
		my ($seg_start, $seg_end) = ($head_seg =~ m/Region\s+\=\s+\[(\d+)\,\s*(\d+)\)/);
		unless (defined $seg_end) {
		    $head_seg =~ s/\s+$//;
		    print STDOUT "[ERROR 'br_parse_detail_output_infer_psm_indel_events_dawg'] ILLEGAL INPUT: CanNOT Extract the segment end coordinate from the segment heading: $! !\n";
		    print STDOUT "'$head_seg' .\n\n";
		    close ($fh_in);
		    return (undef, undef, undef);
		}

		my ($us_pattern) = ($head_seg =~ m/Usability\s+pattern\s+\=\s*\'([^\s\']+)\'/);
		unless (defined $us_pattern) {
		    $head_seg =~ s/\s+$//;
		    print STDOUT "[ERROR 'br_parse_detail_output_infer_psm_indel_events_dawg'] ILLEGAL INPUT: CanNOT Extract the segment end coordinate from the segment heading: $! !\n";
		    print STDOUT "'$head_seg' .\n\n";
		    close ($fh_in);
		    return (undef, undef, undef);
		}

		my @seg_info = ($seg_start, $seg_end, $us_pattern);
		$info_segments[$seg_no] = \@seg_info;

		$setset_info_cls[$seg_no] = []; # Prepare an empty array for the cluster. #

		next;

	    }

		# @{$info_segments[$s]} = ($seg_start, $seg_end, $usability_pattern, $red_topnode_id), with 
		# $seg_start/end in the 0-based half-open convention,
		# $red_topnode_id is the ID of the top-node (root) of the tree reduced according to the usability pattern
		#  ($red_topnode_id = undef for the segment skipped to infer ancestral states) ;


		# MODIFIED in creation of 'br_parse_detail_output_infer_psm_indel_events_dawg'. #
	    if ($in_chunk =~ s/^\[\[\s+Reduced\s+Tree\s+//) {
		my $second_chunk = $in_chunk;
=for the predecessor 'parse_brief_output_infer_psm_indel_events_dawg'.
	    my $second_chunk = <$fh_in>;

	    if ($second_chunk =~ s/^\[\[\s+Reduced\s+Tree\s+//) {
=cut

			# Normal case. #

			# MODIFIED in creation of 'parse_brief_output_infer_psm_indel_events_dawg'. #
		my ($red_topnode_name) = ($second_chunk =~ m/\(top_node_name\s*\=\s*([^\s\(\)]+)\)/);
		unless (defined $red_topnode_name) {
		##my ($red_topnode_id) = ($second_chunk =~ m/\(top_node_ID\s*\=\s*([^\s\(\)]+)\)/);
		##unless (defined $red_topnode_id) {...}
		    $second_chunk =~ s/\s+$//;
		    print STDOUT "[ERROR 'br_parse_detail_output_infer_psm_indel_events_dawg'] ILLEGAL INPUT: CanNOT Extract the top-node name for the reduced tree from the tree-header: $! !\n";
		    print STDOUT "'$second_chunk' .\n\n";
		    close ($fh_in);
		    return (undef, undef, undef);
		}

		    # MODIFIED in creation of 'br_parse_detail_output_infer_psm_indel_events_dawg'. #
		push @{$info_segments[$seg_no]}, $red_topnode_name;
		next;
	    }

=for the predecessor 'parse_brief_output_infer_psm_indel_events_dawg'.
		push @seg_info, $red_topnode_name;
		##push @seg_info, $red_topnode_id;

			# Go ahead with reading the indel scenario distribution.

	    } elsif ($second_chunk =~ m/^SKIPPED\s+INFERRING/) {
	    ##} elsif ($second_chunk =~ m/^SKIPPED\s+INDERRING/) { # A BUG fixed on Nov 26 (Tue), 2013. #

			# The ancestral state inference was skipped for this segment. #

		my @sw_indel_state_distributions = ( [$seg_start, $seg_end, '?'] );
		$indel_state_distributions[$seg_no] = \@sw_indel_state_distributions;

		next;	# Go ahead to the next segment.
		
	    } else {
			# An Unexpected Case. #

		$second_chunk =~ s/\s+$//;
		print STDOUT "[ERROR 'parse_brief_output_infer_psm_indel_events_dawg'] ILLEGAL INPUT: an ANOMALOUS SECOND CHUNK for the $seg_no th segment: $! !\n";
		print STDOUT "'$second_chunk' .\n\n";
		close ($fh_in);
		return (undef, undef, undef);
	    }
=cut

=for the predecessor 'parse_brief_output_infer_psm_indel_events_dawg'.
	    my $red_topnode_name = $seg_info[3];
	    ##my $red_topnode_id = $seg_info[3];

	    my $red_tree = <$fh_in>; # Emit the chunk for the reduced tree.
	    my $heading_main = <$fh_in>; # Emit the heading that tells that the main description begins. 

	    my @sw_indel_state_distributions = ();
=cut

	    my ($tmp_cls_no) = ($in_chunk =~ m/^\<\s+The\s+(\d+)\s+th\s+cluster/);
	    if (defined $tmp_cls_no) {

		$cls_no = $tmp_cls_no;

		my ($cl_start, $cl_end) = ($in_chunk =~ m/region\s*\=\s*\[(\d+)\,\s*(\d+)\)/);

		unless (defined $cl_end) {

			# Then, the chunk (actially line) must record the (logarithmic) 'absolute' probability. #

		    my ($log_abs_prob) = ($in_chunk =~ m/Total\{log\-likelihood\}\s*\=\s*([^\s\(\)]+)/ );
		    unless (defined $log_abs_prob) {
			$in_chunk =~ s/\s+$//;
			print STDOUT "[ERROR 'br_parse_detail_output_infer_psm_indel_events_dawg'] ILLEGAL INPUT: CanNOT extract the (logarithmic) absolute probability from the following heading of the $cls_no th gap-block cluster in the $seg_no th segment: $! !\n";
			print STDOUT "'$in_chunk' .\n\n";
			close ($fh_in);
			return (undef, undef, undef);
		    }

		    $setset_info_cls[$seg_no]->[$cls_no][6] = $log_abs_prob;

		    next;
		}

		my ($ct_gblks0) = ($in_chunk =~ m/\#\{gap\-blocks\}\s*\=\s*(\d+)/);
		unless (defined $ct_gblks0) {
		    $in_chunk =~ s/\s+$//;
		    print STDOUT "[ERROR 'br_parse_detail_output_infer_psm_indel_events_dawg'] ILLEGAL INPUT: CanNOT extract the number of gap-blocks from the following heading of the $cls_no th gap-block cluster in the $seg_no th segment: $! !\n";
		    print STDOUT "'$in_chunk' .\n\n";
		    close ($fh_in);
		    return (undef, undef, undef);
		}
		my $head_blk = <$fh_in>;
		unless ($head_blk =~ m/^\[\s+Gap\-blocks/) {
		    $head_blk =~ s/\s+$//;
		    print STDOUT "[ERROR 'br_parse_detail_output_infer_psm_indel_events_dawg'] ILLEGAL INPUT: Found an ANOMALOUS HEADER of the gap-blocks in the $cls_no th gap-block cluster in the $seg_no th segment: $! !\n";
		    print STDOUT "'$head_blk' .\n\n";
		    close ($fh_in);
		    return (undef, undef, undef);
		}
		my $fld_tags = <$fh_in>;
		unless ($fld_tags =~ m/^Block_no\./) {
		    $fld_tags =~ s/\s+$//;
		    print STDOUT "[ERROR 'br_parse_detail_output_infer_psm_indel_events_dawg'] ILLEGAL INPUT: Found an ANOMALOUS FIELD TAGS of the gap-blocks in the $cls_no th gap-block cluster in the $seg_no th segment: $! !\n";
		    print STDOUT "'$fld_tags' .\n\n";
		    close ($fh_in);
		    return (undef, undef, undef);
		}

		my $info_gblocks = <$fh_in>;
		my @lines_gblocks = split /\n+/, $info_gblocks;
		my @gap_blocks = ();
		foreach my $line_gb (@lines_gblocks) { # Inner foreach-loop (over gap-blocks). #
		    my ($blk_no, $blen, $bl_start, $bl_end, $indx_gp, $gpattern) = split /\s+/, $line_gb;
		    $gap_blocks[$blk_no] = [$bl_start, $bl_end, $indx_gp, $gpattern];
		}			# End of the inner foreach-loop (over gap-blocks). #

		unless (@gap_blocks == $ct_gblks0) {
		    print STDOUT "[ERROR 'br_parse_detail_output_infer_psm_indel_events_dawg'] ILLEGAL INPUT: The size of the array (=", scalar (@gap_blocks), ") describing gap-blocks does NOT MATCH the number (=$ct_gblks0) extracted from the header of the $cls_no th gap-block cluster in the $seg_no th segment: $! !\n";
		    print STDOUT "'$fld_tags' .\n\n";
		    close ($fh_in);
		    return (undef, undef, undef);
		}

		$setset_info_cls[$seg_no]->[$cls_no] = [$cl_start, $cl_end, 'X/-', \@gap_blocks];
		
		next;
	    }

	    if ($in_chunk =~ m/^\[\s+Parsimonious\s+Scenarios/) {

		my ($min_totct_indels) = ($in_chunk =~ m/Min\(Total\#{indel\s+events\}\)\s*\=\s*([^\s\;]+)/ );
		my ($ct_scenarios) = ($in_chunk =~ m/\#\{scenarios\}\s*\=\s*([^\s\(\)]+)/);

		unless ((defined $min_totct_indels) and (defined $ct_scenarios)) {
		    $in_chunk =~ s/\s+$//;
		    print STDOUT "[ERROR 'br_parse_detail_output_infer_psm_indel_events_dawg'] ILLEGAL INPUT: Found an ANOMALOUS HEADER for the parsimonious scenarios in the $cls_no th gap-block cluster in the $seg_no th segment: $! !\n";
		    print STDOUT "'$in_chunk' .\n\n";
		    close ($fh_in);
		    return (undef, undef, undef);
		}

		@{$setset_info_cls[$seg_no]->[$cls_no]}[4,5] = ($min_totct_indels, $ct_scenarios);

		next;
	    }

		# @info_cls = @{$setset_info_cls[$s]->[$cl]} 
		# stores information on the $cl th cluster in the $s th segment. Here,
		#
		# @info_cls = ($cl_start, $cl_end, $state = 'X/-', \@gap_blocks, $min_totct_indels, $ct_scenarios, $log_abs_prob), where
		#
		# @{$gap_blocks[$g]} = ($bl_start, $bl_end, $indx_gp, $gpattern) is for the $g th gap-block,
		#
		# $ct_scenarios is the number of (parsimoinious) indel scenarios that result in the gap-block cluster, and
		# $log_abs_prob is the (logarithmic) absolute probability of the gap-block cluster.
		# 

		### RESTART FROM HERE ###

=for the predecessor 'parse_brief_output_infer_psm_indel_events_dawg'.
	    while (my $head_cls = <$fh_in>) { # Main middle while-loop (over clusters) #

		if ($head_cls =~ s/^\<\s+Gapless\s+block\s+// ) {

			# Gapless block. #

		    my ($bl_start, $bl_end) = ($head_cls =~ m/region\s+\=\s+\[(\d+)\,\s*(\d+)\)/ );
		    unless (defined $bl_end) {
			$head_cls =~ s/\s+$//;
			print STDOUT "[ERROR 'parse_brief_output_infer_psm_indel_events_dawg'] ILLEGAL INPUT: CanNOT extract the block-end coordinate from the following heading of the gapless block in the $seg_no th segment: $! !\n";
			print STDOUT "'< Gapless block $head_cls' .\n\n";
			close ($fh_in);
			return (undef, undef, undef);
		    }

		    my ($rfl_cl_no) = ($head_cls =~ m/^left\-flanking\s+the\s+(\d+)/) ;
		    ##my ($rfl_cl_no) = ($head_cls =~ m/^left\-flanking\s+the\s+(\d)/) ; # A BUG fixed on Nov 26 (Tue), 2013. #

		    unless (defined $rfl_cl_no) {
			if ($head_cls =~ m/^on\s+the\s+right\-end/) {

				# The right-end of the segment. #

			    push @sw_indel_state_distributions, [$bl_start, $bl_end, 'X'];

			    last; # End the middle while-loop.

			} else {
				# An unexpected case. #

			    $head_cls =~ s/\s+$//;
			    print STDOUT "[ERROR 'parse_brief_output_infer_psm_indel_events_dawg'] ILLEGAL INPUT: CanNOT extract the right-flanking cluster number from the following heading of the gapless block in the $seg_no th segment: $! !\n";
			    print STDOUT "'< Gapless block $head_cls' .\n\n";
			    close ($fh_in);
			    return (undef, undef, undef);
			}

		    } # END of "unless (defined $right_cl_no) {...}"

		    unless (@sw_indel_state_distributions == 2* $rfl_cl_no) {
			print STDOUT "[ERROR 'parse_brief_output_infer_psm_indel_events_dawg'] The size of the array, ", '@sw_indel_state_distributions (=', scalar (@sw_indel_state_distributions), ") is NOT EQUAL to twice the number of the right-flanking cluster (=$rfl_cl_no): $! !\n";
			close ($fh_in);
			return (undef, undef, undef);
		    }

		    $sw_indel_state_distributions[2*$rfl_cl_no] = [$bl_start, $bl_end, 'X'];

		    next; # Go ahead to the gap-block cluster on the right. 

			# @{$sw_indel_state_distributions[2*$cl]} = ($cl_start, $cl_end, $state)
			# for the gapless block left-flanking the $cl th gap-block cluster
			# (or on the right-end of the segment (with $cl = #{clusters})),
			# or (always with $cl = 0) for the skipped segment due to inadquate information.
			# $state	= 'X' for the gapless block,
			# 	= '?' for the skipped segment due to inadequate information.

		} # END of "if ($head_cls =~ s/^\<\s+Gapless\s+block\s+/) {...}"


			## Read information on the gap-block cluster. ##

		my ($cl_no) = ($head_cls =~ m/^\<\s+The\s+(\d+)\s+th\s+cluster/ );
		unless (defined $cl_no) {
		    $head_cls =~ s/\s+$//;
		    print STDOUT "[ERROR 'parse_brief_output_infer_psm_indel_events_dawg'] ILLEGAL INPUT: CanNOT extract the cluster number from the following heading of a cluster in the $seg_no th segment: $! !\n";
		    print STDOUT "'$head_cls' .\n\n";
		    close ($fh_in);
		    return (undef, undef, undef);
		}

		unless (@sw_indel_state_distributions == 2 * $cl_no + 1) {
		    print STDOUT "[ERROR 'parse_brief_output_infer_psm_indel_events_dawg'] The temporary size of the array, ", '@sw_indel_state_distributions (=', scalar (@sw_indel_state_distributions), ') is NOT EQUAL to 2 * $cl_no + 1, where $cl_no = ', "$cl_no, for the $seg_no th segment: $! !\n";
		    close ($fh_in);
		    return (undef, undef, undef);
		}

		my ($cl_start, $cl_end) = ($head_cls =~ m/region\s+\=\s+\[(\d+)\,\s*(\d+)\)/ );
		unless (defined $cl_end) {
		    $head_cls =~ s/\s+$//;
		    print STDOUT "[ERROR 'parse_brief_output_infer_psm_indel_events_dawg'] ILLEGAL INPUT: CanNOT extract the end-coordinate of the cluster from the following heading of a cluster in the $seg_no th segment: $! !\n";
		    print STDOUT "'$head_cls' .\n\n";
		    close ($fh_in);
		    return (undef, undef, undef);
		}

		my ($ct_gblks) = ($head_cls =~ m/\#\{gap\-blocks\}\s+\=\s+(\d+)/ );
		unless (defined $ct_gblks) {
		    $head_cls =~ s/\s+$//;
		    print STDOUT "[ERROR 'parse_brief_output_infer_psm_indel_events_dawg'] ILLEGAL INPUT: CanNOT extract the number of gap-blocks from the following heading of a cluster in the $seg_no th segment: $! !\n";
		    print STDOUT "'$head_cls' .\n\n";
		    close ($fh_in);
		    return (undef, undef, undef);
		}

			# Read information on the gap-blocks. #

		my $head_gblocks = <$fh_in>;
		my $fld_tags_gblocks = <$fh_in>;
		my $info_gblocks = <$fh_in>;

		my @gap_blocks = ();

		foreach my $gblock (split /\n+/, $info_gblocks) { # 1st inner foreach-loop (over gap-blocks) #
		     my ($bl_no, $bl_len, $bl_start, $bl_end, $indx_gp, $gpattern) = split /\s+/, $gblock;
		     push @gap_blocks, [$bl_start, $bl_end, $indx_gp, $gpattern];

			# @{$gap_blocks[$g]} = ($bl_start, $bl_end, $indx_gp, $gpattern) is for the $g th gap-block, and

		}					# End of the 1st inner foreach-loop (over gap-blocks) #

		unless (@gap_blocks == $ct_gblks) {
		    print STDOUT "[ERROR 'parse_brief_output_infer_psm_indel_events_dawg'] The size of ", '@gap_blocks (=', scalar (@gap_blocks), ") CONFLICTS with the number of gap-blocks (=$ct_gblks) described in the heading: $! !\n";
		    close ($fh_in);
		    return (undef, undef, undef);
		}

			# Read the distribution of parsimonious scenarios for a gap-block cluster. #

		my $heading_list_psm_scns = <$fh_in>;

			# MODIFIED accompanying the revision of 'MyTreeMap_indels.pm' on Mar 10 (Mon), 2014.) #
		my ($min_totct_indels) = ($heading_list_psm_scns =~ m/Min_Total\#\{indel_events\}\s+\=\s+([^\;\s]+)/ );
		##my ($min_totct_indels) = ($heading_list_psm_scns =~ m/Min_Total\#\{indel_events\}\s+\=\s+(\d+)/ );
		unless (defined $min_totct_indels) {
		    $heading_list_psm_scns =~ s/\s+$//;
		    print STDOUT "[ERROR 'parse_brief_output_infer_psm_indel_events_dawg'] ILLEGAL INPUT: CanNOT extract the minimum total count of indel events from the following heading for the $cl_no th gap-block cluster in the $seg_no th segment: $! !\n";
		    print STDOUT "'$heading_list_psm_scns' .\n\n";
		    close ($fh_in);
		    return (undef, undef, undef);
		}

			# MODIFIED accompanying the revision of 'MyTreeMap_indels.pm' on Mar 11 (Tue), 2014.) #
		my ($ct_psm_scns) = ($heading_list_psm_scns =~ m/\#\{scenarios\}\s+\=\s+([^\)\s]+)/ );
		##my ($ct_psm_scns) = ($heading_list_psm_scns =~ m/\#\{scenarios\}\s+\=\s+(\d+)/ );
		unless (defined $ct_psm_scns) {
		    $heading_list_psm_scns =~ s/\s+$//;
		    print STDOUT "[ERROR 'parse_brief_output_infer_psm_indel_events_dawg'] ILLEGAL INPUT: CanNOT extract the count of parsimonious indel scenarios from the following heading for the $cl_no th gap-block cluster in the $seg_no th segment: $! !\n";
		    print STDOUT "'$heading_list_psm_scns' .\n\n";
		    close ($fh_in);
		    return (undef, undef, undef);
		}

			## When encountering ($min_totct_indels eq 'N/A'),
			## assign an empty scenario distribution to the cluster.
			## (TEMPORARILY ADDED accompanying the revision of 'MyTreeMap_indels.pm' on Mar 10 (Mon), 2014.) ##

		if ($min_totct_indels eq 'N/A') { # Further Modified on Mar 11 (Tue), 2014. #
		##if (($min_totct_indels eq 'N/A') and ($ct_psm_scns == 0)) {...} 
		    print STDOUT "[CAUTION 'parse_brief_output_infer_psm_indel_events_dawg'] The $cl_no th gap-block cluster in the $seg_no th segment has Min_Total#{indel_events} = $min_totct_indels and #{scenarios} = $ct_psm_scns, probably because it contains (a) long gap(s): $! !\n\n";
		    my @scenario_distribution = (); # An empty scenario distribution !!
		    $sw_indel_state_distributions[2 * $cl_no + 1] = [$cl_start, $cl_end, 'X/-', \@gap_blocks, $min_totct_indels, \@scenario_distribution];
		    my $info = <$fh_in>;
		    unless ($info =~ m/^\[INFORMATION\]/) {
			$info  =~ s/\s+$//;
			print STDOUT "[ERROR 'parse_brief_output_infer_psm_indel_events_dawg'] Found an UNEXPECTED CHUNK: $! !\n";
			print STDOUT "'$info' .\n\n";
		 	close ($fh_in);
			return (undef, undef, undef);
		    }
		    next;
		}

			## When encountering ($min_totct_indels == 0) and ($ct_psm_scns == 0),
			## assign an empty scenario distribution to the cluster.
			## (TEMPORARILY ADDED (as a first-aid) on Mar 6 (Thu), 2014.) ##

		if (($min_totct_indels == 0) and ($ct_psm_scns == 0)) {
		    if (($ct_gblks == 1) and ($gap_blocks[0]->[3] eq '-' x $ct_seqs0)) {
			print STDOUT "[CAUTION 'parse_brief_output_infer_psm_indel_events_dawg'] The $cl_no th gap-block cluster in the $seg_no th segment consists ONLY of a NULL BLOCK: $! !\n";
		    } else {
			print STDOUT "[CAUTION 'parse_brief_output_infer_psm_indel_events_dawg'] Somehow, the $cl_no th gap-block cluster in the $seg_no th segment has Min_Total#{indel_events} = 0 and #{scenarios} = 0: $! !\n";
		    }
		    my @scenario_distribution = (); # An empty scenario distribution !!
		    $sw_indel_state_distributions[2 * $cl_no + 1] = [$cl_start, $cl_end, 'X/-', \@gap_blocks, $min_totct_indels, \@scenario_distribution];
		    next;
		}

		my @scenario_distribution = ();

		while (my $head_scn = <$fh_in>) { # 2nd inner whlie-loop (over parsimonious scenarios). #

		    my ($scn_no, $rel_prob) = ($head_scn =~ m/^\{\s+Scenario\s+no\.\s+(\d+)\s*\;\s+rel_prob\.\s*\=\s*([^\s\{\}]+)/ );
		    unless (defined $rel_prob) {
			$head_scn =~ s/\s+$//;
			print STDOUT "[ERROR 'parse_brief_output_infer_psm_indel_events_dawg'] ILLEGAL INPUT: CanNOT extract the relative probability from the following heading of a parsimonious scenario for the $cl_no th gap-block cluster in the $seg_no th segment: $! !\n";
			print STDOUT "'$head_scn' .\n\n";
			close ($fh_in);
			return (undef, undef, undef);
		    }
		    unless (@scenario_distribution == $scn_no) {
			print STDOUT "[ERROR 'parse_brief_output_infer_psm_indel_events_dawg'] The temporary size of ", '@scenario_distribution (=', scalar (@scenario_distribution), ") CLASHES with the parsimonious scenario no. (=$scn_no) for the $cl_no th gap-block cluster in the $seg_no th segment: $! !\n";
			close ($fh_in);
			return (undef, undef, undef);
		    }

			# Read block-wise gap states mapped onto the nodes. #

		    my $head_bw_gstates = <$fh_in>;
		    my $fld_tags_bw_gstates = <$fh_in>;
		    my $info_bw_gstates = <$fh_in>;

		    my %node2bw_gap_states;
		    my $ct_rlv_nodes = my $ct_gaponly = 0; # A measure to avoid a buggy behavior. (introduced on Nov 26 (Tue), 2013). #

		    foreach my $line (split /\n+/, $info_bw_gstates) { # 1st inner-inner foreach-loop (over nodes). #
				# MODIFIED in creation of 'parse_brief_output_infer_psm_indel_events_dawg'. #
			my ($node_name, $cnct_bw_gstats) = split /\s+/, $line;
			##my ($node_id, $cnct_bw_gstats) = split /\s+/, $line;

				# Introduced (on Nov 26 (Tue), 2013) in order to avoid a buggy behavior when encountering gap-only columns. #
			$ct_rlv_nodes++;
			($cnct_bw_gstats =~ m/X/) or ($ct_gaponly++);

			if ($fl_full_nodes <= 0) {
				# MODIFIED in creation of 'parse_brief_output_infer_psm_indel_events_dawg'. #
			    ($node_name eq $red_topnode_name) or next; # Skip except the top node.
			    ##($node_id eq $red_topnode_id) or next; # Skip except the top node.
			} elsif ($fl_full_nodes < 2) {
				# MODIFIED in creation of 'parse_brief_output_infer_psm_indel_events_dawg'. #
			    (defined $fname2id_intnode{$node_name}) or next; # Skip an exterior node. #
			    ##my $children = $fnode2ch{$node_id};
			    ##((defined $children) and (@{$children}>0)) or next; # Skip an exterior node.
			}
				# MODIFIED in creation of 'parse_brief_output_infer_psm_indel_events_dawg'. #
			$node2bw_gap_states{$node_name} = $cnct_bw_gstats;
			##$node2bw_gap_states{$node_id} = $cnct_bw_gstats;

				# %node2bw_gap_states = ($node_name => $concatenated_block_wise_gap_states, ...) for nodes specified by $fl_full_nodes, and
				# [ %node2bw_gap_states = ($node_id => $concatenated_block_wise_gap_states, ...) for nodes specified by $fl_full_nodes, and ] --- for the predecessor 'parse_brief_output_infer_psm_indel_events'.

		    }						# End of the 1st inner-inner foreach-loop (over nodes). #

			# Read indel events mapped onto the branches. #

		    my $head_indels = <$fh_in>;
		    my $fld_tags_indels = <$fh_in>;

				# FURTHER MODIFIED (on Mar 9 (Sun), 2014) to cope with the new revision of 'MyTreeMap_indels.pm' that handles gap-only columns. #
		    my $info_indels = ($min_totct_indels > 0) ? <$fh_in> : '';
		    ##		#  MODIFIED (on Nov 26 (Tue), 2013) in order to avoid a buggy behavior when encountering gap-only columns. #
		    ##my $info_indels = ($ct_gaponly < $ct_rlv_nodes) ? <$fh_in> : '';
		    ####my $info_indels = <$fh_in>;

		    my %br2indel_events;

		    foreach my $line (split /\n+/, $info_indels) { # 2nd inner-inner foreach-loop (over indel-undergoing branches). #

			my @fields = split /\s+/, $line;
				# MODIFIED in creation of 'parse_brief_output_infer_psm_indel_events_dawg'. #
			my $br_le_name = shift @fields;
			##my $br_id = shift @fields;

			my @events_on_branch = ();

			foreach my $fld (@fields) { # Inner-most foreach-loop (over indel events on the branch). # 
			    my ($stat_ue, $stat_le, $cnct_blks) = split /\//, $fld;
			    my @involved_blocks = split /\,/, $cnct_blks;
			    push @events_on_branch, [$stat_ue, $stat_le, \@involved_blocks];

			}		# End of the inner-most foreach-loop (over indel events on the branch). #

				# MODIFIED in creation of 'parse_brief_output_infer_psm_indel_events_dawg'. #
			$br2indel_events{$br_le_name} = \@events_on_branch;
			##$br2indel_events{$br_id} = \@events_on_branch;

			    # [ %br2indel_events = ($branch_id => \@events_on_branch, ...) only for branches experiencing indel events, with ] --- for the predecessor 'parse_brief_output_infer_psm_indel_events'.
			    # %br2indel_events = ($branch_lower_end_name => \@events_on_branch, ...) only for branches experiencing indel events, with
			    # @{$events_on_branch[$e]} = ($state_upper_end, $state_lower_end, \@involved_blocks) for the $e th event

		    }				# End of the 2nd inner-inner foreach-loop (over indel-undergoing branches). #

		    $scenario_distribution[$scn_no] = [$rel_prob, \%node2bw_gap_states, \%br2indel_events];


			# @{$scenario_distribution[$ps]} = ($rel_prob, \%node2bw_gap_states, \%br2indel_events)
			#  is for the $ps th parsimonious indel scenario, with

		    ($scn_no == $ct_psm_scns - 1) and last; # We know that this is the last scenario. #


		}			# End of the 2nd inner while-loop (over parsimonious scenarios). #

		unless (@scenario_distribution == $ct_psm_scns) {
		    print STDOUT "[ERROR 'parse_brief_output_infer_psm_indel_events_dawg'] The size of ", '@scenario_distribution (=', scalar (@scenario_distribution), ") CLASHES with the number of parsimonious scenarios (=$ct_psm_scns) recorded in the heading: $! !\n";
		    close ($fh_in);
		    return (undef, undef, undef);
		}


		$sw_indel_state_distributions[2 * $cl_no + 1] = [$cl_start, $cl_end, 'X/-', \@gap_blocks, $min_totct_indels, \@scenario_distribution];

			# @{$sw_indel_state_distributions[2*$cl + 1]}
			# = ($cl_start, $cl_end, $state = 'X/-', \@gap_blocks, $min_totct_indels, \@scenario_distribution) 
			# is for the $cl th gap-block cluster, where

	    }			# End of the main middle while-loop (over clusters) #

	    $indel_state_distributions[$seg_no] = \@sw_indel_state_distributions;

		# @sw_indel_state_distributons = @{$indel_state_distributons[$s]}
		# stores the indel state distributions for the $s th segment, and
=cut

	}		# End of the main outer while-loop (over segments) #

	close ($fh_in);

	unless (@info_segments == $ct_segments) {
	    print STDOUT "[ERROR 'br_parse_detail_output_infer_psm_indel_events_dawg'] The size of ", '@info_segments', " (=", scalar (@info_segments), ") CLASHES with the number of MSA segments (=$ct_segments): $! !\n";
	    return (undef, undef, undef);
	}

		# MODIFIED in creation of 'br_parse_detail_output_infer_psm_indel_events_dawg' on Mar 13 (Thu), 2014. #
	unless (@setset_info_cls == $ct_segments) {
	##unless (@indel_state_distributions == $ct_segments) {...} # For the predecessor 'parse_brief_output_infer_psm_indel_events_dawg'.

	    print STDOUT "[ERROR 'br_parse_detail_output_infer_psm_indel_events_dawg'] The size of ", '@setset_info_cls', " (=", scalar (@setset_info_cls), ") CLASHES with the number of MSA segments (=$ct_segments): $! !\n";
	    return (undef, undef, undef);
	}

		# MODIFIED in creation of 'br_parse_detail_output_infer_psm_indel_events_dawg' on Mar 13 (Thu), 2014. #
	return (\@parameters, \@info_segments, \@setset_info_cls);
	##return (\@parameters, \@info_segments, \@indel_state_distributions);

}	# End of the subroutine 'br_parse_detail_output_infer_psm_indel_events_dawg'
