# Supplementary material for: General continuous-time Markov model of sequence evolution via insertions/deletions: local alignment probability computation
Source: BMC Bioinformatics. 2016 Sep 27;17:397. doi: 10.1186/s12859-016-1167-6 (PMC5039815; doi:10.1186/s12859-016-1167-6)
Supplement: Additional file 2: — A package (the version used for the analyses in this paper), which contains Perl modules that implement the key algorithms and formulas, as well as some main Perl scripts that we used for the actual data analyses. (The package is available under the GNU General Public License. The modules and scripts will run on a Mac OS X terminal, and were confirmed to run also on Red Had Enterprise Linux (6.4). And they will probably run on other UNIX platforms as well, although we have not tested whether they indeed do.) The package also contains Dawg control files necessary for creating the simulated MSA sets 1A, 1B, 2, 3P, 3M and 3F. The latest version of the package (“FA_LOLIPOG_P.verxxx”) will be available from the “LOLIPOG” (LOg-LIkelihood for the Pattern Of Gaps) project at the FTP repository of the Bioinformatics Organization [58]. (ZIP 7548 kb) [file 12859_2016_1167_MOESM2_ESM.zip › additional_file_2/FA_LOLIPOG_P.ver0.6.1.6/INDEL_LIKELIHOOD/README.INDEL_LIKELIHOOD.txt]

###################################################################################
#	FA_LOLIPOG_P: A package to calculate First-Approximate LOg-LIkelihood for the Pattern Of Gaps
#		of a given MSA (almost exclusively via Perl modules and scripts).
#
#	Version 0.5, 0.5.1: Copyright (C) 2014 Kiyoshi Ezawa
#	Version 0.6: Copyright (C) 2015 Kiyoshi Ezawa
#	Version 0.6.1: Copyright (C) 2015 Kiyoshi Ezawa
#	Version 0.6.1.2: Copyright (C) 2015 Kiyoshi Ezawa
#	Version 0.6.1.3: Copyright (C) 2016 Kiyoshi Ezawa
#	Version 0.6.1.5: Copyright (C) 2016 Kiyoshi Ezawa
#	Version 0.6.1.6: Copyright (C) 2016 Kiyoshi Ezawa
#
#    This package is free software: you can redistribute it and/or modify
#    it under the terms of the GNU General Public License as published by
#    the Free Software Foundation, either version 3 of the License, or
#    (at your option) any later version.
#
#    This package is distributed in the hope that it will be useful,
#    but WITHOUT ANY WARRANTY; without even the implied warranty of
#    MERCHANTABILITY or FITNESS FOR A PARTICULAR PURPOSE.  See the
#    GNU General Public License for more details.
#
#    You should have received a copy of the GNU General Public License, "GNU_GPL.txt",
#    along with this package.  If not, see <http://www.gnu.org/licenses/>.
#
#    The author can be contacted by e-mailing to <kezawa dot ezawa3 at gmail dot com>
#    (replace " dot " and " at " with "." and "@", respectively).
###################################################################################

* [ Major modification from version 0.6.1.5 to version 0.6.1.6 ]

   A new sample script, "../Sample_Scripts/fa_lolipog_hs.alpha2.pl", was created. 
   The script can read in a Dawg control file with different parameter settings for insertions and deletions.
   Accordingly, a note was added to CAVEAT.

* [ Major modification from version 0.6.1.3 to version 0.6.1.5 ]

   A CAVEAT, which is almost identical to the "CAVEAT3" of the README file of this package, was added.

* [ Major modification from version 0.6.1.2 to version 0.6.1.3 ]

   The directory, "./Proof_of_Principle3/," was added.
   The directory, "./Perturbation_Analyses/PWA_probs/Iteration_Formulas/," was updated.
   The title of a reference (Ezawa, unpublished) changed.

* [ Major modification from version 0.6.1.1 to version 0.6.1.2 ]

   The reference information was updated as follows:
   (OLD) "Ezawa, Graur and Landan 2015c" -> (NEW) "Ezawa, unpublished."

* [ Major modifications from version 0.6.1 to version 0.6.1.1 ]

   The source information for the references, "Ezawa, Graur and Landan. 2015a,b," was updated.

* [ Major modifications from version 0.6 to version 0.6.1 ]

   The major reference information, including the titles, sources and statuses, changed.
   (From "Ezawa, Landan, and Graur, unpublished" to "Ezawa, Graur and Landan. 2015a,b,c.") 

* [ Major modifications from version 0.5.1 to version 0.6 ]

   (i) The title of the major reference (Ezawa et al., unpublished) was changed.

   (ii) This directory now contains a component (under the sub-directory 'Perturbation_Analyses/')
	that performs some perturbation calculations.
	The component makes use of some new Perl modules, named "MyPertProb_xxx.pm."

   (iii) This directory now contains sub-components that enable the analyses of the homology structures (see, e.g., Lunter et al. 2005)
	of the alignments.
       The sub-components make use of two new Perl modules, "MyReadAlnProbIngredients.pm" and "MyTreeMap_indels_ML_hs.pm."

	Accompanying this modification some Perl scripts under this directory were also replaced.
	In most cases, the replacement is from the sub-directory 'Simulated_MSAsxx' to 'Processed_MSAsxx' (with 'xx' = '1' or '2_1').

---------------------------------------------------------------------------------------------

-------------------------[CAVEAT]------------------------------------------
Currently, the main script, "../Sample_Scripts/fa_lolipog_hs.alpha.pl," and some of the scripts in "../INDEL_LIKELIHOOD/" (this directory) that input the Dawg control file, can deal only with the situations where the insertion rate is equal to the deletion rate.
This is exclusively because their input interface (consisting of the subroutine, "read_dawg_ctrl_file", and its surrounding) is primitive.
The Perl modules and internal subroutines for the indel analyses are actually flexible enough to deal with more general situations.
Although I hope to rectify this problem later,
the users could modify the input interface on their own to analyse the cases with inequal rates,
if they prefer.

[NOTE ADDED on July 31 (Sun), 2016:
Now, the package contains a new sample script, "../Sample_Scripts/fa_lolipog_hs.alpha2.pl",
which can properly read in a Dawg control file specifying different rates and length distributions
for an insertion and a deletion.
If the uses want to analyze the cases with different model parameter settings for insertions and deletion,
they could do as follows:
(1) Issue a command: "diff ../Sample_Scripts/fa_lolipog_hs.alpha.pl ../Sample_Scripts/fa_lolipog_hs.alpha2.pl"
and see the differences between the two sample scripts.
(2) Incorporate similar differences into the relevant scripts in this directory that reads in Dawg control files.
(3) Aside from these modifications, create auxiliary files via "../Sample_Scripts/InData/calc_log_mfacs_pars_pwa_dawg.pl" (or equivalent scripts in the right locations) under the same indel model parameter setting (including the ratio between the insertion rate and the deletion rate) as described in the Dawg control file to be used.
(4) Perform the analyses using the tools and ingredients thus prepared.
]

-------------------------------------------------------------------------------


<<< README for the directory, "INDEL_LIKELIHOOD/" >>>

This directory contains main Perl scripts, as well as Dawg control files, 
that were used for validating our algorithms and mathematical formulas.
They are described briefly in (Ezawa, unpublished) and in details in (Ezawa, Graur and Landan. 2015a,b).

[NOTE:
The Perl scripts provided here can only trace the broad path of our analysis (Ezawa, Graur and Landan. 2015a,b).
To trace the entire web of paths we took, you will need lots of minor Perl scripts.
If you want to do this, please contact the author of this package (K.Ezawa). ]


<< Contents >>

< Main subdirectories >

First of all, you should notice that there are three major subdirectories, "Proof_of_Principle1/," "Proof_of_Principle2/" and "Perturbation_Analyses/."


"Proof_of_Principle1/" is for the analyses using input set 2 consisting of 9,900 16-sequence MSAs, with every 300 of which are simulated under one of 33 different parameter sets (Ezawa, Graur and Landan. 2015b).

"Proof_of_Principle2/" is for the analyses using input sets, 1A and 2B, each consisting of 100,000 MSAs simulated under a single parameter set:
Set 1A is generated along a three-taxon tree with all branches being of length 0.05 (expected substitutions per base);
Set 1B is generated along a three-taxon tree with all branches being of length 0.2 (expected substitutions per base).

"Proof_of_Principle3" is for the analyses using input sets, 3P, 3M and 3F, each consisting of 10,000 MSAs simulated under a single parameter set (with indel/substitution = 1/8):
Set 3P is generated along a tree of virtual neutral DNA sequences of 12 primates;
Set 3M is generated along a tree of virtual neutral DNA sequences of 15 mammals;
Set 3F is generated along a tree of virtual neutral DNA sequences of 9 fast-evolving mammals.
(See (Ezawa 2016) for details on these three simulated MSA sets.) 

("Proof_of_Principle3/Inputs/" was imported from the directory, "ANALYSES/Inputs/," in another package, "ComplLiMment_P.ver0.6.1.3," which is also described in (Ezawa 2016).)

"Perturbation_Analyses/" is for the perturbation analyses on the probabilities of some typical local alignments (pairwise alignments (PWAs) and multiple sequence alignments (MSAs)).

Detailes on these simulation and perturbation analyses are described briefly in (Ezawa, unpublished), and in details in Ezawa, Graur and Landan (2015a,b).


< Dawg control files >

* "Proof_of_Principle1/Initial_Data/hogd_alt_lite_sbcl/hog_dP_L/hog_dP_L-0/dawg_inp.txt"
  is one of the 35 source files of the Dawg control files for input set 2.
  Here P (= 1,2,..,5) specifies the property varied and L (= 1,2,...,7) specifies the level of the varied property (detailed in Ezawa, Graur and Landan (2015b)).

  (NOTE: (P, L) = (1, 4), (2, 4) and (3, 4) give identical input parameters for Dawg. Thus, to avoid the redundancy, we only used (1, 4) for our analysis.)

* "Proof_of_Principle2/Inputs/Simulated_MSAs2_1/Ctrl_templates/dawg_inp_trio_blen0.05.txt"
  is the template of the Dawg control files for input set 1A.

* "Proof_of_Principle2/Inputs/Simulated_MSAs2_1/Ctrl_templates/dawg_inp_trio_blen0.2.txt"
  is the template of the Dawg control files for input set 1B.

* "Proof_of_Principle3/Inputs/Dawg_Ctrl_Templates/dawg_inp_12primates.txt"
   is the template of the Dawg control files for input set 3P.

* "Proof_of_Principle3/Inputs/Dawg_Ctrl_Templates/dawg_inp_15mammals.txt"
   is the template of the Dawg control files for input set 3M.

* "Proof_of_Principle3/Inputs/Dawg_Ctrl_Templates/dawg_inp_9fe_mammals.txt"
   is the template of the Dawg control files for input set 3F.


< Pre-calculated multiplication factors >

* Files under each of the directories, "Proof_of_Principle1/Infer_INDELS/Processed_MSAs1/InData/" and
   "Proof_of_Principle2/Infer_INDELS/Processed_MSAs2_1/InData/," records pre-calculated multiplication factors of local PWAs in tabulated forms.
   In each file, each field specifies the expected number of indels per site and each row specifies the number of sites in between a pair of preserved ancestral sites (PASs) that are adjacent to each other.

  [NOTE: The tables in these directories were created with the indel length distribution f (l) proportional to l^{-1.6},
   and with the cut-off length of 100 residues.
   If desired, you could create the tables under different parameter settings,
   using the script "Proof_of_Principle2/Infer_INDELS/Processed_MSAs2_1/InData/calc_log_mfacs_pars_pwa_dawg.pl."]


< Perl scripts >

I will describe them according to the order in which they are supposed to be used.

[ For simulation analysis on input set 2 ]

1) "Proof_of_Principle1/Inputs/Simulated_MSAs1/bch_serial_Dawg.v2.pl"

	--- It creates input MSAs by serially conducting the molecular evolution simulator, Dawg.

2) "Proof_of_Principle1/Inputs/Processed_MSAs1/bch_serial_preprocess_msas_dawg.pl"
  and "Proof_of_Principle1/Inputs/Processed_MSAs1/Scripts/preprocess_msa_dawg.pl"

	--- They pre-processes input MSAs.
	The former script serially runs the latter one over the input MSAs, perhaps created by 1).
	The latter script performs the actual pre-processing of each input MSA.

3) "Proof_of_Principle1/Infer_INDELS/Processed_MSAs1/bch_serial_br_infer_indels_dawg.hs.pl"
  and "Proof_of_Principle1/Infer_INDELS/Processed_MSAs1/Scripts/br_infer_psm_indel_events_spt_odr_dawg.hs.pl"

	--- They are the core Perl scripts.
	The former script serially runs the latter one over the pre-processed input MSAs, perhaps created by 2).
	The latter script performs an analysis on each input MSA,
	and infers parsimonious indel histories possibly responsible for (the gap configuration of) each local MSA (delimited by PASs),
	calculates the relative probability that each indel history contributes to the local MSA among the parsimonious histories,
	and also calculates the approximate probability that the local MSA occurs.
	(The latter script is actually the predecessor of  "../Sample_Scripts/fa_lolipog_hs.alpha.pl.")

4) "Proof_of_Principle1/Characterize_gbcls/Processed_MSAs1/bchbch_br_char_gbcls_indivparam.pl"

	--- It parses the output files created by 3), and characterizes (the gap configuration of) each local MSA in terms of its length, the number of gap-pattern blocks, the number of null blocks, the minimum required number of indels, the number of alternative parsimonious histories, and two expected numbers of "invisible" indel events (one is the maximum over visible events and over the alternative histories, and the other is the total over the input tree and averaged over the alternative histories).

5) "Proof_of_Principle1/Cmp_True_vs_Inferred/Processed_MSAs1/bchbch_cmp_true_vs_psm_inferred_ancstates.v1.pl"

	--- It parses the output files created by 3), and compares the true ancestral states in (the gap configuration of) each local MSA with those predicted by the parsimonious indel scenarios.


[ For simulation analyses on input sets 1A and 1B ]

{
1) "Proof_of_Principle2/Inputs/Simulated_MSAs2_1/bch_serial_Dawg.sgl_ctrl.pl"

2) "Proof_of_Principle2/Inputs/Processed_MSAs2_1/bch_serial_preprocess_msas_dawg.pl"
   and "Proof_of_Principle2/Inputs/Processed_MSAs2_1/Scripts/preprocess_msa_dawg.pl"

3) "Proof_of_Principle2/Infer_INDELS/Processed_MSAs2_1/bch_serial_br_infer_indels_dawg.hs.pl"
  and "Proof_of_Principle2/Infer_INDELS/Processed_MSAs2_1/Scripts/br_infer_psm_indel_events_spt_odr_dawg.hs.pl"
	(The latter script is actually identical to "../Sample_Scripts/fa_lolipog_hs.alpha.pl.")

4) "Proof_of_Principle2/Characterize_gbcls/Processed_MSAs2_1/bchbch_br_char_gbcls.pl"

5) "Proof_of_Principle2/Cmp_True_vs_Inferred/Processed_MSAs2_1/bchbch_cmp_true_vs_psm_inferred_ancstates.v2.pl"

} --- These scripts do almost the same jobs as their counterparts for input set 2, with slight modifications to suit the sets 1A and 1B.

6) "Proof_of_Principle2/Verify_Abs_Prob_Gpatterns/Processed_MSAs2_1/bchbch_retrieve_abs_prob_gpatterns.pl"

	--- It parses the output files created by 3), and extracts the approximate probability that each sub-gap-pattern occurs.

Pre-3) "Proof_of_Principle2/Infer_INDELS/Processed_MSAs2_1/InData/calc_log_mfacs_pars_pwa_dawg.pl"

	--- If desired, this script can be used for creating the tables of pre-computed probabilities,
	    under a different parameter setting than that for the tables available.
	   The tables thus created can be used for the step 3).


[ For simulation analyses on input sets 3P, 3M and 3F ]

1) "Proof_of_Principle3/Inputs/Simulated_MSAs3_1/bch_serial_Dawg.sgl_ctrl.pl"

2) "Proof_of_Principle3/Inputs/Processed_MSAs3_1/bch_serial_preprocess_msas_dawg.pl"
   and "Proof_of_Principle3/Inputs/Processed_MSAs3_1/Scripts/preprocess_msa_dawg.pl."

(The rest should be imported from "Proof_of_Principle2/.")


[ For perturbation analyses ]

	* Basically, the scripts under the sub-directory "Perturbation_Analyses/" are independent of one another.
	  Thus, they could be run in any order.
	  Here, we list them according to the order they are described in the main reference (Ezawa, Graur and Landan. 2015a).

* "Perturbation_Analyses/PWA_probs/Pars_vs_NextPars/Case_ii/Cutoff_500/ratio_pars_vs_nextpars_pwa_case_ii.pl,"
  "Perturbation_Analyses/PWA_probs/Pars_vs_NextPars/Case_iii/Cutoff_500/ratio_pars_vs_nextpars_pwa_case_iii.pl"
  and "Perturbation_Analyses/PWA_probs/Pars_vs_NextPars/Case_iv/Cutoff_5000/ratio_pars_vs_nextpars_pwa_case_iv.pl"

   --- These scripts calculate the ratio of the total probability of the next-parsimonious indel histories
	to that of the parsimonious indel history (or histories), for each of local PWAs of various types.

* "Perturbation_Analyses/PWA_probs/Iteration_Formulas/Case_ii/iteration_mfac_pwa_case_ii.pl,"
  "Perturbation_Analyses/PWA_probs/Iteration_Formulas/Case_iii/iteration_mfac_pwa_case_iii.pl"
  and "Perturbation_Analyses/PWA_probs/Iteration_Formulas/Case_iii/iteration_mfac_pwa_case_iii_1stonly.pl"

   --- These scripts iteratively calculate the probability of (the gap configuration of) each of local PWAs of various lengths (in cases (i), (ii) and (iii)).
	The calculation up to N_ID iteration steps gives the total probability of potentially responsible histories with up to N_ID indels.

	(Now, the outputs can be further analyzed via "Perturbation_Analyses/PWA_probs/Iteration_Formulas/Case_iii/PLregression/correl_PLregr_exact_sol.pl.")

* "Perturbation_Analyses/MSA_probs/Pars_vs_NextPars/Case_III/Cutoff_500/ratio_pars_vs_nextpars_msa_case_III.pl"
 and "Perturbation_Analyses/MSA_probs/Pars_vs_NextPars/Case_IV/Cutoff_500/ratio_pars_vs_nextpars_msa_case_IV.pl"

   --- These scripts calculate the ratio of the total probability of the next-parsimonious indel histories
	to that of the parsimonious indel history (or histories), for each of local MSAs of various types.

* "Perturbation_Analyses/PWA_probs/KS_vs_Reference/Case_ii/ratio_linear_vs_quadratic_pwa_case_ii.pl,"
  "Perturbation_Analyses/PWA_probs/KS_vs_Reference/Case_iii/ratio_linear_vs_quadratic_pwa_case_iii.pl"
  and "Perturbation_Analyses/PWA_probs/KS_vs_Reference/Case_iv/ratio_KS_vs_ref2nd_pwa_case_iv.pl"

   -- These scripts help compare the probability calculated by the hidden Markov model of Kim and Sinha (2007)
        with that calculated by our ab initio formulation. For details, see Ezawa, Graur and Landan (2015a).


<< How to use the Perl scripts >>

Basically, the scripts are supposed to be run from the subdirectories they are stored,
except the scripts in the "xxx/Scripts/" subdirectories, which will be called by the "batch" scripts in their parent directories.

For details, see the "INSTRUCTIONS.txt" files in the subdirectories, "Proof_of_Principle1/," "Proof_of_Principle2/" and "Perturbation_Analyses/."


<< References >>

  * Cartwright RA. 2005. "DNA assembly with gap (Dawg): simulating sequence evolution." Bioinformatics 21:iii31-iii38.

  * Ezawa K. 2016. "Characterization of multiple sequence alignment errors using complete-likelihood score and position-shift map." BMC Bioinformatics 17:133. (DOI 10.1186/s12859-016-0945-5).
  * Ezawa K (unpublished). "General continuous-time Markov model of sequence evolution via insertions/deletions: Local alignment probability computation." (a draft manuscript is available on request to the author.)
  * Ezawa K, Graur D, Landan G. 2015a. "Perturbative formulation of general continuous-time Markov model of sequence evolution via insertions/deletions, Part II: Perturbation analyses." bioRxiv doi: http://dx.doi.org/10.1101/023606.
  * Ezawa K, Graur D, Landan G. 2015b. "Perturbative formulation of general continuous-time Markov model of sequence evolution via insertions/deletions, Part III: Algorithm for first approximation." bioRxiv doi: http://dx.doi.org/10.1101/023614.
  * Kim J, Sinha S. 2007. "Indelign: a probabilistic framework for annotation of insertions and deletions in a multiple alignment." Bioinformatics 23:289-297.
  * Lunter G, Miklos I, Drummond A, Jensen JL, Hein J. 2005. "Bayesian coestimation of phylogeny and sequence alignment." BMC Bioinformatics 6:83.


# First version of this file was finished on May 22 (Thu), 2014 by K. Ezawa.
# This file was rewritten on June 15 (Mon), 2015, when the package was updated from ver 0.5.1 to ver 0.6, by K. Ezawa.
# This file was further rewritten on July 30 (Thu), 2015, when the package was updated from ver 0.6 to ver 0.6.1, by K. Ezawa.
# It was further rewritten on Aug 4 (Tue),in 2015, when the package was updated from ver. 0.6.1 to ver. 0.6.1.1, by K. Ezawa.
# It was further rewritten on Aug 30 (Mon),in 2015, when the package was updated from ver. 0.6.1.1 to ver. 0.6.1.2, by K. Ezawa.
# It was further rewritten on March 26 (Sat),in 2016, when the package was updated from ver. 0.6.1.2 to ver. 0.6.1.3, by K. Ezawa.
# It was further rewritten on June 18 (Sat),in 2016, when the package was updated from ver. 0.6.1.3 to ver. 0.6.1.5, by K. Ezawa.
# It was further rewritten on July 31 (Sun),in 2016, when the package was updated from ver. 0.6.1.5 to ver. 0.6.1.6, by K. Ezawa.
