# Supplementary material for: General continuous-time Markov model of sequence evolution via insertions/deletions: local alignment probability computation
Source: BMC Bioinformatics. 2016 Sep 27;17:397. doi: 10.1186/s12859-016-1167-6 (PMC5039815; doi:10.1186/s12859-016-1167-6)
Supplement: Additional file 2: — A package (the version used for the analyses in this paper), which contains Perl modules that implement the key algorithms and formulas, as well as some main Perl scripts that we used for the actual data analyses. (The package is available under the GNU General Public License. The modules and scripts will run on a Mac OS X terminal, and were confirmed to run also on Red Had Enterprise Linux (6.4). And they will probably run on other UNIX platforms as well, although we have not tested whether they indeed do.) The package also contains Dawg control files necessary for creating the simulated MSA sets 1A, 1B, 2, 3P, 3M and 3F. The latest version of the package (“FA_LOLIPOG_P.verxxx”) will be available from the “LOLIPOG” (LOg-LIkelihood for the Pattern Of Gaps) project at the FTP repository of the Bioinformatics Organization [58]. (ZIP 7548 kb) [file 12859_2016_1167_MOESM2_ESM.zip › additional_file_2/FA_LOLIPOG_P.ver0.6.1.6/MyPerlModules/OLD/MyTreeMap_indels_spt_odr.pm.OLD2]

package MyTreeMap_indels_spt_odr;
#
###################################################################################
#	FA_LOLIPOG_P: A package to calculate First-Approximate LOg-LIkelihood for the Pattern Of Gaps,
#		as well as the first-approximate perfect score (described below),
#		of a given MSA (almost exclusively via Perl modules and scripts).
#
#	Version 0.3: Copyright (C) 2013 Kiyoshi Ezawa
#
#    This package is free software: you can redistribute it and/or modify
#    it under the terms of the GNU General Public License as published by
#    the Free Software Foundation, either version 3 of the License, or
#    (at your option) any later version.
#
#    This package is distributed in the hope that it will be useful,
#    but WITHOUT ANY WARRANTY; without even the implied warranty of
#    MERCHANTABILITY or FITNESS FOR A PARTICULAR PURPOSE.  See the
#    GNU General Public License for more details.
#
#    You should have received a copy of the GNU General Public License, "GNU_GPL.txt",
#    along with this package.  If not, see <http://www.gnu.org/licenses/>.
#
#    The author can be contacted by e-mailing to <kezawa dot ezawa3 at gmail dot com>
#    (replace " dot " and " at " with "." and "@", respectively).
###################################################################################
#
# MyTreeMap_indels_spt_odr.pm:
#	This modified version of the package 'MyTreeMap_indels.pm' searches for
#	the most parsimonious indel scenarios while respecting the spatial order
#	between the gap-blocks, even when they appear to be swappable with each other,
#	as long as each of them has 'presence' states in the (temporal) 'downstream' of the other.
#	(CREATION STARTED on Mar 18 (Tue), 2014, ENDED on Mar 20 (Thu), 2014)
#
#	REVISED on Mar 22 (Sat) & 23 (Sun), 2014:
#	Now, the subroutine, 'incorporate_null_block', was overhauled by introducing a new satellite subroutine,
#	'search_flanking_blocks_spt_odr2', and became much closer to being perfect.
#
# MyTreeMap_indels.pm:
#	This package makes a set of maps of the most parsimonious insertions/deletions
#	scenarios onto an input sequence tree.
#	The main algorithm is based on Farris's (1977) Dollo parsimony principle.
#	(CREATION STARTED on May 3 (Thu), 2012, ENDED on May ?? (???), 2012)
#
#	REVISED on Oct 24 (Wed), 2012:
#	To make the algorithm closer to perfection,
#	the subroutin "recede_absence" was modified so that it will utilize
#	flanking blocks in broad sense as well as those in strict sense.
#
#	REVISED on Nov 13 (Wed), 2013:
#	The module can now correctly handle trees containing two-branch nodes.
#
#	REVISED on Nov 15 (Fri), 2013:
#	An optional flag (global variable) was added to enable the subroutine 'enum_psm_indel_scns_in_cls_blk'
#	to ignore null columns when necessary.
#	[ This may be useful when we deal with a 'culled' MSA that resulted from removing some sequences
#	from an alignmentof a larger number of sequences reconstructed via an aligning program. ]
#
#	REVISESD on Mar 8 (Sat) & 9 (Sun), 2014:
#	A new subroutine, 'enum_psm_scns_gen_null_blk', was created.
#	It enables the subroutine 'enum_psm_indel_scns_in_cls_blks' to enumerate the parsimonious indel scenarios
#	that resulted in "NULL-cluster", which consists only of gaps.
#
#	REVISED on Mar 10 (Mon), 2014:
#	The package now introduces a global variable, $UPPER_BOUND_ANAL_GAPLEN.
#	If a gap-block cluster contains a run of gaps longer than this variable,
#	the subroutine 'enum_psm_indel_scns_for_msa' skips further analyses of the cluster.
#	Accompanying the introduction of this global variable,
#	a new subroutine 'scan_gbcls_for_long_gaps' was created.
#
#	REVISED on Mar 11 (Tue), 2014:
#	TEMPORARILY Modified the subroutine 'incorporate_new_event' to TENTATIVELY cope with
#	the rare cases where the new 'deletion' event encounters BOTH left- and right-neighboring events.
#
#	(I WILL SERIOUSLY ADDRESS THIS ISSUE LATER. ... Probably, a solution would be to leave 'deletion' events unmarged when they are intervened by the 'presence' state in any 'downstream' nodes.)
#
#
#	REVISED on Mar 11 (Tue), 2014 (II):
#	The subroutine now introduces an upper-bound, $UPPER_BOUND_ANAL_LEN_GBCLS = 200,
#	for the cluster-length itself as well.
# 
# MyTreeMap_D.pm:
#	This package maps states and their changes
#	onto the nodes and the branches, respectively, of a phylogenetic tree,
#	according to Farris's (1977) Dollo parsimony principle.
#	In a nutshell, Farris's (1977) Dollo parsimony seeks for the evolutionary scenario
#	that minimizes the number of changes, UNDER THE CONSTRAINT that
#	the 'creation' of a state occurs at most once in each column.
#	(CREATION STARTED on Apr 19 (Thu), 2012, ENDED on Apr ?? (???), 2012)
#
# MyTreeMap_II.pm:
#	This package performs more refined algorithms than 'MyTreeMap.pm',
#	to map various properties, or their changes,
#	onto the nodes or the branches of a phylogenetic tree.
#	(CREATED on June 16 (Wed), 2010)
#	(REVISED on Nov 27 (Sun), 2011)
#	The subroutine 'min_penalties_sankoff_bo' now excludes from later consideration
#	the characters on each node that will NEVER be included in any parsiminious states.
#
# MyTreeMap.pm:
#	This package maps various properties, or their changes,
#	 onto the nodes or the branches
#	of a (molecular) phylogenetic tree.
#	It mainly uses the parsimony principle,
#	but sometimes uses other methods, such as the maximum likelihood.

use strict;
use warnings;
use MyArrayManipu qw( diff_array union_array nr_array);
use MyArrayManipu_num qw( diff_nmarray union_nmarray );

use MyMalnIO qw( pr_ODEN_input );

use MyTaxonomy qw(
	fetch_ancestry 
	fetch_last_common_ancestor_ov2
	fetch_common_ancestors
	fetch_all_offsprings_nr
		);
	## fetch_ext_offsprings fetch_all_offsprings
	## fetch_ext_offsprings_br

use MyTreeManipu_II qw(
		);
	## input_tree_file read_tree_file br_output_tree
	##make_node2children
	## input_subtree copy_tree
	## output_tree draw_subtree topo_subtree
	## shift_topnode move_topnode segregate_subset_nodes
	## sum_branch_lengths intra_lineage_distance inter_node_distance
	## fetch_boot_series extract_hidden_bootstrap
	## resolve_multipartite

use MyTreeManipu_III qw(
	make_node2abs_depth make_node2ct_exoffs
	);

use MyTreeMap_II qw(
	locate_parsim_changes
	);
use MyTreeMap_D qw(
	map_parsim_states_dollo_msa
	);
	# ct_presext_dollo_bu map_node2parsstat_dollo_td
	# map_parsim_states_dollo_clm
	# map_parsim_states_dollo_1clm

use Exporter;

our @ISA = qw(Exporter);

our @EXPORT_OK = qw(
	create_initial_set_indels_spt_odr
	enum_psm_scns_gen_null_blk
	incorporate_new_event_spt_odr
	create_bestset_mvd_events
	recede_absence_spt_odr
	cleanup_br2indels
	incorporate_null_block
	enum_psm_indel_scns_in_cls_blks
	extract_cls_gblocks
	msa_rep_gpatterns
	scan_gbcls_for_long_gaps
	enum_psm_indel_scns_for_msa
	);


	# This specifies the level of tests on main subroutines,
	# i.e. 'enum_psm_indel_scns_for_msa', ..., and ....
	# (0: Nothing, 1: brief, 2: a bit detailed, 3: quite detailed, 5: very detailed)
our $TEST_LEVEL = 1;
##our $TEST_LEVEL = 2;
##our $TEST_LEVEL = 3;
##our $TEST_LEVEL = 5;

	# This specifies the level of tests on the satellite subroutines of 'enum_psm_indel_scns_for_msa',
	# such as  'enum_indel_scns_in_cls_blks', 'extract_cls_glbocks', and 'msa_rep_gpatterns'. #
##our $TEST_LEVEL1 = 0;
our $TEST_LEVEL1 = 1;
##our $TEST_LEVEL1 = 2;
##our $TEST_LEVEL1 = 5;

	# This specifies the level of tests on major satellite subroutines of 'enum_indel_scns_in_cls_blks', such as 'recede_absence_spt_odr'.
##our $TEST_LEVEL1hf = 0;
our $TEST_LEVEL1hf = 1;
##our $TEST_LEVEL1hf = 2;
##our $TEST_LEVEL1hf = 5;

	# This specifies the level of tests on other important satellite subroutines.
our $TEST_LEVEL2 = 0;
##our $TEST_LEVEL2 = 1;
##our $TEST_LEVEL2 = 2;
##our $TEST_LEVEL2 = 5;

	# This specifies the level of tests on the subroutine 'create_initial_set_indels_spt_odr'.
our $TEST_LEVEL2i = 0;
##our $TEST_LEVEL2i = 1;
##our $TEST_LEVEL2i = 2;
##our $TEST_LEVEL2i = 3;
##our $TEST_LEVEL2i = 5;

	# This specifies the level of tests on the subroutine 'create_bestset_mvd_events'.
our $TEST_LEVEL2c = 0;
##our $TEST_LEVEL2c = 1;
##our $TEST_LEVEL2c = 2;
##our $TEST_LEVEL2c = 3;
##our $TEST_LEVEL2c = 5;

	# This specifies the level of tests on the subroutine 'incorporate_null_block'.
our $TEST_LEVEL2inb = 0;
##our $TEST_LEVEL2inb = 1;
##our $TEST_LEVEL2inb = 2;
##our $TEST_LEVEL2inb = 3;
##our $TEST_LEVEL2inb = 5;

	# This specifies the level of tests on minor satellite subroutines.
our $TEST_LEVEL3 = 0;
##our $TEST_LEVEL3 = 1;
##our $TEST_LEVEL3 = 2;
##our $TEST_LEVEL3 = 5;

	# This specifies the level of tests on the satellite subroutine 'recede_spec_deletion'.
our $TEST_LEVEL3d = 0;
##our $TEST_LEVEL3d = 1;
##our $TEST_LEVEL3d = 2;
##our $TEST_LEVEL3d = 5;

	# This specifies the level of tests on the satellite subroutine 'search_flanking_blocks_spt_odr'. (ADDED in creation of 'MyTreeMap_indels_spt_odr.pm'.) #
#
our $TEST_LEVEL3f = 0;
##our $TEST_LEVEL3f = 1;
##our $TEST_LEVEL3f = 2;
##our $TEST_LEVEL3f = 5;

	# This specifies the level of tests on the satellite subroutine 'search_flanking_blocks_spt_odr2'. (ADDED in revision of 'MyTreeMap_indels_spt_odr.pm' on Mar 22 (Sat), 2014.) #
#
our $TEST_LEVEL3f2 = 0;
##our $TEST_LEVEL3f2 = 1;
##our $TEST_LEVEL3f2 = 2;
##our $TEST_LEVEL3f2 = 5;

	# This specifies the level of tests on the satellite subroutine 'incorporate_new_event_spt_odr'. (ADDED in creation of 'MyTreeMap_indels_spt_odr.pm'.) #
our $TEST_LEVEL3i = 0;
##our $TEST_LEVEL3i = 1;
##our $TEST_LEVEL3i = 2;
##our $TEST_LEVEL3i = 5;


	# This specifies the level of tests on the satellite subroutine 'enum_psm_scns_gen_null_blk'.
	# (ADDED on Mar 8 (Sat), 2014.)
our $TEST_LEVEL_GEN_NULL_BLK = 0;
##our $TEST_LEVEL_GEN_NULL_BLK = 5;

	# This specifies the level of tests on the satellite subroutine 'scan_gbcls_for_long_gaps'. #
	# (ADDED on Mar 10 (Mon), 2014.)
our $TEST_LEVEL_SCN = 0;
##our $TEST_LEVEL_SCN = 5;

	# Important parameters for describing the tree. #
our $TOP_NODE = $MyTreeManipu_II::TOP_NODE;
our $INDX_LENGTH = $MyTreeManipu_II::INDX_LENGTH;
our $INDX_BOOT = $MyTreeManipu_II::INDX_BOOT;
##our $INDX_LENGTH = 0;
##our $INDX_BOOT = 1;
##our $START_GROUP = '(';	# the symbol marking the start of the grouping of nodes.
##our $END_GROUP = ')';  # the symbol marking the end of the grouping of nodes.


	## A flag that determines whether the subroutine 'enum_psm_indel_scns_in_cls_blks'
	## should leave null columns untouched or not.
	## = 0 when handle null columns, regarding them as resulting from indel events within the phylogeny of aligned sequences (useful when handling simulated MSAs),
	## = 1 when ignore (i.e., leave untouched) null columns, regarding them as resulting from the removal of sequences
	##	that hold residues in the columns (useful when handling 'culled' MSAs made from MSAs reconstructed via aligners).
	## (ADDED on Nov 15 (Fri), 2013)
	#
our $FL_IGNORE_NULL_COLUMNS = 0;

	## A flag that determines whether or not you should conjure the subroutine 'enum_psm_scns_gen_null_blk',
	## which enumerates parsimonious scenarios generating null-clusters (namely, gap-block clusters consisting only of null columns).
	## =1 if you want to, 
	## = 0 if you don't want to.
	# (ADDED on Mar 8 (Sat), 2014.)
	#
our $FL_HANDLE_NULL_CLS = 1;
($FL_IGNORE_NULL_COLUMNS) and ($FL_HANDLE_NULL_CLS  = 0); # When ignoring null-columns, null-clusters must always be ignored as well.

	## This variable sets an upper-bound for the gap-length.
	# IF a gap-block cluster contains a run of gaps longer than this variable,
	# the subroutine 'enum_psm_indel_scns_for_msa' skips further analyses on the cluster.
	# The variable will be used in the new subroutine, 'scan_gbcls_for_long_gaps'.
	# (ADDED on Mar 10 (Mon), 2014.)
	#
our $UPPER_BOUND_ANAL_GAPLEN = 150;

	## This variable sets an upper-bound for the length of the gap-block cluster itself.
	## (ADDED on Mar 11 (Tue), 2014.):w
our $UPPER_BOUND_ANAL_LEN_GBCLS = 200;

	## These two indices specify where the information is stored
	## in %nodee2pars_stats = ($node_id => \@stat_info, ...) #
	#
our $INDX_STAT = 0; # The state (or the character) mapped onto the node.
our $INDX_SBTOT_PEN = 1; # The subtotal of penalties on the subtree under $node_id. 

	### 5 important hash tables that are used in this Module
	### in order to describe a tree
#
# %node2parent = (node_ID => parent_ID, ...)  # top_node_ID => undef
# %node2children = (node_ID => [a list of child ID's], ...) # external_node_ID => undef
# %name2id = (node_name => node_ID, ...) # including $TOP_NODE => top_node_ID
# %id2name = (node_ID => node_name, ...)  # NOT including top_node_ID => $TOP_NODE,
#					 # because we can always identify the top-node by
#					# checking if $node2parent{$node_id} is defined or not.
#
# %branch_attributes = (ID of the nearest downstream node => [length, bootstrap, ...], ...)
#	--- swapped when the top node is shifted.


	### DEFINITIONS of the SUBROUTINES ###

# create_initial_set_indels_spt_odr:
#	This modified version of 'create_initial_set_indels' respects the spatial order of the gap-blocks,
#	by using a quite different definition of "quasi-neighboring" events.
#	The new "quasi-neighbring" events are defined as those intervened only by (a) block(s) in which all (temporally) "downstream"
#	nodes of the 'deletion' events exhibit "absence" states.
#	(CREATED in creation of 'MyTreeMap_indels_spt_odr.pm' on Mar 18 (Tue), 2014.)
#
# create_initial_set_indels:
#	This satellite subroutine of 'enum_psm_indel_scns_in_cls_blks' creates
#	the initial 'tentative' candidate of the parsimonious indel scenario,
#	out of the raw output of the Dollo parsimony algorithm on the cluster of alignment blocks.
#	Each indel event is made by merging the neighboring (or "quasi-neighboring") events of the same type along the same branch.
#	The "quasi_neighboring" events are indel events NOT separated by (a) block(s) with $char_pres at BOTH ends of the branch in question.
#
#	REVISED on May 13 (Sun), 2012:
#	The format for the input set of indel blocks was made more general,
#	to make the subroutine a bit more flexible.
#	(The change accompanied the change in the master subroutine 'enum_psm_indel_scns_in_cls_blk'.)
#
# [ INPUT: ($topnode_id, \%node2pa, $char_pres, $char_abs, \@blocks_in_cls, $indx_indx_gp, \@set_node2dparsstat, \@set_br2change), where ] --- for the predecessor 'create_initial_set_indels'.
# INPUT: ($topnode_id, \%node2pa, \%node2ch, \@set_all_nodes, $char_pres, $char_abs, \@blocks_in_cls, $indx_indx_gp, \@set_node2dparsstat, \@set_br2change), where
#	%node2pa = ($node_id => $parent_id, ...) for all nodes except the top node;
#	%node2ch = ($node_id => \@child_nodes, ...) for all interior nodes;
#	@set_all_nodes stores IDs of all the nodes;
#	[ %node2ct_exoffs = ($node_id => #{exterior offsprings}, ...) for all nodes;
#	$char_pres/abs is the character representing the 'presence'/'absence' state; ] -- It turned out to be unnecessary.
#
#	@blocks_in_cls represents a cluster of contiguous blocks,
#	each consisting of sites with a particular gap-pattern, where
#	$indx_gp = $blocks_in_cls[$b]->[$indx_indx_gp] (or $blocks_in_cls[$b] itself if $indx_indx_gp is undefined) is the index specifying the gap pattern in @set_node2parsstat and @set_br2change,
#	\@set_node2parsstat and \@set_br2change are output of 'map_parsim_states_dollo_msa'
#	on the 'secondary MSA', which is a concatenated set of 1-column representations of the gap patterns, where
#	%{$set_node2dparsstat[$k]} = ($node_id => \@state_info, ...) for the 
#	Dollo parsimonious scenario of the $k th gap pattern (i.e. the $k th column in the secondary MSA) onto the nodes,
#	with
#	@state_info = ($stat, $ct_pres_ext), where
#	$stat (= $char_abs/pres) is the state on the node,
#	$ct_pres_ext = #{child nodes with #{exterior descendants with state ne $char_abs}>0} + #{parent with state eq $char_pres};
#	%{$set_br2change[$k]} = ($branch_id => [$stat_parent, $stat_node], ...)
#	for the map of state changes onto the branches (under the Dollo parsimony) for the $k th gap pattern, where
#	$branch_id is actually identical to the ID of the node immediately downstream of the branch,
#	$stat_node (=$char_abs/pres) is the state of of the node, and
#	$stat_parent (=$char_abs/pres) is the state of the parent node;
#
# OUTPUT: ($ct_indels0, \%node2blwise_gstat0, \%br2indels0, \@list_blank_blks), where
#	%node2blwise_gstat0 = ($node_id => \@blwise_gstat0, ...) for all nodes,
#	with $blwise_gstat0[$b] = $char_pres/abs being the state in the $b th block in the cluster;
#	%{$br2indels0} = ($branch_id => \@list_indels0, ...) for the initial set of indels, with
#	@{$list_indels0[$id]} = ($stat_parent, $stat_node, \@indices_blk0) describing the $id th initial indel event at the branch, with @indices_blk0 listing the indices in @{$blocks_in_cls};
#	@list_blank_blks lists the indices of the blocks consisting only of $char_abs.
#
## sub create_initial_set_indels ($\%$$\@$\@\@) {...}
##	my ($topnode_id, $node2pa, $char_pres, $char_abs, $blocks_in_cls, $indx_indx_gp, $set_node2dparsstat, $set_br2change) = @_;
#
sub create_initial_set_indels_spt_odr ($\%\%\@$$\@$\@\@) {

	my ($topnode_id, $node2pa, $node2ch, $set_all_nodes, $char_pres, $char_abs, $blocks_in_cls, $indx_indx_gp, $set_node2dparsstat, $set_br2change) = @_;

	my $ct_blks = @{$blocks_in_cls};
    (print STDOUT "  < Subroutine 'create_initial_set_indels_spt_odr' (#{blocks} = $ct_blks) >\n\n") if ($TEST_LEVEL2i>0);

	my %node2blwise_gstat0;
	my %br2indels0;
	my $ct_indels0 = 0;
	my @list_blank_blks = ();

	my %blk_id2if_null; # ($indx_block => 1, ...) for null-blocks. (ADDED in creation of 'create_initial_set_indels_spt_odr' on Mar 18 (Tue), 2014.) #

	for (my $b=0; $b<$ct_blks; $b++) { # Main outer for-loop (over blocks) #

	    my $block = $blocks_in_cls->[$b];
	    my $indx_gp = (defined $indx_indx_gp) ? $block->[$indx_indx_gp] : $block;
	    ##my $indx_gp = $blocks_in_cls->[$b][0];

	(print STDOUT "  [ The $b th block (", '$indx_gp = ', $indx_gp, ") ]\n\n") if ($TEST_LEVEL2i>1);

	    my $node2dparsstat = $set_node2dparsstat->[$indx_gp];
	    my $br2change = $set_br2change->[$indx_gp];

	    foreach my $node (keys %{$node2dparsstat}) { # 1st middle foreach-loop (over nodes) #
		my ($stat, $ct_pres_ext) = @{$node2dparsstat->{$node}};

		my $blwise_gstat0 = $node2blwise_gstat0{$node};
		(defined $blwise_gstat0) or ($blwise_gstat0 = $node2blwise_gstat0{$node} = []);

		$blwise_gstat0->[$b] = $stat;
		##push @{$blwise_gstat0}, $stat;
	    }		# End of the 1st middle foreach-loop (over nodes) #

	(print STDOUT '  +++ Finished filling in  %node2blwise_gstat0 with the states in the ', $b, ' th block. +++', "\n\n") if ($TEST_LEVEL2i>1);

	    unless (0< scalar keys %{$br2change}) {
			# Handle a block withOUT CHARACTER CHANGEs. #

		   # A BUG fixed on May 14 (Mon), 2012. #
		my $stat_top = $node2dparsstat->{$topnode_id}[0];
		##my $stat_top = $node2dparsstat->{$topnode_id};
		if ($stat_top eq $char_abs) { # This is normal (ALL the NODES show 'absence'). #
		    ## $ct_indels0++; ## DISABLED on May 14 (Mon), 2012 to coordinate the behaviors with 'incorporate_null_block'. ##
		    push @list_blank_blks, $b;
		    $blk_id2if_null{$b} = 1; # ADDED in creation of 'create_initial_set_indels_spt_odr' on Mar 18 (Tue), 2014. #

		    next;
		} else { # This is not permitted (ALL the NODES show 'presence'). #
		    print STDOUT "[ERROR 'create_initial_set_indels'] ILLEGAL INPUT: The $b th block in the cluster (the $indx_gp th column in the 2ndary MSA) has NO STATE CHANGE and STATE at the TOP (='$stat_top') is NOT 'ABSENCE' (= '$char_abs'), which is impossible: $! !\n";
		    return (undef, undef, undef, undef);
		}
	    }

	(print STDOUT '  +++ Now, start incorporating the state changes in the ', $b, ' th block into %bl2indels0. +++', "\n\n") if ($TEST_LEVEL2i>1);

	    foreach my $br (keys %{$br2change}) { # 2nd middle foreach-loop (over branches) #

	(print STDOUT '   ( Branch ID: $br = ', "$br)\n")  if ($TEST_LEVEL2i>1);

		my ($stat_pa, $stat_node) = @{$br2change->{$br}};
		my $list_indels0 = $br2indels0{$br};

		my @new_indel0 = ($stat_pa, $stat_node, [$b]);
		unless (defined $list_indels0) { # Initialize the list of indels. #
		    $br2indels0{$br} = [\@new_indel0];
		    $ct_indels0++;
		    next;
		}

#	%{$br2indels0} = ($branch_id => \@list_indels0, ...) for the initial set of indels, with
#	@{$list_indels0[$id]} = ($stat_parent, $stat_node, \@indices_blk0) describing the $id th initial indel event at the branch, with @indices_blk0 listing the indices in @{$blocks_in_cls};

    if ($TEST_LEVEL2i>2) {
	print STDOUT "\n", ' ' x 3, '[ Contents of @{$list_indels0} ]', "\n\n";
	print STDOUT ' ' x 3, join ("\t", 'Indx', 'stat_pa', 'stat_node', '[indices,involved,blocks]'), "\n\n";
	for (my $id=0; $id<@{$list_indels0}; $id++) {
	    my ($stat_pa, $stat_node, $indices_blk) = @{$list_indels0->[$id]};
	    my $cnct_indices = join (',', @{$indices_blk});
	    print STDOUT ' ' x 3, join ("\t", $id, $stat_pa, $stat_node, "\[$cnct_indices\]"), "\n";
	}
	print STDOUT "\n";
    }
		my $pa = $node2pa->{$br};
		my $blwise_gstat0 = $node2blwise_gstat0{$br};
		my $blwise_gstat0_pa = $node2blwise_gstat0{$pa};

    if ($TEST_LEVEL2i>2) {
	print STDOUT ' ' x 3, '[ Blockwise States ]', "\n\n";
	print STDOUT ' ' x 3, join ("\t", 'Indx_Block', 'state_pa', 'state_node'), "\n\n";
	for (my $i=0; $i<$ct_blks; $i++) {
	    my ($gstat0_pa, $gstat0_node) = ($blwise_gstat0_pa->[$i], $blwise_gstat0->[$i]);
	    (defined $gstat0_pa) or ($gstat0_pa = 'undef');
	    (defined $gstat0_node) or ($gstat0_node = 'undef'); 
	    print STDOUT ' ' x 3, join ("\t", $i, $gstat0_pa, $gstat0_node), "\n";
	}
	print STDOUT "\n";
    }

		my $last_indel0 = $list_indels0->[$#{$list_indels0}];
		my ($lstat_pa, $lstat_node, $lindices_blk0) = @{$last_indel0};
		my $last_indx_blk0 = $lindices_blk0->[$#{$lindices_blk0}];

=DISABLED in creation of 'create_initial_set_indels_spt_odr'
		my $slast_indel0 = (@{$list_indels0}>1) ? $list_indels0->[$#{$list_indels0}-1] : [];
		my ($slstat_pa, $slstat_node, $slindices_blk0) = @{$slast_indel0};
		my $slast_indx_blk0 = (@{$list_indels0}>1) ? $slindices_blk0->[$#{$slindices_blk0}] : undef;
		if ((defined $slast_indx_blk0) and ($slast_indx_blk0 > $last_indx_blk0)) {
			# Swap the last and the second last indel events. #
		    ($last_indel0, $slast_indel0) = ($slast_indel0, $last_indel0);
		    ($lstat_pa, $lstat_node, $lindices_blk0) = @{$last_indel0};
		    $last_indx_blk0 = $lindices_blk0->[$#{$lindices_blk0}];
		    ($slstat_pa, $slstat_node, $slindices_blk0) = @{$slast_indel0};
		    $slast_indx_blk0 = $slindices_blk0->[$#{$slindices_blk0}];
		}
=cut

    if ($TEST_LEVEL2i>2) {
		# MODIFIED in creation of 'create_initial_set_indels_spt_odr'. #
	print STDOUT "\n", ' ' x 3, '[ Last Indel Event ]', "\n\n";
	print STDOUT ' ' x 3, join ("\t", 'State_pa', 'State_node', '[indices,involved,blocks]', 'indx_last_block'), "\n\n";
	##print STDOUT "\n", ' ' x 3, '[ Last and Second-last Indel Events ]', "\n\n";
	##print STDOUT ' ' x 3, join ('Last/second', 'state_pa', 'state_node', '[indices,involved,blocks]', 'indx_last_block'), "\n\n";
	my $cnct_lindices = join (',', @{$lindices_blk0});
	print STDOUT ' ' x 3, join ("\t", $lstat_pa, $lstat_node, "\[$cnct_lindices\]", $last_indx_blk0), "\n";
	##print STDOUT ' ' x 3, join ("\t", 'Last', $lstat_pa, $lstat_node, "\[$cnct_lindices\]", $last_indx_blk0), "\n";
=DISABLED in creation of 'create_initial_set_indels_spt_odr'
	if (defined $slast_indx_blk0) {
	    my $cnct_slindices = join (',', @{$slindices_blk0});
	    print STDOUT ' ' x 3, join ("\t", 'Second', $slstat_pa, $slstat_node, "\[$cnct_slindices\]", $slast_indx_blk0), "\n";
	} else {
	    print STDOUT ' ' x 3, join ("\t", 'Second', 'undef'), "\n";
	}
=cut
	print STDOUT "\n";
    }

			# ADDED in creation of 'create_initial_set_indels_spt_odr'. #

		unless (($stat_pa eq $lstat_pa) and ($stat_node eq $lstat_node)) {

			# If the current event is of a different type from the last (i.e., spatially immediately upstream) event, consider it as a new independent event. #

		    push @{$list_indels0}, \@new_indel0;
		    $ct_indels0++;
		    next;
		}

			## The current event is of the same type as the last one. ##

		my $fl_barrier = 0;
		my $end_barrier = $b-1;

			# Specify the 'downstream' node, as well as the block-wise gap-states therein, of the current 'deletion' event. #
			# (ADDED in creation of 'create_initial_set_indels_spt_odr'.) #

		my ($node_dwn, $blwise_gstat_dwn) = ($stat_node eq $char_abs) ? ($br, $blwise_gstat0) : ($pa, $blwise_gstat0_pa);

		for (my $j=$end_barrier; $j>$last_indx_blk0; $j--) { # 1st inner for-loop #

			# A MAJOR MODIFICATION in creation of 'create_initial_set_indels_spt_odr' (on Mar 18 (Tue), 2014). #
		    if ($blwise_gstat_dwn->[$j] eq $char_pres) {
		    ##if (($blwise_gstat0->[$j] eq $char_pres) and ($blwise_gstat0_pa->[$j] eq $char_pres)) {...}
			$fl_barrier = 1;
			last;
		    }
		}					# End of the 1st inner for-loop #


			# Examine the nodes further 'downstream' of the current 'deletion' event. #
			# (A MAJOR ADDITION in creation of 'create_initial_set_indels_spt_odr'.) #

		if (!($fl_barrier) and ($end_barrier>$last_indx_blk0)) {

		    my $dwn_nodes = fetch_all_offsprings_nr ($br, %{$node2ch});
		    if ($stat_node eq $char_abs) {
			shift @{$dwn_nodes}; # Remove the lower-end of the branch itself. #
		    } else {
				# Fetch all nodes 'downstream' of the 'deletion' (from $br to $pa), excluding $pa.
			push @{$dwn_nodes}, $pa;
			(undef, undef, $dwn_nodes) = diff_nmarray (@{$dwn_nodes}, @{$set_all_nodes});
		    }

		    foreach my $node (@{$dwn_nodes}) { # 2nd inner foreach-loop (over 'downstream' nodes). #

			my $blwise_gstat_node = $node2blwise_gstat0{$node};

			for (my $j=$end_barrier; $j>$last_indx_blk0; $j--) { # Inner-inner for-loop (over intervening blocks). ##
			    if ($blwise_gstat_node->[$j] eq $char_pres) {
				$fl_barrier = 1;
				last;
			    }
			}				# End of the inner-inner for-loop (over intervening blocks). #
			($fl_barrier) and last;
		    }				# End of the 2nd inner foreach-loop (over 'downstream' nodes). #

		} # End of "if (!($fl_barrier) and ($end_barrier>$last_indx_blk0)) {...}"

			# End of "Examine the nodes further 'downstream' of the current 'deletion' event." #


    if ($TEST_LEVEL2i>2) {
	print STDOUT ' ' x 3, '$end_barrier = ', $end_barrier, "\n";
	print STDOUT ' ' x 3, '$fl_barrier  = ', $fl_barrier, " .\n\n";
    }


		if ($fl_barrier == 1) {
			# There is a barrier between the current and the last indels. #
		    push @{$list_indels0}, \@new_indel0;
		    $ct_indels0++;
		    next;

			# MODIFIED in creation of 'create_initial_set_indels_spt_odr'. #
		} else {
		##{#...} elsif (($stat_pa eq $lstat_pa) and ($stat_node eq $lstat_node)) {...}
			# No barrier, and the current and last indels are of the same type. #
		    push @{$lindices_blk0}, $b;
		    next;

=DISABLED in creation of 'create_initial_set_indels_spt_odr'
		} elsif (@{$list_indels0}==1) {
			# So far, only one indel event is listed along the branch. #
		    push @{$list_indels0}, \@new_indel0;
		    $ct_indels0++;
		    next;
=cut
		}

=DISABLED in creation of 'create_initial_set_indels_spt_odr'
			# The current and the last indels are of different types, #
			# but are independent of each other. #

		my $end_sbarrier = $lindices_blk0->[0] -1;

    (print STDOUT ' ' x 3, '... Now searching for a barrier between the current event and the 2nd-last event ...', "\n\n") if ($TEST_LEVEL2i>3);

		my $fl_barrier2=0;
		for (my $j=$end_sbarrier; $j>$slast_indx_blk0; $j--) { # 2nd inner for-loop #

    if ($TEST_LEVEL2i>3) {
	print STDOUT ' ' x 5, "{ The $j th block }\n\n";
	print STDOUT ' ' x 5, '(state_pa, state_node) = (', join (', ', $blwise_gstat0_pa->[$j], $blwise_gstat0->[$j]), ")\n\n";
    }

		    if (($blwise_gstat0->[$j] eq $char_pres) and ($blwise_gstat0_pa->[$j] eq $char_pres)) {
				## A critial BUG fixed on Sep 29 (Sat), 2012. ##
			$fl_barrier2 = 1;
			##$fl_barrier = 1;
			last;
		    }
		}					# End of the 2nd inner for-loop #

    if ($TEST_LEVEL2i>2) {
	print STDOUT ' ' x 3, '$end_sbarrier = ', $end_sbarrier, "\n";
	print STDOUT ' ' x 3, '$fl_barrier2  = ', $fl_barrier2, " .\n\n";
    }

		if ($fl_barrier2 == 1) {
			# A barrier intervenes between the current and the second last indels.
		    push @{$list_indels0}, \@new_indel0;
		    $ct_indels0++;
		} else {
			# No intervening barrier. #

		    unless (($stat_pa eq $slstat_pa) and ($stat_node eq $slstat_node)) {
			print STDOUT "[ERROR 'create_initial_set_indels'] ILLEGAL INPUT: The current indel event ($stat_pa -> $stat_node) at the $b th block (i.e. the $indx_gp th column in the secondary MSA) CLASHES with the second last indel event ($slstat_pa -> $slstat_node): $! !\n";
			return (undef, undef, undef, undef);
		    }

			#### I do not understand why the barrier between the current indel event and the 2nd last event was NOT detected, while it DOES exist... (Sep 23 (Sun), 2012) ###

		    push @{$slindices_blk0}, $b;
		}

=cut # END of "DISABLED in creation of 'create_initial_set_indels_spt_odr'."

	    }				# End of the 2nd middle foreach-loop (over branches) #

	(print STDOUT "\n", '  +++ Finished incorporating the state changes in the ', $b, ' th block into %bl2indels0. +++', "\n\n") if ($TEST_LEVEL2i>1);
	    
	}			# End of the main outer for-loop (over blocks) #

    (print STDOUT "\n  < END of the subroutine 'create_initial_set_indels_spt_odr' />\n\n") if ($TEST_LEVEL2i>0);

	return ($ct_indels0, \%node2blwise_gstat0, \%br2indels0, \@list_blank_blks);

}	# End of the subroutine 'create_initial_set_indels_spt_odr' #


# enum_psm_scns_gen_null_blk:
#	This satellite subroutine of 'enum_psm_indel_scns_in_cls_blks' enumerates the parsimonious scenarios
#	each of which results in a null-cluster, i.e., a gap-block cluster consisting only of a single null-block.
#	(CREATED in revision of this package on Mar 8 (Sat), 2014.)
#
# INPUT: ($top_node_id, \%node2pa, \%node2ch, $char_pres, $char_abs, $indx_null_blk, $fl_full), where
#	%node2pa = ($node_id => $parent_id, ...) for all nodes except the top node;
#	%node2ch = ($node_id => \@child_node_ids, ...) for all interior nodes;
#	$char_pres/abs is the character representing the 'presence'/'absence' state;
#
#	$indx_null_blk specifies the location of the null-block in the array @blocks_in_cls;
#
#	$fl_full = 1 if you want the full output,
#		 = 0 if you want a simpler output.
#
# OUTPUT: ($min_totct_indels, \@set_psm_scns_null_blk), where
#	$min_totct_indels is the total number of insertion/deletion events in the most parsimonious scenario(s);
#	@{$set_psm_scns_null_blk[$ps]} = (\%br2indels, \%node2blwise_gapstat) is for the $ps th parsimonious scenario, where
#	%br2indels = ($branch_id => \@list_indels, ...) is the map of insertions/deletions onto branches, with
#	@{$list_indels[$id]} = ($stat_parent, $stat_node, \@indices_blk) describing the $id th indel event at the branch, with @indices_blk = ($indx_null_blk) listing the indices (in @blocks_in_cls)
#	of the blocks involved in the indel event,
#	%node2blwise_gapstat = ($node_id => \@blwise_gapstats, ...) is the map of gap states onto the
#	interior nodes, with $blwise_gapstats[$b] being $char_pres/abs for the $b th block (in the cluster) at the node $node_id.
#
#	If $fl_full = 0, %node2gapstat is given only at the top node.
#
sub enum_psm_scns_gen_null_blk ($\%\%$$$$) {

	my ($topnode_id, $node2pa, $node2ch, $char_pres, $char_abs, $indx_null_blk, $fl_full) = @_;

    (print STDOUT "   < Subroutine 'enum_psm_scns_gen_null_blk' (top-node ID: $topnode_id) >\n\n") if ($TEST_LEVEL_GEN_NULL_BLK >0); 

	my @set_psm_scns_null_blk = ();

		## First, enumerate the scenarios involving the top-node, if necessary. ##
		# (In this case, the gap-state at the top-node is 'presence', and the states at other nodes are 'absence'.)

	my $sub_topnodes = $node2ch->{$topnode_id};
	unless (@{$sub_topnodes}>0) {
	    print STDOUT "[ERROR 'enum_psm_scns_gen_null_blk'] ILLEGAL INPUT: The top-node (ID: $topnode_id) has NO CHILDREN: $! !\n";
	    return (undef, undef);
	}

	if (@{$sub_topnodes} < 3) { # If the top-node has only 1 or 2 children. #

	    my %br2indels;
	    foreach my $br (@{$sub_topnodes}) { # 1st auxiliary foreach-loop (over branches emanating from the topnode). #
		$br2indels{$br} = [ [$char_pres, $char_abs, [$indx_null_blk]] ];

	    }				# End of the 1st auxiliary foreach-loop (over branches emanating from the topnode). #

		# The gap-state at the top-node is 'presence', those at the other nodes are 'absence'. #

	    my @blwise_gstat_top = ();
	    $blwise_gstat_top[$indx_null_blk] = $char_pres;
	    my %node2blwise_gapstat = ($topnode_id => \@blwise_gstat_top);

	    if ($fl_full) {
		foreach my $node (keys %{$node2pa}) { # 2nd auxiliary foreach-loop (over non-top nodes). #
		    my @blwise_gstat = ();
		    $blwise_gstat[$indx_null_blk] = $char_abs;
		    $node2blwise_gapstat{$node} = \@blwise_gstat;
		}			# End of the 2nd auxiliary foreach-loop (over non-top nodes). #
	    }

	    push @set_psm_scns_null_blk, [\%br2indels, \%node2blwise_gapstat];

	    if (@{$sub_topnodes} < 2) { # The top node has only one child. Then, the scenario with #{indel events} = 1 should be the parsimonious. #
		return (1, \@set_psm_scns_null_blk);
	    }

	} # End of "if (@{$sub_topnodes} < 3) {...}"


		## Then, enumerate the other scenarios. ##

	foreach my $node (keys %{$node2pa}) { # Main outer foreach-loop (over non-top nodes). #

		# Part1: There is always a scenario in which an insertion occurs and a deletion follows along the same branch. #
		# (In this case, the gap states are 'absence' at all the nodes.)

	    my %br2indels1;
	    $br2indels1{$node} = [[$char_abs, $char_pres, [$indx_null_blk]], [$char_pres, $char_abs, [$indx_null_blk]] ];
	    my @blwise_gstat1_top = ();
	    $blwise_gstat1_top[$indx_null_blk] = $char_abs;
	    my %node2blwise_gapstat1 = ($topnode_id => \@blwise_gstat1_top);

	    if ($fl_full) {
		foreach my $node1 (keys %{$node2pa}) { # 1st main inner foreach-loop (over non-top nodes). #
		    my @blwise_gstat1 = ();
		    $blwise_gstat1[$indx_null_blk] = $char_abs;
		    $node2blwise_gapstat1{$node1} = \@blwise_gstat1;
		}			# End of the 1st main inner foreach-loop (over non-top nodes). #
	    }

	    push @set_psm_scns_null_blk, [\%br2indels1, \%node2blwise_gapstat1];

	    my $children = $node2ch->{$node};

	    ((defined $children) and (@{$children} ==1)) or next;

		# Part2: WHEN THE NODE HAS EXACTLY ONE CHILD, there is also a scenario in which
		#	 an insertion occurs above the node and a deletion occurs below the node.
		# (In this case, the gap state is 'presence' at the node, and the states are 'absence' elsewhere.)

	    my %br2indels2;
	    $br2indels2{$node} = [ [$char_abs, $char_pres, [$indx_null_blk]] ];
	    $br2indels2{$children->[0]} = [ [$char_pres, $char_abs, [$indx_null_blk]] ];

		# The top-node always has the 'absence' gap-state. #
	    my @blwise_gstat2_top = ();
	    $blwise_gstat2_top[$indx_null_blk] = $char_abs;
	    my %node2blwise_gapstat2 = ($topnode_id => \@blwise_gstat2_top);

	    if ($fl_full) {
		foreach my $node2 (keys %{$node2pa}) { # 2nd main inner foreach-loop (over non-top nodes). #
		    my @blwise_gstat2 = ();
		    $blwise_gstat2[$indx_null_blk] = ($node == $node2) ? $char_pres : $char_abs;
		    $node2blwise_gapstat2{$node2} = \@blwise_gstat2;
		}			# End of the 2nd main inner foreach-loop (over non-top nodes). #
	    }

	    push @set_psm_scns_null_blk, [\%br2indels2, \%node2blwise_gapstat2];

	}			# End of the main outer foreach-loop (over non-top nodes). #


    (print STDOUT "\n   < Subroutine 'enum_psm_scns_gen_null_blk' Ended />\n\n") if ($TEST_LEVEL_GEN_NULL_BLK>0);

	return (2, \@set_psm_scns_null_blk);

}	# End of the subroutine 'enum_psm_scns_gen_null_blk'. #


# create_list_to_be_examined:
#	This satellite subroutine of 'enum_psm_indel_scns_in_cls_blks' creates
#	a list of indel events to be examined in order to make
#	the truly parsimonious indel scenario(s).
#
#	REVISED on Nov 13 (Wed), 2013:
#	Now, the subroutine correctly handles trees with two-branch nodes.
#
# [INPUT: (\%node2ct_exoffs, $ct_seqs, $char_abs, \%br2indels), where ] -- Obsolete as of Nov 13 (Wed), 2013.
# INPUT: (\%node2ch, \%node2ct_exoffs, $ct_seqs, $char_abs, \%br2indels), where
#	%node2ch = ($node_id => \@child_node_ids, ...) for all interior nodes;
#	%node2ct_exoffs = ($node_id => #{exterior offsprings}, ...) for all nodes;
#	%{$br2indels} = ($branch_id => \@list_indels, ...) for the set of indels, with
#	@{$list_indels[$id]} = ($stat_parent, $stat_node, \@indices_blk) describing the $id th indel event at the branch, with @indices_blk listing the indices in @{$blocks_in_cls}.
#
# OUTPUT: \@list_to_be_examined, where
#	@{$list_to_be_examined[$k]->[$i]} = ($branch_id, index in the list @{$br2indels{$branch_id}})
#	is for the $i th indel event that result in $k exterior nodes with $char_abs (for 0<$k<$ct_seqs).
#	@{$list_to_be_examined[0]} should always be empty.
#
##sub create_list_to_be_examined (\%$$\%) {
#	my ($node2ct_exoffs, $ct_seqs, $char_abs, $br2indels) = @_;
#
sub create_list_to_be_examined (\%\%$$\%) {
	## my $list_indels_to_be_examined0 = create_list_to_be_examined (%{$node2ch}, %{$node2ct_exoffs}, $ct_seqs, $char_abs, %{$br2indels0});

	my ($node2ch, $node2ct_exoffs, $ct_seqs, $char_abs, $br2indels) = @_;

    (print STDOUT "  < Subroutine 'create_list_to_be_examined' (#{sequences} = $ct_seqs) >\n\n") if ($TEST_LEVEL2>0);

	my @list_to_be_examined = ();
	for (my $k=0; $k<$ct_seqs; $k++) { $list_to_be_examined[$k] = []; }

	foreach my $br (sort {$a <=> $b} keys %{$br2indels}) {  # Main outer foreach-loop #

	    my $ct_exoffs = $node2ct_exoffs->{$br};
	    my $list_indels = $br2indels->{$br};
	    my $ct_indels = @{$list_indels};
	    my $ct_children = (defined $node2ch->{$br}) ? scalar (@{$node2ch->{$br}}) : 0; # ADDED in revision on Nov 13 (Wed), 2013.

	(print STDOUT "    [ Branch ID = $br (#{indels} = $ct_indels) ]\n") if ($TEST_LEVEL2>1);

	    for (my $indx=0; $indx<$ct_indels; $indx++) { # Main inner for-loop #
		my ($stat_pa, $stat_node, $indices_blk) = @{$list_indels->[$indx]};

			# ADDED in revision on Nov 13 (Wed), 2013. #
		(($stat_node eq $char_abs) and ($ct_children == 0)) and next; # The 'absence' state canNOT recede any more if it is at the lower-node that has no children.

		my $k = ($stat_node eq $char_abs)  ? $ct_exoffs : $ct_seqs - $ct_exoffs;

		push @{$list_to_be_examined[$k]}, [$br, $indx];

	    }				# End of the main inner for-loop #
	}			# End of the main outer foreach-loop #

    (print STDOUT "\n   < Subroutine 'create_list_to_be_examined' ended />\n\n") if ($TEST_LEVEL2>0);

	return \@list_to_be_examined;

}	# End of the subroutine 'create_list_to_be_examined' #


# list_mvd_events:
#	This satellite subroutine of 'recede_absence' lists
#	the new indel events resulting from receding an 'absence' state
#	from one end of the branch along which the input indel event occurred.
#
# INPUT: ($br_id, $stat_le, $char_abs, $char_pres, \%node2pa, \%node2ch), where
#	$br_id is the ID of the branch where the indel event occurred;
#	$stat_le is the state of the lower-end of the branch;
#	$char_abs/pres is the character representing the 'absence'/'presence' state;
#	%node2pa = ($node_id => $parent_id, ...) for all nodes except the top node;
#	%node2ch = ($node_id => \@child_nodes, ...) for all interior nodes;
#
# OUTPUT: \@mvd_events, where
#	@{$mvd_events[$e]} = ($new_br_id, $new_stat_ue, $new_stat_le)
#	is for the $e th event resulting from the absence recession, with
#	$new_br_id specifying the branch where the event occurs,
#	$new_stat_ue/le representing the new state at the upper-end/lower-end of the branch.
#	@mvd_events is empty if the 'absence' state cannot recede any further.
#
sub list_mvd_events ($$$$\%\%) {

	my ($br_id, $stat_le, $char_abs, $char_pres, $node2pa, $node2ch) = @_;

    (print STDOUT "     < Subroutine 'list_mvd_events' (Branch ID = $br_id) >\n\n") if ($TEST_LEVEL3>0);

	my @mvd_events = ();

	if ($stat_le eq $char_abs) { # The lower-end shows the 'absence' state.

	    my $new_branches = $node2ch->{$br_id};
	    unless (defined $new_branches) {
		# The lower-end is an exterior node,
		# so the 'absence' state cannot recede any further.
		return [];
	    }
	    foreach my $new_br (@{$new_branches}) { # 1st main foreach-loop #
		push @mvd_events, [$new_br, $char_pres, $char_abs];
	    }			# End of the 1st main foreach-loop #

	} else { # The upper-end shows the 'absence' state. #

	    my $pa_br = $node2pa->{$br_id};
	    if (defined $node2pa->{$pa_br}) { # The 'parent branch exists'. #
		push @mvd_events, [$pa_br, $char_abs, $char_pres];
	    }
	    my $new_branches = $node2ch->{$pa_br};
	    foreach my $new_br (@{$new_branches}) { # 2nd main foreach-loop #
		($new_br == $br_id) and next;
		push @mvd_events, [$new_br, $char_pres, $char_abs];
	    }			# End of the 2nd main foreach-loop #
	    
	}

    (print STDOUT "\n     < Subroutine 'list_mvd_events' ended />\n\n") if ($TEST_LEVEL3>0);

	return \@mvd_events;

}	# End of the subroutine 'list_mvd_events' #


=for the predecessor 'MyTreeMap_indels.pm' (OLD Version).
# search_flanking_blocks:
#	This satellite subroutine of 'recede_absence'
#	searches for flanking blocks of the indel event in question.
#	A flanking block is defined as the closest block with the 'presence' state
#	at both ends of the branch along which the event occurred.
#
# INPUT: ($node_ue, $node_le, \@sbjct_indel_event, \%node2blwise_gstat, $char_abs), where
#	[ $br_id is the ID of the lower-end node of the branch along which the event occurred; ] --- Obsolete
#	$node_ue/le is the ID of the node that is at the upper-end/lower-end of the branch along which the event occurred;
#	@sbjct_indel_event = ($stat_ue, $stat_le, \@indices_sb_blk) describes the subject indel event, with 
#	$stat_ue/le being the state at the upper-end/lower-end node of the branch, and
#	@indices_sb_blk storing the indices of the blocks involved in the event;
#
#	%node2blwise_gstat = ($node_id => \@blwise_gstats, ...) is the map of gap states onto the
#	interior nodes, with $blwise_gstats[$b] being $char_pres/abs for the $b th block (in the cluster) at the node $node_id;
#
#	$char_abs is the character representing the 'absence' state.
#
# OUTPUT: ($if_success, $lflank_blk, $rflank_blk), where
#	$if_success = 1 if the subroutine successfully ended,
#		    = 0 if it failed;
#	$l/rflank_blk is the index of the left/right flanking block.
#
sub search_flanking_blocks ($$\@\%$) {

	my ($node_ue, $node_le, $sbjct_indel_event, $node2blwise_gstat, $char_abs) = @_;

	my ($sb_stat_ue, $sb_stat_le, $indices_sb_blk) = @{$sbjct_indel_event};
	my $lm_sb_blk = $indices_sb_blk->[0];
	my $rm_sb_blk = $indices_sb_blk->[$#{$indices_sb_blk}];

    (print STDOUT "     < Subroutine 'search_flanking_blocks' (leftmost subject block = $lm_sb_blk; rightmost subject block = $rm_sb_blk) >\n\n") if ($TEST_LEVEL3>0);

	my $blwise_gstats_ue = $node2blwise_gstat->{$node_ue};
	my $blwise_gstats_le = $node2blwise_gstat->{$node_le};
	my $ct_blks = @{$blwise_gstats_ue};

	my $lflank_blk;
	for (my $b=$lm_sb_blk-1; $b>=0; $b--) { # 1st main for-loop #
	    my $stat_ue = $blwise_gstats_ue->[$b];
	    my $stat_le = $blwise_gstats_le->[$b];
	    if (($stat_ue eq $sb_stat_ue) and ($stat_le eq $sb_stat_le)) {
		print STDOUT "[ERROR 'search_flanking_blocks'] IMPOSSIBLE! While looking for the left flank block, I encountered the block ($b) with the states at the lower- and the upper-ends identical to those of the subject event (from the $lm_sb_blk th block to the $rm_sb_blk th block): $! !\n";
		return (0, undef, undef);
	    }
	    (($stat_ue eq $char_abs) or ($stat_le eq $char_abs)) and next;
	    $lflank_blk = $b;
	    last; 
	}		# End of the 1st main for-loop #

    (print STDOUT "       --- Finished searching for the left-flanking block, now start searching for the right-flanking one ...\n\n") if ($TEST_LEVEL3>1);

	my $rflank_blk;
		# A BUG FIXED on May 13 (Sun), 2012. #
	for (my $b=$rm_sb_blk +1; $b<$ct_blks; $b++) { # 2nd main for-loop #
	##for (my $b=$rm_sb_blk; $b<$ct_blks; $b++) { # 2nd main for-loop #
	    my $stat_ue = $blwise_gstats_ue->[$b];
	    my $stat_le = $blwise_gstats_le->[$b];
	    if (($stat_ue eq $sb_stat_ue) and ($stat_le eq $sb_stat_le)) {
		print STDOUT "[ERROR 'search_flanking_blocks'] IMPOSSIBLE! While looking for the right flanking block, I encountered the block ($b) with the states at the lower- and the upper-ends identical to those of the subject event (from the $lm_sb_blk th block to the $rm_sb_blk th block): $! !\n";
		return (0, undef, undef);
	    }
	    (($stat_ue eq $char_abs) or ($stat_le eq $char_abs)) and next;
	    $rflank_blk = $b;
	    last; 
	}		# End of the 2nd main for-loop #

    (print STDOUT "\n     < Subroutine 'search_flanking_blocks' ended />\n\n") if ($TEST_LEVEL3>0);

	return (1, $lflank_blk, $rflank_blk);

}	# End of the subroutine 'search_flanking_blocks' #
=cut


=for the predecessor 'MyTreeMap_indels.pm' (New Version) .
# search_flanking_blocks2:
#	This subroutine was created by modifying 'search_flanking_blocks'
#	in order to search for flanking blocks in a broad sense,
#	including the blocks where either of the ends of the branch shows the 'presence' state.
#	(CREATED on Oct 23 (Tue), 2012 => IMPORTED on Oct 24 (Wed), 2012)
#
# search_flanking_blocks:
#	This satellite subroutine of 'recede_absence'
#	searches for flanking blocks of the indel event in question.
#	A flanking block is defined as the closest block with the 'presence' state
#	at both ends of the branch along which the event occurred.
#
# INPUT: ($node_ue, $node_le, \@sbjct_indel_event, \%node2blwise_gstat, $char_abs), where
#	[ $br_id is the ID of the lower-end node of the branch along which the event occurred; ] --- Obsolete
#	$node_ue/le is the ID of the node that is at the upper-end/lower-end of the branch along which the event occurred;
#	@sbjct_indel_event = ($stat_ue, $stat_le, \@indices_sb_blk) describes the subject indel event, with 
#	$stat_ue/le being the state at the upper-end/lower-end node of the branch, and
#	@indices_sb_blk storing the indices of the blocks involved in the event;
#
#	%node2blwise_gstat = ($node_id => \@blwise_gstats, ...) is the map of gap states onto the
#	interior nodes, with $blwise_gstats[$b] being $char_pres/abs for the $b th block (in the cluster) at the node $node_id;
#
#	$char_abs is the character representing the 'absence' state.
#
# OUTPUT: ($if_success, $lflank_blk, $rflank_blk), where
#	$if_success = 1 if the subroutine successfully ended,
#		    = 0 if it failed;
#	$l/rflank_blk is the index of the left/right flanking block.
#
sub search_flanking_blocks2 ($$\@\%$) {

	my ($node_ue, $node_le, $sbjct_indel_event, $node2blwise_gstat, $char_abs) = @_;

	my ($sb_stat_ue, $sb_stat_le, $indices_sb_blk) = @{$sbjct_indel_event};
	my $lm_sb_blk = $indices_sb_blk->[0];
	my $rm_sb_blk = $indices_sb_blk->[$#{$indices_sb_blk}];

    (print STDOUT "     < Subroutine 'search_flanking_blocks2' (leftmost subject block = $lm_sb_blk; rightmost subject block = $rm_sb_blk) >\n\n") if ($TEST_LEVEL3>0);

	my $blwise_gstats_ue = $node2blwise_gstat->{$node_ue};
	my $blwise_gstats_le = $node2blwise_gstat->{$node_le};
	my $ct_blks = @{$blwise_gstats_ue};

	my $lflank_blk;
	for (my $b=$lm_sb_blk-1; $b>=0; $b--) { # 1st main for-loop #
	    my $stat_ue = $blwise_gstats_ue->[$b];
	    my $stat_le = $blwise_gstats_le->[$b];
	    if (($stat_ue eq $sb_stat_ue) and ($stat_le eq $sb_stat_le)) {
		print STDOUT "[ERROR 'search_flanking_blocks2'] IMPOSSIBLE! While looking for the left flank block, I encountered the block ($b) with the states at the lower- and the upper-ends identical to those of the subject event (from the $lm_sb_blk th block to the $rm_sb_blk th block): $! !\n";
		return (0, undef, undef);
	    }
	    (($stat_ue eq $char_abs) and ($stat_le eq $char_abs)) and next;
	    $lflank_blk = $b;
	    last; 
	}		# End of the 1st main for-loop #

    (print STDOUT "       --- Finished searching for the left-flanking block, now start searching for the right-flanking one ...\n\n") if ($TEST_LEVEL3>1);

	my $rflank_blk;
		# A BUG FIXED on May 13 (Sun), 2012. #
	for (my $b=$rm_sb_blk +1; $b<$ct_blks; $b++) { # 2nd main for-loop #
	##for (my $b=$rm_sb_blk; $b<$ct_blks; $b++) { # 2nd main for-loop #
	    my $stat_ue = $blwise_gstats_ue->[$b];
	    my $stat_le = $blwise_gstats_le->[$b];
	    if (($stat_ue eq $sb_stat_ue) and ($stat_le eq $sb_stat_le)) {
		print STDOUT "[ERROR 'search_flanking_blocks2'] IMPOSSIBLE! While looking for the right flanking block, I encountered the block ($b) with the states at the lower- and the upper-ends identical to those of the subject event (from the $lm_sb_blk th block to the $rm_sb_blk th block): $! !\n";
		return (0, undef, undef);
	    }
	    (($stat_ue eq $char_abs) and ($stat_le eq $char_abs)) and next;
	    $rflank_blk = $b;
	    last; 
	}		# End of the 2nd main for-loop #

    (print STDOUT "\n     < Subroutine 'search_flanking_blocks2' ended />\n\n") if ($TEST_LEVEL3>0);

	return (1, $lflank_blk, $rflank_blk);

}	# End of the subroutine 'search_flanking_blocks2' #
=cut


# search_flanking_blocks_spt_odr:
#	This modified version of 'search_flanking_blocks2' searches for flanking blocks
#	while respecting the spatial order of the blocks.
#	Specifically, the subroutine looks for the closest blocks that show 'presence'
#	in any of the nodes 'downstream' of the 'deletion'.
#	It cares only about the 'downstream' (including the 'lower-end' of the branch along which the 'deletion took place), and does NOT CARE the 'upstream' AT ALL.
#	(CREATED in creation of 'MyTreeMap_indels_spt_odr.pm' on Mar 19 (Wed), 2014.)
#
# search_flanking_blocks2:
#	This subroutine was created by modifying 'search_flanking_blocks'
#	in order to search for flanking blocks in a broad sense,
#	including the blocks where either of the ends of the branch shows the 'presence' state.
#	(CREATED on Oct 23 (Tue), 2012 => IMPORTED on Oct 24 (Wed), 2012)
#
# search_flanking_blocks:
#	This satellite subroutine of 'recede_absence'
#	searches for flanking blocks of the indel event in question.
#	A flanking block is defined as the closest block with the 'presence' state
#	at both ends of the branch along which the event occurred.
#
# [ INPUT: ($node_ue, $node_le, \@sbjct_indel_event, \%node2blwise_gstat, $char_abs), where ] --- for the predecessor 'search_flanking_blocks2'.
# INPUT: ($node_ue, $node_le, \@sbjct_indel_event, \%node2blwise_gstat, $char_abs, \%node2ch, \@set_all_nodes), where
#	[ $br_id is the ID of the lower-end node of the branch along which the event occurred; ] --- Obsolete
#	$node_ue/le is the ID of the node that is at the upper-end/lower-end of the branch along which the event occurred;
#	@sbjct_indel_event = ($stat_ue, $stat_le, \@indices_sb_blk) describes the subject indel event, with 
#	$stat_ue/le being the state at the upper-end/lower-end node of the branch, and
#	@indices_sb_blk storing the indices of the blocks involved in the event;
#
#	%node2blwise_gstat = ($node_id => \@blwise_gstats, ...) is the map of gap states onto the
#	interior nodes, with $blwise_gstats[$b] being $char_pres/abs for the $b th block (in the cluster) at the node $node_id;
#
#	$char_abs is the character representing the 'absence' state;
#	%node2ch = ($node_id => \@child_nodes, ...) for all interior nodes;
#	@set_all_nodes stores the IDs of all nodes in the tree.
#
# [OUTPUT: ($if_success, $lflank_blk, $rflank_blk), where ] --- for the predecessor 'search_flanking_blocks2'.
# OUTPUT: ($if_success, $lflank_blk1, $rflank_blk1, $lflank_blk2, $rflank_blk2), where
#	$if_success = 1 if the subroutine successfully ended,
#		    = 0 if it failed;
#	[ $l/rflank_blk is the index of the left/right flanking block. ] --- for the predecessor 'search_flanking_blocks2'. 
#	$l/rflank_blk1 is the index of the left/right flanking block that could be used for simple & complex 'recession' of the 'absence';
#	$l/rflank_blk2 is the index of the left/right flanking block that could be used only for complex 'recession' of the 'absence'.
#
##sub search_flanking_blocks2 ($$\@\%$) {...}
##	my ($node_ue, $node_le, $sbjct_indel_event, $node2blwise_gstat, $char_abs) = @_;
#
sub search_flanking_blocks_spt_odr ($$\@\%$\%\@) {

	my ($node_ue, $node_le, $sbjct_indel_event, $node2blwise_gstat, $char_abs, $node2ch, $set_all_nodes) = @_;

	my ($sb_stat_ue, $sb_stat_le, $indices_sb_blk) = @{$sbjct_indel_event};
	my $lm_sb_blk = $indices_sb_blk->[0];
	my $rm_sb_blk = $indices_sb_blk->[$#{$indices_sb_blk}];

    (print STDOUT "     < Subroutine 'search_flanking_blocks_spt_odr' (leftmost subject block = $lm_sb_blk; rightmost subject block = $rm_sb_blk) >\n\n") if ($TEST_LEVEL3f>0);

	my $blwise_gstats_ue = $node2blwise_gstat->{$node_ue};
	my $blwise_gstats_le = $node2blwise_gstat->{$node_le};
	my $ct_blks = @{$blwise_gstats_ue};

		# Initialize the 'downstream' information. #
		# (ADDED in creation of 'search_flanking_blocks_spt_odr'.) #

	my ($node_dwn, $blwise_gstats_dwn) = ($sb_stat_le eq $char_abs) ? ($node_le, $blwise_gstats_le) : ($node_ue, $blwise_gstats_ue);
	my $set_nodes_dwn; # This will be the reference to an array storing the nodes 'downstream' of the 'deletion'. #

		# Search for the left-flanking block. #
		# (MODIFIED in creation of 'search_flanking_blocks_spt_odr'.) #

	my ($lflank_blk1, $lflank_blk2);
	for (my $b=$lm_sb_blk-1; $b>=0; $b--) { # 1st main for-loop (over blocks on the left of the left-most subject block). #
	    my $stat_dwn = $blwise_gstats_dwn->[$b];
	    if ($stat_dwn ne $char_abs) { # If the 'top' 'downstream' node shows 'presence'.
		$lflank_blk1 = $b;
		last; 
	    }
	    unless (defined $set_nodes_dwn) {
		$set_nodes_dwn = fetch_all_offsprings_nr ($node_le, %{$node2ch});
		if ($sb_stat_le eq $char_abs) { # The lower-end is the top 'downstream'. #
		    shift @{$set_nodes_dwn}; # Remove the lower-end of the subject branch. #

		} else { # The upper-end is the 'top' 'downstream', => Take the complement. #
		    push @{$set_nodes_dwn}, $node_ue;
		    (undef, undef, $set_nodes_dwn) = diff_nmarray (@{$set_nodes_dwn}, @{$set_all_nodes});
		}
	    } # End of "unless (defined $set_nodes_dwn) {...}"

	    foreach my $node_dwn1 (@{$set_nodes_dwn}) { # 1st inner foreach-loop (over 'downstream' nodes). #
		my $blwise_gstats_dwn1 = $node2blwise_gstat->{$node_dwn1};
		if ($blwise_gstats_dwn1->[$b] ne $char_abs) {
		    $lflank_blk2 = $b;
		    last;
		} 
	    }				# End of the 1st inner foreach-loop (over 'downstream' nodes). #

	    (defined $lflank_blk2) and last;

	}	# End of the 1st main for-loop (over blocks on the left of the left-most subject block). #

=for the predecessor 'search_flanking_blocks2'. 
	my $lflank_blk;
	for (my $b=$lm_sb_blk-1; $b>=0; $b--) { # 1st main for-loop #
	    my $stat_ue = $blwise_gstats_ue->[$b];
	    my $stat_le = $blwise_gstats_le->[$b];
	    if (($stat_ue eq $sb_stat_ue) and ($stat_le eq $sb_stat_le)) {
		print STDOUT "[ERROR 'search_flanking_blocks_spt_odr'] IMPOSSIBLE! While looking for the left flank block, I encountered the block ($b) with the states at the lower- and the upper-ends identical to those of the subject event (from the $lm_sb_blk th block to the $rm_sb_blk th block): $! !\n";
		return (0, undef, undef);
	    }
	    (($stat_ue eq $char_abs) and ($stat_le eq $char_abs)) and next;
	    $lflank_blk = $b;
	    last; 
	}		# End of the 1st main for-loop #
=cut

    (print STDOUT "       --- Finished searching for the left-flanking block, now start searching for the right-flanking one ...\n\n") if ($TEST_LEVEL3f>1);

		# Search for the right-flanking block. #
		# (MODIFIED in creation of 'search_flanking_blocks_spt_odr'.) #

	my ($rflank_blk1, $rflank_blk2);
	for (my $b=$rm_sb_blk +1; $b<$ct_blks; $b++) { # 2nd main for-loop (over blocks on the right of the right-most subject block). #
	    my $stat_dwn = $blwise_gstats_dwn->[$b];
	    if ($stat_dwn ne $char_abs) { # If the 'top' 'downstream' node shows 'presence'.
		$rflank_blk1 = $b;
		last; 
	    }
	    unless (defined $set_nodes_dwn) {
		$set_nodes_dwn = fetch_all_offsprings_nr ($node_le, %{$node2ch});
		if ($sb_stat_le eq $char_abs) { # The lower-end is the top 'downstream'. #
		    shift @{$set_nodes_dwn}; # Remove the lower-end of the subject branch. #

		} else { # The upper-end is the 'top' 'downstream', => Take the complement. #
		    push @{$set_nodes_dwn}, $node_ue;
		    (undef, undef, $set_nodes_dwn) = diff_nmarray (@{$set_nodes_dwn}, @{$set_all_nodes});
		}
	    } # End of "unless (defined $set_nodes_dwn) {...}"

	    foreach my $node_dwn1 (@{$set_nodes_dwn}) { # 1st inner foreach-loop (over 'downstream' nodes). #
		my $blwise_gstats_dwn1 = $node2blwise_gstat->{$node_dwn1};
		if ($blwise_gstats_dwn1->[$b] ne $char_abs) {
		    $rflank_blk2 = $b;
		    last;
		} 
	    }				# End of the 1st inner foreach-loop (over 'downstream' nodes). #

	    (defined $rflank_blk2) and last;

	}	# End of the 2nd main for-loop (over blocks on the right of the right-most subject block). #

=for the predecessor 'search_flanking_blocks2'. 
	my $rflank_blk;
		# A BUG FIXED on May 13 (Sun), 2012. #
	for (my $b=$rm_sb_blk +1; $b<$ct_blks; $b++) { # 2nd main for-loop #
	##for (my $b=$rm_sb_blk; $b<$ct_blks; $b++) { # 2nd main for-loop #
	    my $stat_ue = $blwise_gstats_ue->[$b];
	    my $stat_le = $blwise_gstats_le->[$b];
	    if (($stat_ue eq $sb_stat_ue) and ($stat_le eq $sb_stat_le)) {
		print STDOUT "[ERROR 'search_flanking_blocks_spt_odr'] IMPOSSIBLE! While looking for the right flanking block, I encountered the block ($b) with the states at the lower- and the upper-ends identical to those of the subject event (from the $lm_sb_blk th block to the $rm_sb_blk th block): $! !\n";
		return (0, undef, undef);
	    }
	    (($stat_ue eq $char_abs) and ($stat_le eq $char_abs)) and next;
	    $rflank_blk = $b;
	    last; 
	}		# End of the 2nd main for-loop #
=cut

    (print STDOUT "\n     < Subroutine 'search_flanking_blocks_spt_odr' ended />\n\n") if ($TEST_LEVEL3f>0);

		# MODIFIED in creation of 'search_flanking_blocks_spt_odr'. #
	return (1, $lflank_blk1, $rflank_blk1, $lflank_blk2, $rflank_blk2);
	##return (1, $lflank_blk, $rflank_blk);

}	# End of the subroutine 'search_flanking_blocks_spt_odr' #


# search_flanking_blocks_spt_odr2:
#	This slightly modified version of 'search_flanking_blocks_spt_odr' searches for
#	slightly different types of 'flanking blocks', which can absorb the event in question,
#	while always checking if it encounters blocks with 'presence' somewhere 'downstream' of the 'deletion'.
#	(CREATED in revision of 'MyTreeMap_indels_spt_odr.pm' on Mar 22 (Sat), 2014.)
#
# search_flanking_blocks_spt_odr:
#	This modified version of 'search_flanking_blocks2' searches for flanking blocks
#	while respecting the spatial order of the blocks.
#	Specifically, the subroutine looks for the closest blocks that show 'presence'
#	in any of the nodes 'downstream' of the 'deletion'.
#	It cares only about the 'downstream' (including the 'lower-end' of the branch along which the 'deletion took place), and does NOT CARE the 'upstream' AT ALL.
#	(CREATED in creation of 'MyTreeMap_indels_spt_odr.pm' on Mar 19 (Wed), 2014.)
#
# search_flanking_blocks2:
#	This subroutine was created by modifying 'search_flanking_blocks'
#	in order to search for flanking blocks in a broad sense,
#	including the blocks where either of the ends of the branch shows the 'presence' state.
#	(CREATED on Oct 23 (Tue), 2012 => IMPORTED on Oct 24 (Wed), 2012)
#
# search_flanking_blocks:
#	This satellite subroutine of 'recede_absence'
#	searches for flanking blocks of the indel event in question.
#	A flanking block is defined as the closest block with the 'presence' state
#	at both ends of the branch along which the event occurred.
#
# [ INPUT: ($node_ue, $node_le, \@sbjct_indel_event, \%node2blwise_gstat, $char_abs), where ] --- for the predecessor 'search_flanking_blocks2'.
# INPUT: ($node_ue, $node_le, \@sbjct_indel_event, \%node2blwise_gstat, $char_abs, \%node2ch, \@set_all_nodes), where
#	[ $br_id is the ID of the lower-end node of the branch along which the event occurred; ] --- Obsolete
#	$node_ue/le is the ID of the node that is at the upper-end/lower-end of the branch along which the event occurred;
#	@sbjct_indel_event = ($stat_ue, $stat_le, \@indices_sb_blk) describes the subject indel event, with 
#	$stat_ue/le being the state at the upper-end/lower-end node of the branch, and
#	@indices_sb_blk storing the indices of the blocks involved in the event;
#
#	%node2blwise_gstat = ($node_id => \@blwise_gstats, ...) is the map of gap states onto the
#	interior nodes, with $blwise_gstats[$b] being $char_pres/abs for the $b th block (in the cluster) at the node $node_id;
#
#	$char_abs is the character representing the 'absence' state;
#	%node2ch = ($node_id => \@child_nodes, ...) for all interior nodes;
#	@set_all_nodes stores the IDs of all nodes in the tree.
#
# [OUTPUT: ($if_success, $lflank_blk, $rflank_blk), where ] --- for the predecessor 'search_flanking_blocks2'.
# OUTPUT: ($if_success, $lflank_blk1, $rflank_blk1, $lflank_blk2, $rflank_blk2), where
#	$if_success = 1 if the subroutine successfully ended,
#		    = 0 if it failed;
#	[ $l/rflank_blk is the index of the left/right flanking block. ] --- for the predecessor 'search_flanking_blocks2'. 
#
#	[ $l/rflank_blk1 is the index of the left/right flanking block that could be used for simple & complex 'recession' of the 'absence';
#	$l/rflank_blk2 is the index of the left/right flanking block that could be used only for complex 'recession' of the 'absence'. ] --- for the predecessor 'search_flanking_blocks_spt_odr'.
#
#	$l/rflank_blk1 is the index of the left/right flanking block that could absorb the event in question,
#	$l/rflank_blk2 is the index of the left/right flanking block that blocks the absorption of the event in question.
#
##sub search_flanking_blocks2 ($$\@\%$) {...}
##	my ($node_ue, $node_le, $sbjct_indel_event, $node2blwise_gstat, $char_abs) = @_;
#
##sub search_flanking_blocks_spt_odr ($$\@\%$\%\@) {...}
#
sub search_flanking_blocks_spt_odr2 ($$\@\%$\%\@) {

	my ($node_ue, $node_le, $sbjct_indel_event, $node2blwise_gstat, $char_abs, $node2ch, $set_all_nodes) = @_;

	my ($sb_stat_ue, $sb_stat_le, $indices_sb_blk) = @{$sbjct_indel_event};
	my $lm_sb_blk = $indices_sb_blk->[0];
	my $rm_sb_blk = $indices_sb_blk->[$#{$indices_sb_blk}];

    (print STDOUT "     < Subroutine 'search_flanking_blocks_spt_odr2' (leftmost subject block = $lm_sb_blk; rightmost subject block = $rm_sb_blk) >\n\n") if ($TEST_LEVEL3f2>0);

	my $blwise_gstats_ue = $node2blwise_gstat->{$node_ue};
	my $blwise_gstats_le = $node2blwise_gstat->{$node_le};
	my $ct_blks = @{$blwise_gstats_ue};

		# Initialize the 'downstream' information. #
		# (ADDED in creation of 'search_flanking_blocks_spt_odr'.) #

	my ($node_dwn, $blwise_gstats_dwn) = ($sb_stat_le eq $char_abs) ? ($node_le, $blwise_gstats_le) : ($node_ue, $blwise_gstats_ue);
	my $set_nodes_dwn; # This will be the reference to an array storing the nodes 'downstream' of the 'deletion'. #

		# Search for the left-flanking block. #
		# (MODIFIED in creation of 'search_flanking_blocks_spt_odr'.) #

	my ($lflank_blk1, $lflank_blk2);
	for (my $b=$lm_sb_blk-1; $b>=0; $b--) { # 1st main for-loop (over blocks on the left of the left-most subject block). #

			# ADDED in creation of 'search_flanking_blocks_spt_odr2'. #
	    if (($blwise_gstats_ue->[$b] eq $sb_stat_ue) and ($blwise_gstats_le->[$b] eq $sb_stat_le)) {
		$lflank_blk1 = $b;
		last; 
	    }

	    my $stat_dwn = $blwise_gstats_dwn->[$b];
	    if ($stat_dwn ne $char_abs) { # If the 'top' 'downstream' node shows 'presence'.

			# MODIFIED in creation of 'search_flanking_blocks_spt_odr2'. #
		$lflank_blk2 = $b;
		##$lflank_blk1 = $b;
		last; 
	    }
	    unless (defined $set_nodes_dwn) {
		$set_nodes_dwn = fetch_all_offsprings_nr ($node_le, %{$node2ch});
		if ($sb_stat_le eq $char_abs) { # The lower-end is the top 'downstream'. #
		    shift @{$set_nodes_dwn}; # Remove the lower-end of the subject branch. #

		} else { # The upper-end is the 'top' 'downstream', => Take the complement. #
		    push @{$set_nodes_dwn}, $node_ue;
		    (undef, undef, $set_nodes_dwn) = diff_nmarray (@{$set_nodes_dwn}, @{$set_all_nodes});
		}
	    } # End of "unless (defined $set_nodes_dwn) {...}"

	    foreach my $node_dwn1 (@{$set_nodes_dwn}) { # 1st inner foreach-loop (over 'downstream' nodes). #
		my $blwise_gstats_dwn1 = $node2blwise_gstat->{$node_dwn1};
		if ($blwise_gstats_dwn1->[$b] ne $char_abs) {
		    $lflank_blk2 = $b;
		    last;
		} 
	    }				# End of the 1st inner foreach-loop (over 'downstream' nodes). #

	    (defined $lflank_blk2) and last;

	}	# End of the 1st main for-loop (over blocks on the left of the left-most subject block). #

=for the predecessor 'search_flanking_blocks2'. 
	my $lflank_blk;
	for (my $b=$lm_sb_blk-1; $b>=0; $b--) { # 1st main for-loop #
	    my $stat_ue = $blwise_gstats_ue->[$b];
	    my $stat_le = $blwise_gstats_le->[$b];
	    if (($stat_ue eq $sb_stat_ue) and ($stat_le eq $sb_stat_le)) {
		print STDOUT "[ERROR 'search_flanking_blocks_spt_odr2'] IMPOSSIBLE! While looking for the left flank block, I encountered the block ($b) with the states at the lower- and the upper-ends identical to those of the subject event (from the $lm_sb_blk th block to the $rm_sb_blk th block): $! !\n";
		return (0, undef, undef);
	    }
	    (($stat_ue eq $char_abs) and ($stat_le eq $char_abs)) and next;
	    $lflank_blk = $b;
	    last; 
	}		# End of the 1st main for-loop #
=cut

    (print STDOUT "       --- Finished searching for the left-flanking block, now start searching for the right-flanking one ...\n\n") if ($TEST_LEVEL3f2>1);

		# Search for the right-flanking block. #
		# (MODIFIED in creation of 'search_flanking_blocks_spt_odr'.) #

	my ($rflank_blk1, $rflank_blk2);
	for (my $b=$rm_sb_blk +1; $b<$ct_blks; $b++) { # 2nd main for-loop (over blocks on the right of the right-most subject block). #

			# ADDED in creation of 'search_flanking_blocks_spt_odr2'. #
	    if (($blwise_gstats_ue->[$b] eq $sb_stat_ue) and ($blwise_gstats_le->[$b] eq $sb_stat_le)) {
		$rflank_blk1 = $b;
		last; 
	    }

	    my $stat_dwn = $blwise_gstats_dwn->[$b];
	    if ($stat_dwn ne $char_abs) { # If the 'top' 'downstream' node shows 'presence'.
			# MODIFIED in creation of 'search_flanking_blocks_spt_odr2'. #
		$rflank_blk2 = $b;
		##$rflank_blk1 = $b;
		last; 
	    }
	    unless (defined $set_nodes_dwn) {
		$set_nodes_dwn = fetch_all_offsprings_nr ($node_le, %{$node2ch});
		if ($sb_stat_le eq $char_abs) { # The lower-end is the top 'downstream'. #
		    shift @{$set_nodes_dwn}; # Remove the lower-end of the subject branch. #

		} else { # The upper-end is the 'top' 'downstream', => Take the complement. #
		    push @{$set_nodes_dwn}, $node_ue;
		    (undef, undef, $set_nodes_dwn) = diff_nmarray (@{$set_nodes_dwn}, @{$set_all_nodes});
		}
	    } # End of "unless (defined $set_nodes_dwn) {...}"

	    foreach my $node_dwn1 (@{$set_nodes_dwn}) { # 1st inner foreach-loop (over 'downstream' nodes). #
		my $blwise_gstats_dwn1 = $node2blwise_gstat->{$node_dwn1};
		if ($blwise_gstats_dwn1->[$b] ne $char_abs) {
		    $rflank_blk2 = $b;
		    last;
		} 
	    }				# End of the 1st inner foreach-loop (over 'downstream' nodes). #

	    (defined $rflank_blk2) and last;

	}	# End of the 2nd main for-loop (over blocks on the right of the right-most subject block). #

=for the predecessor 'search_flanking_blocks2'. 
	my $rflank_blk;
		# A BUG FIXED on May 13 (Sun), 2012. #
	for (my $b=$rm_sb_blk +1; $b<$ct_blks; $b++) { # 2nd main for-loop #
	##for (my $b=$rm_sb_blk; $b<$ct_blks; $b++) { # 2nd main for-loop #
	    my $stat_ue = $blwise_gstats_ue->[$b];
	    my $stat_le = $blwise_gstats_le->[$b];
	    if (($stat_ue eq $sb_stat_ue) and ($stat_le eq $sb_stat_le)) {
		print STDOUT "[ERROR 'search_flanking_blocks_spt_odr2'] IMPOSSIBLE! While looking for the right flanking block, I encountered the block ($b) with the states at the lower- and the upper-ends identical to those of the subject event (from the $lm_sb_blk th block to the $rm_sb_blk th block): $! !\n";
		return (0, undef, undef);
	    }
	    (($stat_ue eq $char_abs) and ($stat_le eq $char_abs)) and next;
	    $rflank_blk = $b;
	    last; 
	}		# End of the 2nd main for-loop #
=cut

    (print STDOUT "\n     < Subroutine 'search_flanking_blocks_spt_odr2' ended />\n\n") if ($TEST_LEVEL3f2>0);

		# MODIFIED in creation of 'search_flanking_blocks_spt_odr'. #
	return (1, $lflank_blk1, $rflank_blk1, $lflank_blk2, $rflank_blk2);
	##return (1, $lflank_blk, $rflank_blk);

}	# End of the subroutine 'search_flanking_blocks_spt_odr2' #


=for the predecessor 'MyTreeMap_indels.pm'.

# incorporate_new_event:
#	This subroutine of 'recede_absence' incorporates a new indel event 
#	into a map of events onto the branches.
#
#	TEMPORARILY REVISED on Mar 11 (Tue), 2014:
#	The subroutine tentatively cope with rare situations where
#	the 'new' event has BOTH left-neighboring and right-neighboring indel events.
#
# INPUT: (\@new_event, \@indices_new_blk, \%br2indels, \%node2blwise_gstat, $char_abs, \%node2pa), where
#	@new_event = ($new_br_id, $new_stat_ue, $new_stat_le) represents the new indel event,
#	with $new_br_id specifying the branch, and $new_stat_ue/le specifying the state at the upper-end/lower-end;
#	@indices_new_blk stores the indices of the blocks involved in the new event;
#
#	%br2indels = ($br_id => \@list_indels, ...) maps indel events onto the branches,
#	with @{$list_indels[$id]} = ($stat_parent, $stat_node, \@indices_blk) describing the $id th indel event at the branch, with @indices_blk listing the indices (in @blocks_in_cls)
#	of the blocks involved in the indel event;
#
#	%node2blwise_gstat = ($node_id => \@blwise_gstats, ...) is the map of gap states onto the
#	interior nodes, with $blwise_gstats[$b] being $char_pres/abs for the $b th block (in the cluster) at the node $node_id;
#
#	$char_abs is the character representing the 'absence' state;
#	%node2pa = ($node_id => $parent_id, ...) for all nodes except the top node.
#
# OUTPUT: $if_absorbed, where
#	$if_absorbed = 1 if the new indel event is absorbed into the existing event,
#		     = 0 if the event remain independent of any other events.
#		     = undef if there is some error.
#
#	REMEMBER that the main job of this subroutine is to incorporate the new event
#	into the map of events onto the branches.
#
sub incorporate_new_event (\@\@\%\%$\%) {

	my ($new_event, $indices_new_blk, $br2indels, $node2blwise_gstat, $char_abs, $node2pa) = @_;

	my ($new_br_id, $new_stat_ue, $new_stat_le) = @{$new_event}; 

    (print STDOUT "     < Subroutine 'incorporate_new_event' (New branch ID = $new_br_id) >\n\n") if ($TEST_LEVEL3>0);

	my @new_indel = ($new_stat_ue, $new_stat_le, $indices_new_blk);

	my $list_indels_on_new_br = $br2indels->{$new_br_id};
	unless ((defined $list_indels_on_new_br) and (@{$list_indels_on_new_br}>0)) { # No events so far along the branch. #
	    $br2indels->{$new_br_id} = [\@new_indel];

    (print STDOUT "\n     < Subroutine 'incorporate_new_event' ended PREMATURELY (because there was NO events along the branch $new_br_id). />\n\n") if ($TEST_LEVEL3>0);

	    return 0;
	}
	my @list_indels_on_new_br = @{$list_indels_on_new_br};
	$br2indels->{$new_br_id} = \@list_indels_on_new_br;
	my $ct_indels= @list_indels_on_new_br;

	my $lm_new_blk = $indices_new_blk->[0]; # Leftmost block involved in the new event.
	my $rm_new_blk = $indices_new_blk->[$#{$indices_new_blk}]; # Rightmost block involved in the new event.

    (print STDOUT "     ++ Now the main process begins (#{indels to be examined} = $ct_indels). ++\n\n") if ($TEST_LEVEL3>1);

	my ($indx_left_nb_event, $indx_right_nb_event); # Left neighboring, right neighboring, and "embracing" events of the same type. #
	my $rm_blk_lnb; # Rightmost block in the left neighboring event.
	my $lm_blk_rnb; # Leftmost block in the right neighboring event. 

	for (my $id=0; $id<$ct_indels; $id++) { # 1st main for-loop (over indel events along $new_br_id) #

	(print STDOUT "      [ The $id th indel ]\n") if ($TEST_LEVEL3>1);

	    my $indel = $list_indels_on_new_br[$id];
	    (@{$indel}>0) or next; # Skip an empty event. #
	    my ($stat_ue, $stat_le, $indices_blk) = @{$indel};
	    (($stat_ue eq $new_stat_ue) and ($stat_le eq $new_stat_le)) or next; # Keep only the events of the same type. #

	    my $lm_blk = $indices_blk->[0];
	    my $rm_blk = $indices_blk->[$#{$indices_blk}];

	    if ($lm_blk<$lm_new_blk) {
		if ($rm_new_blk <$rm_blk) {
			# The current indel "embrace"s the new indel
			# => incorporate the latter into the former.

		    my $mgd_indices_blk = union_nmarray (@{$indices_blk}, @{$indices_new_blk});
		    my @indel = ($stat_ue, $stat_le, $mgd_indices_blk);
		    $list_indels_on_new_br[$id] = \@indel;
		    return 1;
		}

		# The event is on the left of the  new event. #
		# => Compare with the current left-neighboring event.
		unless ((defined $rm_blk_lnb) and ($rm_blk < $rm_blk_lnb)) {
		    $indx_left_nb_event = $id;
		    $rm_blk_lnb = $rm_blk;
		}

	    } elsif ($rm_new_blk < $rm_blk) {
		# The event is on the right of the new event. #
		# => Compare with the current right-neighboring event.
		unless ((defined $lm_blk_rnb) and ($lm_blk_rnb < $lm_blk)) {
		    $indx_right_nb_event = $id;
		    $lm_blk_rnb = $lm_blk;
		}
	    }

	}		# End of the 1st main foreach-loop (over indel events along $new_br_id) #

    (print STDOUT "\n      ++ The main process Ended ++\n\n") if ($TEST_LEVEL3>1);


		# Examine whether the neighboring event, if any, is genuine or not. #

	my ($new_node_ue, $new_node_le) = ($node2pa->{$new_br_id}, $new_br_id);
	my $blwise_gstats_ue = $node2blwise_gstat->{$new_node_ue};
	my $blwise_gstats_le = $node2blwise_gstat->{$new_node_le};

	if (defined $indx_left_nb_event) {
	    # Examine whether the subject and the left neighboring events are separated by (a) 'barrier'(s). #
    (print STDOUT '      ++ Examine whether the $indx_left_nb_event (=', $indx_left_nb_event, ') th event is genuinely left-neighboring or not. ++', "\n\n") if ($TEST_LEVEL3>1);
 
	    for (my $b = $lm_new_blk-1; $b>$rm_blk_lnb; $b--) { # 1st trailing for-loop #
		(($blwise_gstats_ue->[$b] eq $char_abs) or ($blwise_gstats_le->[$b] eq $char_abs)) and next;
		# Separated by a barrier. => The neighboring event is not genuine. #
		$indx_left_nb_event = undef;
		last;
	    }			# End of the 1st trailing for-loop #
	}
	if (defined $indx_right_nb_event) {
	    # Examine whether the two events are separated by (a) 'barrier'(s). #

    (print STDOUT '      ++ Examine whether the $indx_right_nb_event (=', $indx_right_nb_event, ') th event is genuinely right-neighboring or not. ++', "\n\n") if ($TEST_LEVEL3>1);

	    for (my $b = $rm_new_blk+1; $b<$lm_blk_rnb; $b++) { # 2nd trailing for-loop #
		(($blwise_gstats_ue->[$b] eq $char_abs) or ($blwise_gstats_le->[$b] eq $char_abs)) and next;
		# Separated by a barrier. => The neighboring event is not genuine. #
		$indx_right_nb_event = undef;
		last;
	    }			# End of the 2nd trailing for-loop #
	}

		# Finally, incorporate the new event into the map. #


		# Blockwise gap-states at the 'destination' node of the new 'deletion'. #
		# (TEMPORARILY ADDED to tentatively cope with rare situations (on Mar 11 (Tue), 2014).) #
	my $blwise_gstats_dest = ($new_stat_le eq $char_abs) ? $blwise_gstats_le : $blwise_gstats_ue ;
	my $incorporating;
	if (defined $indx_left_nb_event) {
	    if (defined $indx_right_nb_event) {

		    # TEMPORARILY MODIFIED to tentatively cope with rare situations (on Mar 11 (Tue), 2014). #
		    # In this case, the blocks involved in the subject 'new' indel event
		    # must be split by some intervening 'presence' states at the 'destination' node.
		my @intervening = ();
		for (my $g = $lm_new_blk+1; $g<$rm_new_blk; $g++) { ($blwise_gstats_dest->[$g] ne $char_abs) and (push @intervening, $g); }
		if (@intervening>0) {
		    print STDOUT "[WARNING 'incorporate_new_event'] The new event has both left- and right-neighboring indel events, intervened by the 'presence' states in the blocks, (", join (', ', @intervening), ") at the 'destination' node of the new 'deletion' event. ... I will tentatively STOP PROCESSING this new event ...: $! !\n\n";
    (print STDOUT "\n     < Subroutine 'incorporate_new_event' stopped (with the new indel event NOT incorporated into any existing event) />\n\n") if ($TEST_LEVEL3>0); 
		    return 0;

		    ### I WILL SERIOUSLY ADDRESS THIS PROBLEM LATER!! ###

		} else {
		    print STDOUT "[ERROR 'incorporate_new_event'] IMPOSSIBLE! There are BOTH left- and right-neighboring indel events for the event, while there is NO intervening 'presence' state at the 'destination' node of the new 'deletion' : $! !\n";
		    return undef;
		}
		##print STDOUT "[ERROR 'incorporate_new_event'] IMPOSSIBLE! There are BOTH left- and right-neighboring indel events for the event : $! !\n";
		##return undef;
	    }
	    $incorporating = $indx_left_nb_event;
	} elsif (defined $indx_right_nb_event) {
	    $incorporating = $indx_right_nb_event;
	}

	if (defined $incorporating) {
	    my ($stat_ue, $stat_le, $indices_old_blk) = @{$list_indels_on_new_br[$incorporating]};
	    my $mgd_indices_blk = union_nmarray (@{$indices_old_blk}, @{$indices_new_blk});

	    my @indel = ($stat_ue, $stat_le, $mgd_indices_blk);
	    $list_indels_on_new_br[$incorporating] = \@indel;

    (print STDOUT "\n     < Subroutine 'incorporate_new_event' ended (with the new indel event incorporated into the $incorporating th event) />\n\n") if ($TEST_LEVEL3>0); 

	    return 1;

	} else {
	    # There is no genuinely neighboring or "embracing" events. #
	    push @list_indels_on_new_br, \@new_indel;

    (print STDOUT "\n     < Subroutine 'incorporate_new_event' ended (with the new indel event NOT incorporated into any existing event) />\n\n") if ($TEST_LEVEL3>0); 

	    return 0;
	}

}	# End of the subroutine 'incorporate_new_event' #

=cut


# incorporate_new_event_spt_odr:
#	This radically modified version of 'incorporate_new_event' uses a totally different approach
#	for achieving the task mostly identical to what the predecessor performs.
#	This version directly uses the indices of the flanking blocks,
#	whereas the predecessor virtually repeats the procedure that identified the flanking blocks.	
#	(CREATED in creation of 'MyTreeMap_indels_spt_odr.pm' on Mar 19 (Wed), 2014.)
#
# incorporate_new_event:
#	This subroutine of 'recede_absence' incorporates a new indel event 
#	into a map of events onto the branches.
#
#	TEMPORARILY REVISED on Mar 11 (Tue), 2014:
#	The subroutine tentatively cope with rare situations where
#	the 'new' event has BOTH left-neighboring and right-neighboring indel events.
#
# [ INPUT: (\@new_event, \@indices_new_blk, \%br2indels, \%node2blwise_gstat, $char_abs, \%node2pa), where ] --- for the predecessor 'incorporate_new_event'.
# INPUT: (\@new_event, \@indices_new_blk, \%br2indels, $indx_lflank_blk, $indx_rflank_blk), where
#	@new_event = ($new_br_id, $new_stat_ue, $new_stat_le) represents the new indel event,
#	with $new_br_id specifying the branch, and $new_stat_ue/le specifying the state at the upper-end/lower-end;
#	@indices_new_blk stores the indices of the blocks involved in the new event;
#
#	%br2indels = ($br_id => \@list_indels, ...) maps indel events onto the branches,
#	with @{$list_indels[$id]} = ($stat_parent, $stat_node, \@indices_blk) describing the $id th indel event at the branch, with @indices_blk listing the indices (in @blocks_in_cls)
#	of the blocks involved in the indel event;
#
#	[ %node2blwise_gstat = ($node_id => \@blwise_gstats, ...) is the map of gap states onto the
#	interior nodes, with $blwise_gstats[$b] being $char_pres/abs for the $b th block (in the cluster) at the node $node_id;
#
#	$char_abs is the character representing the 'absence' state;
#	%node2pa = ($node_id => $parent_id, ...) for all nodes except the top node. ] --- for the predecessor 'incorporate_new_event'.
#
#	$indx_l/rflank_blk is the index specifying the block left/right-flanking the event in question.
#
# OUTPUT: $if_absorbed, where
#	$if_absorbed = 1 if the new indel event is absorbed into the existing event,
#		     = 0 if the event remain independent of any other events.
#		     = undef if there is some error.
#
#	REMEMBER that the main job of this subroutine is to incorporate the new event
#	into the map of events onto the branches.
#
##sub incorporate_new_event (\@\@\%\%$\%) {
##	my ($new_event, $indices_new_blk, $br2indels, $node2blwise_gstat, $char_abs, $node2pa) = @_;
#
sub incorporate_new_event_spt_odr (\@\@\%$$) {

	my ($new_event, $indices_new_blk, $br2indels, $indx_lflank_blk, $indx_rflank_blk) = @_;

	my ($new_br_id, $new_stat_ue, $new_stat_le) = @{$new_event}; 

    (print STDOUT "     < Subroutine 'incorporate_new_event_spt_odr' (New branch ID = $new_br_id) >\n\n") if ($TEST_LEVEL3i>0);

	my @new_indel = ($new_stat_ue, $new_stat_le, $indices_new_blk);

	my $list_indels_on_new_br = $br2indels->{$new_br_id};
	unless ((defined $list_indels_on_new_br) and (@{$list_indels_on_new_br}>0)) { # No events so far along the branch. #
	    $br2indels->{$new_br_id} = [\@new_indel];

    (print STDOUT "\n     < Subroutine 'incorporate_new_event_spt_odr' ended PREMATURELY (because there was NO events along the branch $new_br_id). />\n\n") if ($TEST_LEVEL3i>0);

	    return 0;
	}

	my @list_indels_on_new_br = @{$list_indels_on_new_br};
	$br2indels->{$new_br_id} = \@list_indels_on_new_br;
	my $ct_indels= @list_indels_on_new_br;

	unless ((defined $indx_lflank_blk) or (defined $indx_rflank_blk)) { # ADDED in creation of 'incorporate_new_event_spt_odr'. #

	    # There is no flanking blocks, which means that there is no events that can absorb the new event. #

	    push @list_indels_on_new_br, \@new_indel;

    (print STDOUT "\n     < Subroutine 'incorporate_new_event_spt_odr' ended PREMATURELY (because we canNOT expect that the new event be absorbed into any existing event) />\n\n") if ($TEST_LEVEL3i>0); 

	    return 0;
	}

=for the predecessor 'incorporate_new_event'
	my $lm_new_blk = $indices_new_blk->[0]; # Leftmost block involved in the new event.
	my $rm_new_blk = $indices_new_blk->[$#{$indices_new_blk}]; # Rightmost block involved in the new event.
=cut

    (print STDOUT "     ++ Now the main process begins (#{indels to be examined} = $ct_indels). ++\n\n") if ($TEST_LEVEL3i>1);

	my ($indx_left_nb_event, $indx_right_nb_event); # Left neighboring, right neighboring, and "embracing" events of the same type. #


=for the predecessor 'incorporate_new_event'
	my $rm_blk_lnb; # Rightmost block in the left neighboring event.
	my $lm_blk_rnb; # Leftmost block in the right neighboring event. 
=cut

	for (my $id=0; $id<$ct_indels; $id++) { # 1st main for-loop (over indel events along $new_br_id) #

	(print STDOUT "      [ The $id th indel ]\n") if ($TEST_LEVEL3i>1);

	    my $indel = $list_indels_on_new_br[$id];
	    (@{$indel}>0) or next; # Skip an empty event. #
	    my ($stat_ue, $stat_le, $indices_blk) = @{$indel};

	    (($stat_ue eq $new_stat_ue) and ($stat_le eq $new_stat_le)) or next; # Keep only the events of the same type. #

			# ADDED in creation of 'incorporate_new_event_spt_odr'. #

	    foreach my $indx_blk (@{$indices_blk}) { # Main inner foreach-loop (over blocks involved in the event). #
		if (defined $indx_lflank_blk) {

		    if (defined $indx_rflank_blk) {
			($indx_blk == $indx_lflank_blk) and ($indx_left_nb_event = $id);
			($indx_blk == $indx_rflank_blk) and ($indx_right_nb_event = $id);
			((defined $indx_left_nb_event) and (defined $indx_right_nb_event)) and last;
		    } else {
			if ($indx_blk == $indx_lflank_blk) {
			    $indx_left_nb_event = $id;
			    last;
			}
		    }

		} else {
			# Equivalent to "if (defined $indx_rflank_blk) {...}"
		    if ($indx_blk == $indx_rflank_blk) {
			$indx_right_nb_event = $id;
			last;
		    }
		}
	    }			# End of the main inner foreach-loop (over blocks involved in the event). #

	    ((!(defined $indx_lflank_blk) or (defined $indx_left_nb_event)) and 
		(!(defined $indx_rflank_blk) or (defined $indx_right_nb_event)) ) and last;

=for the predecessor 'incorporate_new_event'
	    my $lm_blk = $indices_blk->[0];
	    my $rm_blk = $indices_blk->[$#{$indices_blk}];

	    if ($lm_blk<$lm_new_blk) {
		if ($rm_new_blk <$rm_blk) {
			# The current indel "embrace"s the new indel
			# => incorporate the latter into the former.

		    my $mgd_indices_blk = union_nmarray (@{$indices_blk}, @{$indices_new_blk});
		    my @indel = ($stat_ue, $stat_le, $mgd_indices_blk);
		    $list_indels_on_new_br[$id] = \@indel;
		    return 1;
		}

		# The event is on the left of the  new event. #
		# => Compare with the current left-neighboring event.
		unless ((defined $rm_blk_lnb) and ($rm_blk < $rm_blk_lnb)) {
		    $indx_left_nb_event = $id;
		    $rm_blk_lnb = $rm_blk;
		}

	    } elsif ($rm_new_blk < $rm_blk) {
		# The event is on the right of the new event. #
		# => Compare with the current right-neighboring event.
		unless ((defined $lm_blk_rnb) and ($lm_blk_rnb < $lm_blk)) {
		    $indx_right_nb_event = $id;
		    $lm_blk_rnb = $lm_blk;
		}
	    }
=cut

	}		# End of the 1st main foreach-loop (over indel events along $new_br_id) #

    (print STDOUT "\n      ++ The main process Ended ++\n\n") if ($TEST_LEVEL3i>1);


=for the predecessor 'incorporate_new_event'.
		# Examine whether the neighboring event, if any, is genuine or not. #

	my ($new_node_ue, $new_node_le) = ($node2pa->{$new_br_id}, $new_br_id);
	my $blwise_gstats_ue = $node2blwise_gstat->{$new_node_ue};
	my $blwise_gstats_le = $node2blwise_gstat->{$new_node_le};

	if (defined $indx_left_nb_event) {
	    # Examine whether the subject and the left neighboring events are separated by (a) 'barrier'(s). #
    (print STDOUT '      ++ Examine whether the $indx_left_nb_event (=', $indx_left_nb_event, ') th event is genuinely left-neighboring or not. ++', "\n\n") if ($TEST_LEVEL3>1);
 
	    for (my $b = $lm_new_blk-1; $b>$rm_blk_lnb; $b--) { # 1st trailing for-loop #
		(($blwise_gstats_ue->[$b] eq $char_abs) or ($blwise_gstats_le->[$b] eq $char_abs)) and next;
		# Separated by a barrier. => The neighboring event is not genuine. #
		$indx_left_nb_event = undef;
		last;
	    }			# End of the 1st trailing for-loop #
	}
	if (defined $indx_right_nb_event) {
	    # Examine whether the two events are separated by (a) 'barrier'(s). #

    (print STDOUT '      ++ Examine whether the $indx_right_nb_event (=', $indx_right_nb_event, ') th event is genuinely right-neighboring or not. ++', "\n\n") if ($TEST_LEVEL3>1);

	    for (my $b = $rm_new_blk+1; $b<$lm_blk_rnb; $b++) { # 2nd trailing for-loop #
		(($blwise_gstats_ue->[$b] eq $char_abs) or ($blwise_gstats_le->[$b] eq $char_abs)) and next;
		# Separated by a barrier. => The neighboring event is not genuine. #
		$indx_right_nb_event = undef;
		last;
	    }			# End of the 2nd trailing for-loop #
	}

=cut # End of "for the predecessor 'incorporate_new_event'."


		# Finally, incorporate the new event into the map. #


=for the predecessor 'incorporate_new_event'.
		# Blockwise gap-states at the 'destination' node of the new 'deletion'. #
		# (TEMPORARILY ADDED to tentatively cope with rare situations (on Mar 11 (Tue), 2014).) #
	my $blwise_gstats_dest = ($new_stat_le eq $char_abs) ? $blwise_gstats_le : $blwise_gstats_ue ;
=cut

	my $incorporating;
	if (defined $indx_left_nb_event) {
	    if (defined $indx_right_nb_event) {

			# MODIFIED in creation of 'incorporate_new_event_spt_odr'. #
		unless ($indx_left_nb_event == $indx_right_nb_event) {
		    print STDOUT "[ERROR 'incorporate_new_event_spt_odr'] IMPOSSIBLE! There are BOTH 'left-neighboring' and 'right-neighboring' indel events that are NOT IDENTICAL to each other (Indices: $indx_left_nb_event (left), $indx_right_nb_event (right)): $! !\n";
		    return undef;
		}

=for the predecessor 'incorporate_new_event'.
		    # TEMPORARILY MODIFIED to tentatively cope with rare situations (on Mar 11 (Tue), 2014). #
		    # In this case, the blocks involved in the subject 'new' indel event
		    # must be split by some intervening 'presence' states at the 'destination' node.
		my @intervening = ();
		for (my $g = $lm_new_blk+1; $g<$rm_new_blk; $g++) { ($blwise_gstats_dest->[$g] ne $char_abs) and (push @intervening, $g); }
		if (@intervening>0) {
		    print STDOUT "[WARNING 'incorporate_new_event'] The new event has both left- and right-neighboring indel events, intervened by the 'presence' states in the blocks, (", join (', ', @intervening), ") at the 'destination' node of the new 'deletion' event. ... I will tentatively STOP PROCESSING this new event ...: $! !\n\n";
    (print STDOUT "\n     < Subroutine 'incorporate_new_event' stopped (with the new indel event NOT incorporated into any existing event) />\n\n") if ($TEST_LEVEL3>0); 
		    return 0;

		    ### I WILL SERIOUSLY ADDRESS THIS PROBLEM LATER!! ###

		} else {
		    print STDOUT "[ERROR 'incorporate_new_event'] IMPOSSIBLE! There are BOTH left- and right-neighboring indel events for the event, while there is NO intervening 'presence' state at the 'destination' node of the new 'deletion' : $! !\n";
		    return undef;
		}
		##print STDOUT "[ERROR 'incorporate_new_event'] IMPOSSIBLE! There are BOTH left- and right-neighboring indel events for the event : $! !\n";
		##return undef;
=cut # End of "for the predecessor 'incorporate_new_event'."

	    } # End of "if (defined $indx_right_nb_event) {...}"

	    $incorporating = $indx_left_nb_event;

	} elsif (defined $indx_right_nb_event) {

	    $incorporating = $indx_right_nb_event;
	}

	if (defined $incorporating) {
	    my ($stat_ue, $stat_le, $indices_old_blk) = @{$list_indels_on_new_br[$incorporating]};
	    my $mgd_indices_blk = union_nmarray (@{$indices_old_blk}, @{$indices_new_blk});

	    my @indel = ($stat_ue, $stat_le, $mgd_indices_blk);
	    $list_indels_on_new_br[$incorporating] = \@indel;

    (print STDOUT "\n     < Subroutine 'incorporate_new_event_spt_odr' ended (with the new indel event incorporated into the $incorporating th event) />\n\n") if ($TEST_LEVEL3i>0); 

	    return 1;

	} else {
	    # There is no genuinely neighboring or "embracing" events. #
	    push @list_indels_on_new_br, \@new_indel;

    (print STDOUT "\n     < Subroutine 'incorporate_new_event_spt_odr' ended (with the new indel event NOT incorporated into any existing event) />\n\n") if ($TEST_LEVEL3i>0); 

	    return 0;
	}

}	# End of the subroutine 'incorporate_new_event_spt_odr' #


# enum_events_involve_blk:
#	This satellite subroutine of 'recede_absence' enumerates the events
#	involving a specified gap-block.
#	It is used to see whether the event is worth trying to 'recede' in a complex way,
#	using 'create_bestset_mvd_events' and 'incorporate_new_event'.
#	(CREATED in revision on Mar 20 (Thu), 2014)
#
# INPUT: ($indx_blk, \%br2indels), where
#	$indx_blk is the index of the specified block in the array of blocks constituting a cluster;
#
#	%br2indels = ($branch_id => \@list_indels, ...) is the map of insertions/deletions onto branches, with
#	@{$list_indels[$id]} = ($stat_parent, $stat_node, \@indices_blk) describing the $id th indel event at the branch, with @indices_blk listing the indices (in @blocks_in_cls)
#	of the blocks involved in the indel event;
#
# OUTPUT: \@list_rlv_events, where
#	@{$list_rlv_events[$re]} = ($branch_id, $indx_event) for the $re th event involving the block,
#	with $indx_event being the index specifying the event in @{$br2indels{$branch_id}.
#
sub enum_events_involve_blk ($\%) {

	my ($indx_blk, $br2indels) = @_;

	my @list_rlv_events = ();

	foreach my $br (keys %{$br2indels}) { # Main foreach-loop (over branches). #
	    my $indels = $br2indels->{$br};
	    my $ct_indels = @{$indels};
	    for (my $id = 0; $id<$ct_indels; $id++) { # Middle for-loop (over indels). #
		my ($stat_ue, $stat_le, $indices_blk) = @{$indels->[$id]};
		foreach my $blk (@{$indices_blk}) { # Inner foreach-loop (over involved blocks). #
		    if ($blk == $indx_blk) {
			push @list_rlv_events, [$br, $id];
			last;
		    }
		}			# End of the inner foreach-loop (over involved blocks). #
	    }			# End of the middle for-loop (over indels). #
	}		# End of the main foreach-loop (over branches). #

	return \@list_rlv_events;

}		# End of the subroutine 'enum_events_involve_blk'. #


# create_bestset_mvd_events:
#	This satellite subroutine of 'recede_absence' creates
#	a 'best' set of moved indel events, which has the least events that cannot be absorbed into the neighboring events.
#	If multiple events tie, the set with the least events is chosen.
#	NOTE that the one-element set of the subject event is always excluded.
#
# INPUT: ($sb_br_id, \@sbjct_indel_event, $lflank_blk, $rflank_blk, \%node2blwise_gstat, \%node2pa, \%node2ch, $char_pres, $char_abs), where
#	$sb_br_id is the subject branch ID;
#	@sbjct_event = ($stat_ue, $stat_le, \@indices_sb_blk) describes the subject indel event, with
#	$stat_ue/le representing the state at the upper-end/lowe-end of the branch along which the event occurs,
#	@indices_sb_blk storing the indices of the blocks involved in the event;
#
#	$l/rflank_blk is the index of the left/right-flanking block;
#
#	%node2blwise_gstat = ($node_id => \@blwise_gstats, ...) maps states onto nodes, with
#	$blwise_gstats[$b] representing the gap state of the $b th block on the node $node_id;
#
#	%node2pa = ($node_id => $parent_id, ...) for all nodes except the top node;
#	%node2ch = ($node_id => \@children, ...) for all interior nodes;
#	$char_pres/abs is the character representing the 'presence'/'absence' state.
#
# OUTPUT: ($exp_diff_totct_indels, \@bestset_mvd_events, %node2flipped_state), where
#	$exp_diff_totct_indels is the expected difference in the total number of indels resulting from the best set of moved events;
#
#	@{$bestset_mvd_events[$e]} = ($new_br_id, $new_stat_ue, $new_stat_le)	
#	represents the $e th moved event in the 'best' set, with
#	$new_br_id being the ID of the branch where the new indel occurs,
#	$new_state_ue/le being the new state at the lower/upper-end of the branch;
#
#	%node2flipped_state = ($node_id => 1, ...) for the nodes (including the pivotal node) whose state flipped from $char_abs to $char_pres as a result of moving the events.
#	
sub create_bestset_mvd_events ($\@$$\%\%\%$$) {

	my ($sb_br_id, $sbjct_indel_event, $lflank_blk, $rflank_blk, $node2blwise_gstat, $node2pa, $node2ch, $char_pres, $char_abs) = @_;

    (print STDOUT "   < Subroutine 'create_bestset_mvd_events' (Subject branch ID = $sb_br_id) >\n\n") if ($TEST_LEVEL2c>1);

	# @{$mvd_events->[$e]} = ($new_br_id, $new_stat_ue, $new_stat_le)
	# is for the $e th event resulting from the absence recession, with
	# $new_br_id specifying the branch where the event occurs,
	# $new_stat_ue/le representing the new state at the upper-end/lower-end of the branch.

	my ($stat_pa, $stat_node, $indices_sb_blk) = @{$sbjct_indel_event};
	my $pivotal_node = ($stat_node eq $char_abs) ? $sb_br_id : $node2pa->{$sb_br_id}; # The 'end'-node  with the 'absence' state.
	my %uphill; # = ($br_id/$node_id  => 1, ...) for branches/nodes representing 'uphill' events (from the subject branch/node)
	if ($stat_pa eq $char_abs) {
	    my $uh_node = $sb_br_id;
	    while (defined $uh_node) { # Preliminary while-loop #
		$uphill{$uh_node} = 1;
		$uh_node = $node2pa->{$uh_node};
	    }			# End of the preliminary while-loop #
	}
    if ($TEST_LEVEL2c>2) {
	print STDOUT "\n{Nodes on the 'uphill' track} = ", join (', ', sort {$a <=> $b} keys %uphill), ".\n\n";
    } 

		# The following auxiliary arrays/hashes will be defined
		# for nodes/branches 'under' the pivotal node.

	my %br2rel_depth; # ($branch_id => $relative depth, ...), $relative_depth = 0 for the subject branch;
	my %node2eff_ch; # ($node_id => \@effective_chnodes, ...), where \@effective_chnodes consists only of children for $uphill{$node_id} is undefined, otherwise it consists of the child nodes (except those with defined $hphill_events{$node}) and the parent node of $node_id.
	my %br2eff_ch; # ($branch_id => \@effective_chbras, ...), where \@effective_chbras consists only of child branches for $uphill$br_id} = undef, otherwise it consists of the sibling branches and the parent branch.
	my %br2flanking_deletion; # = ($branch_id => 'L'/'R'/'LR' if deletion occurred in the left/right/both flanking block(s), ...)
	my %node2flank_pres; # = ($node_id => 1, ...) for the nodes where the BOTH flanking blocks show the 'presence' state.

    (print STDOUT '    ++ The 1st process (PRELIMINARY): Constructing %br2rel_depth, %node2eff_ch, %br2eff_ch, and %br2flanking_deletion. ++', "\n\n") if ($TEST_LEVEL2c>1);

	my $rel_depth=0;
	my @subjects = ($sb_br_id);
	while (@subjects>0) { # 1st main outer while-loop #
	    my @new_subjects = ();

	    my $ct_sbjcts = @subjects;
	(print STDOUT "\n    [ Relative depth = $rel_depth (#{subject branches} = $ct_sbjcts) ]\n\n") if ($TEST_LEVEL2c>1);

	    while (my $br = shift @subjects) { # Middle while-loop #

	(print STDOUT "     ( Branch ID = $br )\n") if ($TEST_LEVEL2c>1);

		$br2rel_depth{$br} = $rel_depth;
		my $pa_br = $node2pa->{$br};
		my @eff_chnodes = my @eff_chbras = ();
		my ($node, $upstream) = (defined $uphill{$br}) ? ($pa_br, $br) : ($br, $pa_br);

		my $blwise_gstats_nd = $node2blwise_gstat->{$node};
		my $blwise_gstats_us = $node2blwise_gstat->{$upstream};

		my ($gstat_nd_lf, $gstat_nd_rf) = @{$blwise_gstats_nd}[$lflank_blk, $rflank_blk]; # At the subject node. #
		my ($gstat_us_lf, $gstat_us_rf) = @{$blwise_gstats_us}[$lflank_blk, $rflank_blk]; # At the upstream node. #

			## A BUG fixed on May 17 (Thu), 2012. ##
		if (($gstat_nd_lf ne $char_abs) and ($gstat_nd_rf ne $char_abs)) {
		##if (($gstat_nd_lf ne $char_abs) and ($gstat_nd_lf ne $char_abs)) {
		    $node2flank_pres{$node} = 1;
		} else {
		    my @deletions = ();
		    (($gstat_us_lf ne $char_abs) and ($gstat_nd_lf eq $char_abs)) and (push @deletions, 'L');
		    (($gstat_us_rf ne $char_abs) and ($gstat_nd_rf eq $char_abs)) and (push @deletions, 'R');

			# A BUG fixed on Mar 20 (Thu), 2014. #
		    if (@deletions>0) {
			$br2flanking_deletion{$br} = join ('', @deletions);
			next; # Once encounter (a) deletion(s) in the flanking region(s), not explore 'under' such a branch.
		    }
		    ##(@deletions>0) and ($br2flanking_deletion{$br} = join ('', @deletions));
		    ##next; # Once encounter (a) deletion(s) in the flanking region(s), not explore 'under' such a branch.
		}

		(defined $node2ch->{$node}) or next; # Skip the downhill exterior branch. #

		if (defined $uphill{$br}) {
		    foreach my $ch_br (@{$node2ch->{$node}}) { ($ch_br != $br) and (push @eff_chbras, $ch_br); }
		    @eff_chnodes = @eff_chbras;
		    my $pa_node = $node2pa->{$node};
		    if (defined $pa_node) {
			push @eff_chnodes, $pa_node;
			push @eff_chbras, $pa_br;
		    }
		} else {
		    @eff_chnodes = @eff_chbras = @{$node2ch->{$br}};
		}
		$br2eff_ch{$br} = \@eff_chbras;
		$node2eff_ch{$node} = \@eff_chnodes;
		push @new_subjects, @eff_chbras;
	    }		# End of the middle while-loop #

	    @subjects = @new_subjects;
	    $rel_depth++;

	}	# End of the 1st main outer while-loop #

    if ($TEST_LEVEL2c>2) {
	print STDOUT "\n", '    ++ The 1st process ENDED ++', "\n\n";
	print STDOUT '{Keys of %node2flank_pres} = ', join (', ', sort {$a <=> $b} keys %node2flank_pres), ".\n\n";
	print STDOUT '%br2rel_depth = ( # $branch_id => $relative depth', "\n";
	foreach my $br (sort {$a <=> $b} keys %br2rel_depth) { print STDOUT "\t", $br, ' => ', $br2rel_depth{$br}, ",\n"; }
	print STDOUT "\t", ');', "\n\n";

	print STDOUT '%node2eff_ch = ( # $node_id => [effective,chnode,IDs], ', "\n";
	foreach my $node (sort {$a <=> $b} keys %node2eff_ch) { print STDOUT "\t", $node, ' => [', join (', ', @{$node2eff_ch{$node}}), '],', "\n"; }
	print STDOUT "\t", ');', "\n\n";

	print STDOUT '%br2eff_ch = ( # $br_id => [effective,chbranch,IDs], ', "\n";
	foreach my $br (sort {$a <=> $b} keys %br2eff_ch) { print STDOUT "\t", $br, ' => [', join (', ', @{$br2eff_ch{$br}}), '],', "\n"; }
	print STDOUT "\t", ');', "\n\n";

	print STDOUT '%br2flanking_deletion = ( # $br_id => \'L/R/LR\' if deletion (in direction of increasing relative depth) occurred in the left/right/both flanking block(s), ', "\n";
	foreach my $br (sort {$a <=> $b} keys %br2flanking_deletion) { print STDOUT "\t", $br, ' => ', $br2flanking_deletion{$br}, ",\n"; }
	print STDOUT "\t", ');', "\n\n";
	
    }

		# A bottom-up process to count the deletion events that cannot be absorbed into the flanking events. #
	my %br2ct_nonabsorbed; # ($branch_id => [#{deletions NOT absorbed if the deletion occurs at the branch}, #{deletions NOT absorbed if the deletions occur downstream}, \@downstream_branches_with_absorbed_deletions (only when the 1st or 2nd element is zero) ], ...)

	##my $totct_sb_branches = scalar keys %br2rel_depth;

    (print STDOUT "\n", '    ++ The 2nd process (MAIN 1): Constructing %br2ct_nonabsorbed. ++', "\n\n") if ($TEST_LEVEL2c>1);

	foreach my $br (sort {$br2rel_depth{$b} <=> $br2rel_depth{$a}} keys %br2rel_depth) { # 2nd main outer foreach-loop #

	(print STDOUT "    [ Branch ID: $br ]\n") if ($TEST_LEVEL2c>1);

	    if (defined $br2flanking_deletion{$br}) {
		$br2ct_nonabsorbed{$br} = [0, undef, [$br]];
		next;
	    }
	    my $eff_chbras = $br2eff_ch{$br};
	    unless (defined $eff_chbras) {
		$br2ct_nonabsorbed{$br} = [1, undef];
		next;
	    } 

	    my $ct_nabs_ds = 0;
	    my @set_ds_abs_brs_chbr = ();
	    foreach my $chbr (@{$eff_chbras}) { # Middle foreach-loop #
		my ($ct_nabs_chbr, $ct_nabs_ds_chbr, $ds_abs_brs_chbr) = @{$br2ct_nonabsorbed{$chbr}};
		if (($ct_nabs_chbr == 0) or ((defined $ct_nabs_ds_chbr) and ($ct_nabs_ds_chbr == 0)) ) {
		    push @set_ds_abs_brs_chbr, @{$ds_abs_brs_chbr};
		} else {
		    # At least one deletion (along the branch in question) cannot be absorbed. #
		    $ct_nabs_ds++;
		}
	    }			# End of the middle foreach-loop #

	    my @ct_nabs = (1, $ct_nabs_ds);
	    if ($ct_nabs_ds == 0) {
		my @std_set_ds_abs_brs_chbr = sort {$a <=> $b} @set_ds_abs_brs_chbr;
		push @ct_nabs, \@std_set_ds_abs_brs_chbr;
	    } 
	    $br2ct_nonabsorbed{$br} = \@ct_nabs;
	    
	}			# End of the 2nd main outer foreach-loop #

    if ($TEST_LEVEL2c>2) {
	print STDOUT "\n", '     ++ The 2nd process ENDED ++', "\n\n";
	print STDOUT '%br2ct_nonabsorbed = ( # $branch_id => #{deletions nonabsorbed if deletion at the branch}/#{deletion nonabsorbed if deletion downstream}/[downstream,branches,with,absorbed,deletions]', "\n\n";
	foreach my $br (sort {$a <=> $b} keys %br2ct_nonabsorbed) {
	    my ($ct_nabs_sbj, $ct_nabs_ds_sbj, $set_ds_abs_brs_sbj) = @{$br2ct_nonabsorbed{$br}};
	    (defined $ct_nabs_ds_sbj) or ($ct_nabs_ds_sbj = 'undef');
	    my $cnct = '[';
	    if (defined $set_ds_abs_brs_sbj) {
 		$cnct .= join (',', @{$set_ds_abs_brs_sbj});
	    }
	    $cnct .= ']';
	    print STDOUT "\t", $br, ' => ', join ('/', $ct_nabs_sbj, $ct_nabs_ds_sbj, $cnct), ",\n";
	}
	print STDOUT "\t", ');', "\n\n";
    }

	my ($ct_nabs_sbjct, $ct_nabs_ds_sbjct, $set_ds_abs_brs_sbjct) = @{$br2ct_nonabsorbed{$sb_br_id}};
	my $exp_diff_totct_indels = $ct_nabs_ds_sbjct - 1;

	if ($exp_diff_totct_indels>0) {
		# No chance of improvement anyway. #

    (print STDOUT "\n   < Subroutine 'create_bestset_mvd_events' Ended (with ", '$exp_diff_totct_indels = ', $exp_diff_totct_indels, " > 0, which means no chance of improving the scenario(s) ) />\n\n") if ($TEST_LEVEL2c>0);

	    return ($exp_diff_totct_indels, undef, undef);
	}

		# There could be a chance of improvement. #

    (print STDOUT "\n", '    ++ The 3rd process (Main 2): Constructing @bestset_mvd_events. ++', "\n\n") if ($TEST_LEVEL2c>1);

	my @bestset_mvd_events = ();

	my $eff_chbras_sbjct = $br2eff_ch{$sb_br_id};
	foreach my $chbr (@{$eff_chbras_sbjct}) { # 3rd main foreach-loop #

	(print STDOUT "     ( 'Child' branch ID: $chbr )\n") if ($TEST_LEVEL2c>1);

	    my ($ct_nabs_chbr, $ct_nabs_ds_chbr, $set_ds_abs_brs_chbr) = @{$br2ct_nonabsorbed{$chbr}}; 

	    my @event_hosting_branches = (defined $set_ds_abs_brs_chbr) ? @{$set_ds_abs_brs_chbr} : ($chbr) ;
	    foreach my $br (@event_hosting_branches) { # Inner foreach-loop # 
		my @mvd_event = (defined $uphill{$br}) ?
			($br, $char_abs, $char_pres) : ($br, $char_pres, $char_abs);
		push @bestset_mvd_events, \@mvd_event;
	    }					# End of the inner foreach-loop #
	}				# End of the 3rd main foreach-loop #

    if ($TEST_LEVEL2c>2) {
	print STDOUT "\n", '    ++ The 3rd process ENDED ++', "\n\n";
	print STDOUT 'Content of @bestset_mvd_events', "\n\n";
	print STDOUT join ("\t", 'Branch_ID', 'state_ue', 'state_le'), "\n\n";
	foreach my $event (@bestset_mvd_events) { print STDOUT join ("\t", @{$event}), "\n"; } 
	print STDOUT "\n";
    }


    (print STDOUT "\n", '    ++ The 4th process (Main 3): Constructing %node2flipped_state. ++', "\n\n") if ($TEST_LEVEL2c>1);

	my %node2flipped_state = ($pivotal_node => 1); # Nodes where the state flips from $char_abs to $char_pres. #

	my @subjects2 = @{$eff_chbras_sbjct}; # Set of subject branches. #

	while (@subjects2>0) { # The 4th main outer while-loop #

	    my $ct_sbjcts2 = @subjects2;
    (print STDOUT "    [ #{subject branches} = $ct_sbjcts2 ]\n\n") if ($TEST_LEVEL2c>1);

	    my @new_subjects2 = ();
	    while (my $br = shift @subjects2) { # Middle while-loop #

	(print STDOUT "    ( Branch ID = $br )\n") if ($TEST_LEVEL2c>1);

		my $eff_chbras = $br2eff_ch{$br};
		(defined $eff_chbras) or next; # If there is no 'effective' child branches, we cannot flip the state at the tip of the branch.

		my ($ct_nabs_br, $ct_nabs_ds_br, $set_ds_abs_brs_br) = @{$br2ct_nonabsorbed{$br}};
		($ct_nabs_br == 0) and next; # If the deletion itself is absorbed into the flanking event(s), the tip should remain $stat_abs.
		(defined $ct_nabs_ds_br) or next; # This variable is undefined when there is a 'dead-end', where the tip should remain $stat_abs. #
		($ct_nabs_ds_br>0) and next; # If this variable is nonzero, the 'recession' should stop here.

			# The 'absence' should 'recede' further. #

		my $ds_node = (defined $uphill{$br}) ? $node2pa->{$br}: $br; # Node at the 'downstream' of the branch. #
		$node2flipped_state{$ds_node} = 1;
		push @new_subjects2, @{$eff_chbras};

	    }				# End of the middle while-loop #

	    @subjects2 = @new_subjects2;
	}		# End of the 4th main outer while-loop #

    if ($TEST_LEVEL2c>2) {
	print STDOUT "\n", '    ++ The 4th process ENDED ++', "\n\n";
	print STDOUT "{Nodes whose state will be flipped from '$char_abs' to '$char_pres'} = ", join (', ', sort {$a <=> $b} keys %node2flipped_state), ".\n\n";
    }

    (print STDOUT "\n    +++ Finished ALL the 4 processes +++\n\n") if ($TEST_LEVEL2c>1);


    (print STDOUT "\n   < Subroutine 'create_bestset_mvd_events' Ended />\n\n") if ($TEST_LEVEL2c>0);

		## A BUG fixed on May 17 (Thu), 2012. ##
	return ($exp_diff_totct_indels, \@bestset_mvd_events, \%node2flipped_state);
	##return ($exp_diff_totct_indels, \@bestset_mvd_events, %node2flipped_state);

}	# End of the subroutine 'create_bestset_mvd_events' #


# recede_absence_spt_odr:
#	This modified version of the subroutine 'recede_absence' operates
#	while respecting the spatial order of the events.
#	More specifically, the subroutine considers flanking blocks as the blocks
#	closest to the blocks of the event in question that have
#	'presence' states in some nodes 'downstream' of the event (regarded as a 'deletion').
#	The only point is whether the 'downstream' show some 'presence' or not,
#	and the states of the 'upstream' don't matter at all.
#	(CREATED in creation of 'MyTreeMap_indels_spt_odr.pm' on Mar 19 (Wed), 2014.)
#
# recede_absence:
#	This core satellite subroutine of 'enum_psm_indel_scns_in_cls_blks' tries to
#	'recede' $char_abs from the relevant end of a specified branch.
#	As a 'side-effect', this subroutine removes the last entry in the list of indel events to be examined.
#
#	REVISED on Nov 13 (Wed), 2013:
#	Now, the subroutine can correctly handle trees containing two-branch nodes.
#
# [ INPUT: (\%node2blwise_gstat, \%br2indels, \@indels_to_be_examined, $char_abs, $char_pres, \%node2pa, \%node2ch, \%node2ct_exoffs, $ct_seqs), where ] --- for the predecessor 'recede_absence'.
# INPUT: (\%node2blwise_gstat, \%br2indels, \@indels_to_be_examined, $char_abs, $char_pres, \%node2pa, \%node2ch, \@set_all_nodes, \%node2ct_exoffs, $ct_seqs), where
#	%node2blwise_gapstat = ($node_id => \@blwise_gapstats, ...) is the map of gap states onto the
#	interior nodes, with $blwise_gapstats[$b] being $char_pres/abs for the $b th block (in the cluster) at the node $node_id;
#
#	%br2indels = ($branch_id => \@list_indels, ...) is the map of insertions/deletions onto branches, with
#	@{$list_indels[$id]} = ($stat_parent, $stat_node, \@indices_blk) describing the $id th indel event at the branch, with @indices_blk listing the indices (in @blocks_in_cls)
#	of the blocks involved in the indel event;
#
#	@{$indels_to_be_examined->[$k][$i]}
#	= ($branch_id, index in the list @{$br2indels{$branch_id}})
#	is for the $i th indel event that result in $k exterior nodes with $char_abs (for 0<$k<$ct_seqs).
#	@{$indels_to_be_examined[0]} should always be empty;
#
#	$char_abs/pres is the character representing the 'absence'/'presence' state;
#	%node2pa = ($node_id => $parent_id, ...) for all nodes except the top node;
#	%node2ch = ($node_id => \@child_nodes, ...) for all interior nodes;
#	@set_all_nodes stores the IDs of all nodes in the tree (--- ADDED in creation of 'recede_absence_spt_odr');
#	%node2ct_exoffs = ($node_id => #{exterior offsprings}, ...) for all nodes;
#	$ct_seqs is the number of all exterior nodes;
#
# OUTPUT: ($diff_totct_indels, \%new_node2blwise_gstat, \%new_br2indels, \@new_indels_to_be_examined), where
#	$diff_totct_indels is the change in the total number of indel events resulting from this session of 'absence recession';
#	%new_node2blwise_gstat is %node2blwise_gstat after this session (and follows the same format as the latter);
#	%new_br2indels is %br2indels after this session (and follows the same format as the latter).
#	The indel event that were eliminated as a result of the 'absence recession'
#	is represented as an empty array (to avoid the confusion resulting from the physical removal of the entry);
#	@new_indels_to_be_examined is @indels_to_be_examined after this session (and follows the same format as the latter).
#	
##sub recede_absence (\%\%\@$$\%\%\%$) {...}
##	my ($node2blwise_gstat, $br2indels, $indels_to_be_examined, $char_abs, $char_pres, $node2pa, $node2ch, $node2ct_exoffs, $ct_seqs) = @_;
#
sub recede_absence_spt_odr (\%\%\@$$\%\%\@\%$) {

	my ($node2blwise_gstat, $br2indels, $indels_to_be_examined, $char_abs, $char_pres, $node2pa, $node2ch, $set_all_nodes, $node2ct_exoffs, $ct_seqs) = @_;

	my $k = $#{$indels_to_be_examined};
	my $list_indels = $indels_to_be_examined->[$k];

    (print STDOUT " < The subroutine 'recede_absence_spt_odr' (Subject: The ", $#{$list_indels}, " th indel event in the $k th list in ", '@{$indels_to_be_examined}', ") >\n\n") if ($TEST_LEVEL1hf>0);

		# MOVED below in revision on Nov 13 (Wed), 2013. #
	## my $examined_indel = pop @{$list_indels};
	## unless (defined $examined_indel) {
	##     print STDOUT "[ERROR 'recede_absence_spt_odr'] Found NO elements in the list of indels resulting in $k exterior nodes with 'absence': $! !\n";
	##     return (undef, undef, undef, undef);
	## }

		# MODIFIED in revision on Nov 13 (Wed), 2013. #
	if (($k < 2) and (@{$list_indels}==0)) {
	##if ($k < 2) {
	     # The 'absence' state cannot recede any further. #
    (print STDOUT "\n < PREMATURELY END 'recede_absence_spt_odr' because ", '$k (=', $k, ') < 2 and @{$indels_to_be_examined->[$k]} is empty />', "\n\n") if ($TEST_LEVEL1hf>0); 
    ##(print STDOUT "\n < PREMATURELY END 'recede_absence' because ", '$k (=', $k, ') < 2. />', "\n\n") if ($TEST_LEVEL1hf>0); 
	    return (0, undef, undef, undef);
	}

		# MOVED from above in revision on Nov 13 (Wed), 2013. #
	my $examined_indel = pop @{$list_indels};
	unless (defined $examined_indel) {
	    print STDOUT "[ERROR 'recede_absence_spt_odr'] Found NO elements in the list of indels resulting in $k exterior nodes with 'absence': $! !\n";
	    return (undef, undef, undef, undef);
	}

	my ($br_id, $indx_indel) = @{$examined_indel};

	my $list_indels_at_sbbr = $br2indels->{$br_id};
	my $sbjct_indel_event = $list_indels_at_sbbr->[$indx_indel];

	unless (@{$sbjct_indel_event}>0) {
		# If the event is "empty", do nothing. #
    (print STDOUT "\n < PREMATURELY END 'recede_absence_spt_odr' because the indel event to be examined (the $indx_indel th event on the branch $br_id) is EMPTY. />\n\n") if ($TEST_LEVEL1hf>0);
	     return (0, undef, undef, undef);
	}

	my ($stat_pa, $stat_node, $indices_sb_blk) = @{$sbjct_indel_event};
	my $pivotal_node = ($stat_node eq $char_abs) ? $br_id : $node2pa->{$br_id}; # The 'end'-node  with the 'absence' state.


   if ($TEST_LEVEL1hf>3) {
	print STDOUT "\n  [ Input Data ]\n\n";

	print STDOUT '  ( Content of %{$node2blwise_gstat} ):', "\n\n";
	print STDOUT '  ', join ("\t", 'Node_ID', 'Block-wise,gap,states'), "\n\n";
	foreach my $node (sort {$a <=> $b} keys %{$node2blwise_gstat}) {
	    my $cnct_gstat = join (',', @{$node2blwise_gstat->{$node}});
	    print STDOUT '  ', join ("\t", $node, $cnct_gstat), "\n";
	}
	print STDOUT "\n\n", '  ( Content of %{$br2indels} ):', "\n\n";
	print STDOUT '  ', join ("\t", 'Branch_ID', 'Stat_ue/stat_le/blocks,involved', '...'), "\n\n";
	foreach my $br (sort {$a <=> $b} keys %{$br2indels}) {
	    my @displayed = ();
	    foreach my $indel_info (@{$br2indels->{$br}}) {
		((defined $indel_info) and (@{$indel_info}>0)) or next; # Skip a null event. #
		my ($stat_ue, $stat_le, $blks_involved) = @{$indel_info};
		my $cnct_blks_involved = (defined $blks_involved) ? join (',', @{$blks_involved}) : 'none';
		push @displayed, join ('/', $stat_ue, $stat_le, $cnct_blks_involved);
	    }
	    print STDOUT '  ', join ("\t", $br, @displayed), "\n";
	}

	print STDOUT "\n\n", '  ( Subject indel event ):', "\n\n";
	print STDOUT '  Branch_ID = ', $br_id, " ,\n";
	print STDOUT '  Indel index = ', $indx_indel, " .\n\n";
	print STDOUT '  State_ue = ', $stat_pa, " ,\n";
	print STDOUT '  State_le = ', $stat_node, " ,\n";
	print STDOUT '  Blocks involved: ', join (', ', @{$indices_sb_blk}), " .\n\n";
	print STDOUT "  Pivotal node ID = $pivotal_node .\n\n\n";

   } # End of "if ($TEST_LEVEL1hf>3) {...}".


	# @{$mvd_events->[$e]} = ($new_br_id, $new_stat_ue, $new_stat_le)
	# is for the $e th event resulting from the absence recession, with
	# $new_br_id specifying the branch where the event occurs,
	# $new_stat_ue/le representing the new state at the upper-end/lower-end of the branch.
	# @{$mvd_events} is empty if the 'absence' state cannot recede any further.
	#
	my $mvd_events = list_mvd_events ($br_id, $stat_node, $char_abs, $char_pres, %{$node2pa}, %{$node2ch});
	unless (defined $mvd_events) {
	    print STDOUT "[ERROR 'recede_absence_spt_odr'] The subroutine 'list_mvd_events' FAILED on the $indx_indel th event along the branch $br_id: $! !\n";
	    return (undef, undef, undef, undef);
	}
	my $ct_mvd_events = @{$mvd_events};
    (print STDOUT "  --- Subroutine 'list_mvd_events' ended (with #{moved events} = $ct_mvd_events) ...\n\n") if ($TEST_LEVEL1hf>1);

	unless (@{$mvd_events}>0) {
	     # The 'absence' state cannot recede any further. (II) #
    (print STDOUT "\n < Subroutine 'recede_absence_spt_odr' Ended (because the 'absence' state cannot recede at all) />\n\n") if ($TEST_LEVEL1hf>0);
	    return (0, undef, undef, undef);
	}

   if ($TEST_LEVEL1hf>3) {

	print STDOUT "  [ $ct_mvd_events 'New' events will result if the subject event is 'recede'ed. ]\n\n";
	print STDOUT '  ', join ("\t", 'No.', 'New_branch_ID', 'new_state_ue', 'new_state_le'), "\n\n";
	for (my $ne = 0; $ne<$ct_mvd_events; $ne++) { print STDOUT '  ', join ("\t", $ne, @{$mvd_events->[$ne]}), "\n"; }
	print STDOUT "\n\n";

   } # End of "if ($TEST_LEVEL1hf>3) {...}"


		# Look for flanking blocks that can absorb new indel events. #

			# Search for flanking blocks while respecting the spatial order. #
			# (MODIFIED in creation of 'recede_absence_spt_odr' (on Mar 19 (Wed), 2014).) #
	my ($if_success, $lflank_blk1, $rflank_blk1, $lflank_blk2, $rflank_blk2) = search_flanking_blocks_spt_odr ($node2pa->{$br_id}, $br_id, @{$sbjct_indel_event}, %{$node2blwise_gstat}, $char_abs, %{$node2ch}, @{$set_all_nodes});
=for the predecessor 'recede_absence'.
			# Search for flanking blocks in strict sense. #
			# (MODIFIED to make the algorithm closer to perfection (on Oct 24 (Wed), 2012)) #
	my ($if_success, $lflank_blk1, $rflank_blk1) = search_flanking_blocks2 ($node2pa->{$br_id}, $br_id, @{$sbjct_indel_event}, %{$node2blwise_gstat}, $char_abs);
	##my ($if_success, $lflank_blk, $rflank_blk) = search_flanking_blocks ($node2pa->{$br_id}, $br_id, @{$sbjct_indel_event}, %{$node2blwise_gstat}, $char_abs);
=cut
	unless ($if_success) {
	    print STDOUT "[ERROR 'recede_absence_spt_odr'] The subroutine 'search_flanking_blocks_spt_odr' FAILED on the $indx_indel th event along the branch $br_id: $! !\n";
	    return (undef, undef, undef, undef);
	}

		# ADDED in creationo f 'recede_absence_spt_odr' (on Mar 19 (Wed), 2014). #
	my $lflank_blk0 = (defined $lflank_blk1) ? $lflank_blk1 :  $lflank_blk2;
	my $rflank_blk0 = (defined $rflank_blk1) ? $rflank_blk1 :  $rflank_blk2;

		# MODIFIED in revision on Nov 13 (Wed), 2013. #
		# (This modification enables to recede the 'absence' state from a two-branch node, even if there is no flanking block.)
		# => Further modified in creation of 'recede_absence_spt_odr'. #

	unless ((defined $lflank_blk1) or (defined $rflank_blk1) or ((defined $lflank_blk0) and (defined $rflank_blk0)) or ($ct_mvd_events<2)) {
	##unless ((defined $lflank_blk1) or (defined $rflank_blk1) or ($ct_mvd_events<2)) {...}
	##unless ((defined $lflank_blk1) or (defined $rflank_blk1)) {...}
		# There is no flanking block that can absorbe new indel events
		# resulting from the 'absence recession'. #
    (print STDOUT "\n < Subroutine 'recede_absence_spt_odr' Ended (because there is no flanking block that can absorbe any of the $ct_mvd_events new indel events) />\n\n") if ($TEST_LEVEL1hf>0);
	     return (1, undef, undef, undef);
	}

   if ($TEST_LEVEL1hf>3) {
	print STDOUT "   [ Flanking blocks ]\n\n";
		# MODIFIED in creationo f 'recede_absence_spt_odr' (on Mar 19 (Wed), 2014). #
	print STDOUT '  1st-class left-flanking block = ', ((defined $lflank_blk1) ? $lflank_blk1 : 'undef'), " ,\n";
	print STDOUT '  1st-class right-flanking_block = ', ((defined $rflank_blk1) ? $rflank_blk1 : 'undef'), " ,\n";
	print STDOUT '  2nd-class left-flanking block = ', ((defined $lflank_blk2) ? $lflank_blk2 : 'undef'), " ,\n";
	print STDOUT '  2nd-class right-flanking_block = ', ((defined $rflank_blk2) ? $rflank_blk2 : 'undef'), " .\n\n\n";
	##print STDOUT '   left-flanking block = ', ((defined $lflank_blk1) ? $lflank_blk1 : 'undef'), " ,\n";
	##print STDOUT '   right-flanking_block = ', ((defined $rflank_blk1) ? $rflank_blk1 : 'undef'), " .\n\n\n";
   }

    (print STDOUT "  || Initialize a new parsimonious indel scenario. ||\n\n") if ($TEST_LEVEL1hf>1);

		# New block-wise states at the pivotal node. #
	my @new_pv_gstates = @{$node2blwise_gstat->{$pivotal_node}};
	my $ct_blks = @new_pv_gstates;
	foreach my $indx (@{$indices_sb_blk}) { $new_pv_gstates[$indx] = $char_pres; }

		# Make a new (modified) map of indel events to branches (and a new list of events to be examined). #
	my %new_br2indels = %{$br2indels};
	my @new_list_indels_at_sbbr = @{$list_indels_at_sbbr};
	$new_list_indels_at_sbbr[$indx_indel] = [];
	$new_br2indels{$br_id} = \@new_list_indels_at_sbbr;

	my @new_indels_to_be_examined = ();
	foreach my $list_indels (@{$indels_to_be_examined}) { # Preliminary foreach-loop #
	    if (@{$list_indels}>0) {
		my @new_list_indels = @{$list_indels};
		push @new_indels_to_be_examined, \@new_list_indels;
	    } else {
		push @new_indels_to_be_examined, $list_indels;
	    }
	}		# End of the preliminary foreach-loop #

    (print STDOUT "  || NOW, the 1st attempt (to move $ct_mvd_events indel events across the pivotal node $pivotal_node). ||\n\n") if ($TEST_LEVEL1hf>1);

	my @not_absorbed = (); # moved indel events that are not absorbed into neighboring events. #

    if ((defined $lflank_blk1) or (defined $rflank_blk1) or ($ct_mvd_events < 2)) { # ADDED in creation of 'recede_absence_spt_odr'. #

	for (my $me=0; $me<$ct_mvd_events; $me++) { # 1st main outer for-loop #
	    my $mvd_event = $mvd_events->[$me];
	    my ($new_br_id, $new_stat_ue, $new_stat_le) = @{$mvd_event};

    (print STDOUT "  [ The $me th event (along the branch ID = $new_br_id) ]\n") if ($TEST_LEVEL1hf>1);

	    my $new_ct_exoffs = $node2ct_exoffs->{$new_br_id};
	    my $new_k = ($new_stat_le eq $char_abs) ? $new_ct_exoffs : $ct_seqs - $new_ct_exoffs;

		# MODIFIED in creation of 'recede_absence_spt_odr'. #
	    my $if_absorbed = incorporate_new_event_spt_odr (@{$mvd_event}, @{$indices_sb_blk}, %new_br2indels, $lflank_blk1, $rflank_blk1);
	    ##my $if_absorbed = incorporate_new_event (@{$mvd_event}, @{$indices_sb_blk}, %new_br2indels, %{$node2blwise_gstat}, $char_abs, %{$node2pa});

	    unless (defined $if_absorbed) {
		print STDOUT "[ERROR 'recede_absence_spt_odr'] The subroutine 'incorporate_new_event_spt_odr' FAILED on the new deletion event along the branch $new_br_id: $! !\n";
		return (undef, undef, undef, undef);
	    }
    (print STDOUT "   --- Subroutine 'incorporate_new_event_spt_odr' ended ...\n\n") if ($TEST_LEVEL1hf>1);

	    unless ($if_absorbed) { # The new event was NOT absorbed into any existing event. #
		my $ct_indels_in_br = scalar @{$new_br2indels{$new_br_id}};
		my @new_list_indels = @{$new_indels_to_be_examined[$new_k]};

		if ( ($new_stat_le eq $char_pres) or ((defined $node2ch->{$new_br_id}) and (@{$node2ch->{$new_br_id}}>0)) ) { # Only when the 'absence' state in the new indel event is 'recedable', it is incorporated into the list of indels to be examined. ## Condition ADDED in revision on Nov 13 (Wed), 2013. ##
		    push @new_list_indels, [$new_br_id, $ct_indels_in_br - 1];
		}
		$new_indels_to_be_examined[$new_k] = \@new_list_indels;
		push @not_absorbed, $mvd_event;
	    }
	}			# End of the 1st main outer for-loop #

    } else {

	@not_absorbed = @{$mvd_events};

    } # End of "if ((defined $lflank_blk1) or (defined $rflank_blk1) or ($ct_mvd_events<2)) {...} else {...}" # ADDED in creation of 'recede_absence_spt_odr'. #

	my $diff_totct_indels = scalar (@not_absorbed) - 1;

    (print STDOUT "   ... The 1st attempt ENDED (with ", '$diff_totct_indels = ', $diff_totct_indels, ") ...\n\n") if ($TEST_LEVEL1hf>1);

	##if ($diff_totct_indels>1) {
	##	# The new scenario will be dismissed anyway. #
	##    return ($diff_totct_indels, undef, undef, undef);
	##} els
	if ($diff_totct_indels<1) {
	    my %new_node2blwise_gstat = %{$node2blwise_gstat};
	    $new_node2blwise_gstat{$pivotal_node} = \@new_pv_gstates;
    (print STDOUT "\n < Subroutine 'recede_absence_spt_odr' NORMALLY Ended (I) (with ", '$diff_totct_indels = ', $diff_totct_indels, " < 1). />\n\n") if ($TEST_LEVEL1hf>0);
	    return ($diff_totct_indels, \%new_node2blwise_gstat, \%new_br2indels, \@new_indels_to_be_examined);

			# MODIFIED to make the algorithm closer to perfection. I (on Oct 24 (Wed), 2012) #
	} 
	#} elsif ( !((defined $lflank_blk) and (defined $rflank_blk)) ) {


=DISABLED in creation of 'recede_absence_spt_odr', because this could undermine the spatial order among the gap-blocks.
			# Search for flanking blocks in strict sense. #
			# (ADDED to make the algorithm closer to perfection (on Oct 24 (Wed), 2012)) #

	my ($if_success2, $lflank_blk2, $rflank_blk2) = search_flanking_blocks ($node2pa->{$br_id}, $br_id, @{$sbjct_indel_event}, %{$node2blwise_gstat}, $char_abs);
	unless ($if_success2) {
	    print STDOUT "[ERROR 'recede_absence_spt_odr'] The subroutine 'search_flanking_blocks' FAILED on the $indx_indel th event along the branch $br_id: $! !\n";
	    return (undef, undef, undef, undef);
	}
=cut

		# Furthere MODIFIED to prevent the subroutine from becoming too slow (on Mar 20 (Thu), 2014). #

	my @flk_blk_pairs0  = ();
	((defined $lflank_blk0) and (defined $rflank_blk0)) and (push @flk_blk_pairs0, [$lflank_blk0, $rflank_blk0]);

	unless (@flk_blk_pairs0>0) {

		# [ There is  one flanking block that can absorb the deletion events. ] -- Obsolete
		# There is NO potential flanking block pair that can absorb the deletion events.
		# Therefore, there is no chance of improvement.

    (print STDOUT "\n < Subroutine 'recede_absence' Ended (with ", '$diff_totct_indels = ', $diff_totct_indels, " < 1, and LACKING either of the flanking blocks). />\n\n") if ($TEST_LEVEL1hf>0);

	    return ($diff_totct_indels, undef, undef, undef);
	}


	my $set_dwn_brs = fetch_all_offsprings_nr ($br_id, %{$node2ch});
	my $ct_dwn_brs ;
	my %if_uphill; # = ($br_id => 1, ...) for the branches along which the 'deletion' would be uphill. (ADDED on Mar 21 (Fri), 2014.) #
	if ($stat_node eq $char_abs) { # $br_id is the 'lower-end' of the 'deletion'. #
	    shift @{$set_dwn_brs};
	    $ct_dwn_brs = @{$set_dwn_brs};
	} else { # $br_id is the 'upper-end' of the 'deletion'. #
	    my $pa_br = $node2pa->{$br_id};
	    (defined $node2pa->{$pa_br}) and (push @{$set_dwn_brs}, $pa_br);
	    (undef, undef, $set_dwn_brs) = diff_nmarray (@{$set_dwn_brs}, @{$set_all_nodes});
	    ##my @set_all_brs = keys %{$node2pa};
	    ##(undef, undef, $set_dwn_brs) = diff_nmarray (@{$set_dwn_brs}, @set_all_brs);
	    $ct_dwn_brs = @{$set_dwn_brs} - 1; # Because the set contains the top-node as well. #

		# ADDED on Mar 21 (Fri), 2014. #
	    my $uphill = $br_id;
	    while (defined $uphill) { # Preliminary while-loop (along the uphill path). #
		$if_uphill{$uphill} = 1;
		$uphill = $node2pa->{$uphill};
	    }				# End of the preliminary while-loop (along the uphill path). #
	}

	my $ct_events = 0;
	foreach my $br (keys %{$br2indels}) { $ct_events += @{$br2indels->{$br}}; }

	my @flk_blk_pairs = ();

	if ($ct_events < 2 * $ct_dwn_brs) {
	##if ($ct_events < 5 * $ct_dwn_brs) { ## ...} # For TESTING this measure. #

	    my %if_dwn; # = ($br_id => 1, ...) for all branches 'downstream' of $br_id. #
	    foreach my $br (@{$set_dwn_brs}) { $if_dwn{$br} = 1; }

	    foreach my $pair (@flk_blk_pairs0) { # Preliminary foreach-loop. #
		my ($lflank_blk, $rflank_blk) = @{$pair};
		my $lflk_events = enum_events_involve_blk ($lflank_blk, %{$br2indels});
	 	my $rflk_events = enum_events_involve_blk ($rflank_blk, %{$br2indels});

    if ($TEST_LEVEL1hf>3) {
	print STDOUT "  [ For the flanking pair: (left, right) = ($lflank_blk, $rflank_blk) ]\n\n";
    }

    if ($TEST_LEVEL1hf>=5) {
	print STDOUT "   {Left-flanking events (branch_ID/event_ID)}:   ";
	foreach my $event (@{$lflk_events}) { print STDOUT join ('/', @{$event}), ', '; }
	print STDOUT " ;\n\n";
	print STDOUT "   {Right-flanking events (branch_ID/event_ID)}:  ";
	foreach my $event (@{$rflk_events}) { print STDOUT join ('/', @{$event}), ', '; }
	print STDOUT " .\n\n";
    }

			## MODIFIED in revision on Mar 21 (Fri), 2014. ##

		my %if_relv; # = ("$br_id/$event_id" => 1, ...) for the relevant event. (This avoids the double-counting of relevant events.) #
		foreach my $event (@{$lflk_events}, @{$rflk_events}) { # Preliminary inner foreach-loop (over flanking events). #
		    my ($br_id, $event_id) = @{$event};
		    (defined $if_dwn{$br_id}) or next;
		    my ($stat_ue, $stat_le, $involved_blks) = @{$br2indels->{$br_id}[$event_id]};
		    my $stat_ds_end = (defined $if_uphill{$br_id}) ? $stat_ue : $stat_le; # State at the 'downstream' end of the branch. 
		    ($stat_ds_end eq $char_abs) or next; # Skip unless the event is 'deletion'.
		    $if_relv{"$br_id/$event_id"} = 1;
		}			# End of the preliminary inner foreach-loop (over flanking events). #
		my @rlv_events = sort keys %if_relv;

		##my @rlv_events = ();
		##foreach my $event (@{$lflk_events}, @{$rflk_events}) { (defined $if_dwn{$event->[0]}) and (push @rlv_events, $event); }
		my $ct_rlv_events = @rlv_events;

    if ($TEST_LEVEL1hf>3) {
	print STDOUT "   {There are $ct_rlv_events seemingly relevant events (branch_ID/event_ID)}:  "; 

			## MODIFIED in revision on Mar 21 (Fri), 2014. ##
	print STDOUT join (', ', @rlv_events), " .\n\n";
	##foreach my $event (@rlv_events) { print STDOUT join ('/', @{$event}), ', '; }
	##print STDOUT " .\n\n";
    }
			# MODIFIED to accommodate more possible parsimonious scenarios. (on Mar 20 (Thu), 2014). #
	 	($ct_rlv_events >1) and (push @flk_blk_pairs, $pair);
	 	##($ct_rlv_events >2) and (push @flk_blk_pairs, $pair);

	    }			# End of the preliminary foreach-loop. #

	} else {
	    @flk_blk_pairs = @flk_blk_pairs0;
	}


	##my @flk_blk_pairs  = ();
	##	# MODIFIED in creation of 'recede_absence_spt_odr' (on Mar 19 (Wed), 2014). #
	##((defined $lflank_blk0) and (defined $rflank_blk0)) and (push @flk_blk_pairs, [$lflank_blk0, $rflank_blk0]);
=DISABLED in creation of 'recede_absence_spt_odr', because this could undermine the spatial order among the gap-blocks.
	((defined $lflank_blk1) and (defined $rflank_blk1)) and (push @flk_blk_pairs, [$lflank_blk1, $rflank_blk1]);

	((defined $lflank_blk2) and ($lflank_blk1 != $lflank_blk2)) and (push @flk_blk_pairs, [$lflank_blk2, $lflank_blk1]);
	((defined $rflank_blk2) and ($rflank_blk1 != $rflank_blk2)) and (push @flk_blk_pairs, [$rflank_blk1, $rflank_blk2]);
=cut

	unless (@flk_blk_pairs>0) {
			# END of "MODIFIED to make the algorithm closer to perfection. I (on Oct 24 (Wed), 2012)" #

		# [ There is  one flanking block that can absorb the deletion events. ] -- Obsolete
		# There is NO potential flanking block pair that can absorb the deletion events.
		# Therefore, there is no chance of improvement.

		# MODIFIED in revision on Mar 20 (Thu), 2014. #
    (print STDOUT "\n < Subroutine 'recede_absence' Ended (with ", '$diff_totct_indels = ', $diff_totct_indels, " < 1, because the flanking blocks are NOT EXPECTED to ABSORB the 'absence recession' in any complex ways). />\n\n") if ($TEST_LEVEL1hf>0);
    ##(print STDOUT "\n < Subroutine 'recede_absence_spt_odr' Ended (with ", '$diff_totct_indels = ', $diff_totct_indels, " < 1, and LACKING either of the flanking blocks). />\n\n") if ($TEST_LEVEL1hf>0);

	    return ($diff_totct_indels, undef, undef, undef);
	}

		# When $diff_totct_indels > 0 and the event has two flanking blocks,
		# try to recede the 'absence' further. #

	my $ct_flk_blk_prs = @flk_blk_pairs;
    (print STDOUT "  || NOW, see if we can make a 2nd attempt (to move the indel event along the branch $br_id), with $ct_flk_blk_prs potential flanking pairs. ||\n\n") if ($TEST_LEVEL1hf>1);


		# MODIFIED to make the algorithm closer to perfection. II (on Oct 24 (Wed), 2012) #
	my ($exp_diff_totct_indels, $bestset_mvd_events, $node2flipped_state);

	foreach my $flk_blk_pair (@flk_blk_pairs) { # 2nd main outer foreach-loop (over potential pairs of flanking blocks) #

	    my ($lflank_blk, $rflank_blk) = @{$flk_blk_pair};

    (print STDOUT "    [ Flanking pair = ($lflank_blk, $rflank_blk) ]\n\n") if ($TEST_LEVEL1hf>1);

	    # $exp_diff_totct_indels is the expected difference in the total number of indels resulting from the best set of moved events;
	    # @{$bestset_mvd_events->[$e]} = ($new_br_id, $new_stat_ue, $new_stat_le)	
	    # represents the $e th moved event in the 'best' set, with
	    # $new_br_id being the ID of the branch where the new indel occurs,
	    # $new_state_ue/le being the new state at the upper/lower-end of the branch;
	    # %{$node2flipped_state} = ($node_id => 1, ...) for the nodes (including the pivotal node) whose state flipped from $char_abs to $char_pres as a result of moving the events.
	    #	
	    ##my ($exp_diff_totct_indels, $bestset_mvd_events, $node2flipped_state)
	    my ($tmp_exp_diff_totct_indels, $tmp_bestset_mvd_events, $tmp_node2flipped_state)
		= create_bestset_mvd_events ($br_id, @{$sbjct_indel_event}, $lflank_blk, $rflank_blk, %{$node2blwise_gstat}, %{$node2pa}, %{$node2ch}, $char_pres, $char_abs);
	    unless (defined $tmp_exp_diff_totct_indels) {
		print STDOUT "[ERROR 'recede_absence_spt_odr'] The subroutine 'create_bestset_mvd_events' FAILED on the $indx_indel th event along the branch $br_id, with flanking blocks ($lflank_blk, $rflank_blk): $! !\n";
		return (undef, undef, undef, undef);
	    }
    (print STDOUT "  --- Subroutine 'create_bestset_mvd_events' ended (with ", '$tmp_exp_diff_totct_indels = ', $tmp_exp_diff_totct_indels, "). ...\n\n") if ($TEST_LEVEL1hf>1);
    ##(print STDOUT "  --- Subroutine 'create_bestset_mvd_events' ended (with ", '$exp_diff_totct_indels = ', $exp_diff_totct_indels, "). ...\n\n") if ($TEST_LEVEL1hf>1);

	   unless ((defined $exp_diff_totct_indels) and ($exp_diff_totct_indels <= $tmp_exp_diff_totct_indels)) {
		($exp_diff_totct_indels, $bestset_mvd_events, $node2flipped_state)
		   = ($tmp_exp_diff_totct_indels, $tmp_bestset_mvd_events, $tmp_node2flipped_state) ;
	   }

	}			# End of the 2nd main outer foreach-loop (over potential pairs of flanking blocks) #

		# END of "MODIFIED to make the algorithm closer to perfection. II (on Oct 24 (Wed), 2012)" #


	if ($exp_diff_totct_indels>0) {
		# There should be no chance of improvement by the further recession. #

    (print STDOUT "\n < Subroutine 'recede_absence_spt_odr' Ended (with ", '$exp_diff_totct_indels = ', $exp_diff_totct_indels, " > 0, which means there should be no chance of improving the scenario(s)). />\n\n") if ($TEST_LEVEL1hf>0);

	    return ($exp_diff_totct_indels, undef, undef, undef);
	}

		# Re-create a new (modified) map of indel events to branches
		# (and a new list of events to be examined). #

    (print STDOUT "  || Initialize a 2nd new parsimonious indel scenario. ||\n\n") if ($TEST_LEVEL1hf>1);

	%new_br2indels = %{$br2indels};
	@new_list_indels_at_sbbr = @{$list_indels_at_sbbr};
	$new_list_indels_at_sbbr[$indx_indel] = [];
	$new_br2indels{$br_id} = \@new_list_indels_at_sbbr;

	@new_indels_to_be_examined = ();
	foreach my $list_indels (@{$indels_to_be_examined}) { # 2nd preliminary foreach-loop #
	    if (@{$list_indels}>0) {
		my @new_list_indels = @{$list_indels};
		push @new_indels_to_be_examined, \@new_list_indels;
	    } else {
		push @new_indels_to_be_examined, $list_indels;
	    }
	}				# End of the 2nd preliminary foreach-loop #

	my $ct_best_mvd_events = @{$bestset_mvd_events};

    (print STDOUT "  || NOW, the 2nd attempt (to move $ct_best_mvd_events indel events across the pivotal node $pivotal_node). ||\n\n") if ($TEST_LEVEL1hf>1);

	my @not_absorbed2 = (); # moved indel events that are not absorbed into neighboring events. #

	for (my $me=0; $me<$ct_best_mvd_events; $me++) { # 2nd main outer for-loop #
	    my $mvd_event = $bestset_mvd_events->[$me];
	    my ($new_br_id, $new_stat_ue, $new_stat_le) = @{$mvd_event};

    (print STDOUT "  [ The $me th event (along the branch ID = $new_br_id) ]\n") if ($TEST_LEVEL1hf>1);

	    my $new_ct_exoffs = $node2ct_exoffs->{$new_br_id};
	    my $new_k = ($new_stat_le eq $char_abs) ? $new_ct_exoffs : $ct_seqs - $new_ct_exoffs;

			# MODIFIED in creation of 'recede_absence_spt_odr'. #
	    my $if_absorbed = incorporate_new_event_spt_odr (@{$mvd_event}, @{$indices_sb_blk}, %new_br2indels, $lflank_blk0, $rflank_blk0);
	    ##my $if_absorbed = incorporate_new_event (@{$mvd_event}, @{$indices_sb_blk}, %new_br2indels, %{$node2blwise_gstat}, $char_abs, %{$node2pa});

	    unless (defined $if_absorbed) {
		print STDOUT "[ERROR 'recede_absence_spt_odr'] The subroutine 'incorporate_new_event_spt_odr' FAILED on the new deletion event along the branch $new_br_id: $! !\n";
		return (undef, undef, undef, undef);
	    }
    (print STDOUT "   --- Subroutine 'incorporate_new_event_spt_odr' ended ...\n\n") if ($TEST_LEVEL1hf>1);

	    unless ($if_absorbed) { # The new event was NOT absorbed into any existing event. #
		my $ct_indels_in_br = scalar @{$new_br2indels{$new_br_id}};
		my @new_list_indels = @{$new_indels_to_be_examined[$new_k]};
		push @new_list_indels, [$new_br_id, $ct_indels_in_br - 1];
		$new_indels_to_be_examined[$new_k] = \@new_list_indels;
		push @not_absorbed2, $mvd_event;
	    }
	}			# End of the 2nd main outer for-loop #

	$diff_totct_indels = scalar (@not_absorbed2) - 1;

    (print STDOUT "   ... The 2nd attempt ENDED (with", '$diff_totct_indels = ', $diff_totct_indels, ") ...\n\n") if ($TEST_LEVEL1hf>1);

	if ($diff_totct_indels>0) {
	    ## The new scenario will be dismissed anyway. ##

    (print STDOUT "\n < Subroutine 'recede_absence_spt_odr' Ended (with ", '$diff_totct_indels = ', $diff_totct_indels, " > 0, which means that the scenario(s) couldn't improved). />\n\n") if ($TEST_LEVEL1hf>0);

	    return ($diff_totct_indels, undef, undef, undef);
	}

		# Construct a new map of block-wise gap states onto nodes by flipping states (from $char_abs to $char_pres) where necessary. #

    (print STDOUT '   +++ Construct %new_node2blwise_gstat ', "by flipping states from $char_abs to $char_pres. +++ \n\n") if ($TEST_LEVEL1hf>1);

	my %new_node2blwise_gstat = %{$node2blwise_gstat};

	foreach my $node (sort {$a <=> $b} keys %{$node2flipped_state}) { # Auxliary foreach-loop #
	# %{$node2flipped_state} = ($node_id => 1, ...) for the nodes (including the pivotal node) whose state flipped from $char_abs to $char_pres as a result of moving the events.

	    my @new_blwise_gstats = @{$new_node2blwise_gstat{$node}};
	    foreach my $indx (@{$indices_sb_blk}) { $new_blwise_gstats[$indx] = $char_pres; }
	    $new_node2blwise_gstat{$node} = \@new_blwise_gstats;
	}			# End of the auxiliary foreach-loop #


    (print STDOUT "\n < Subroutine 'recede_absence_spt_odr' NORMALLY Ended (II) (with $diff_totct_indels). />\n\n") if ($TEST_LEVEL1hf>0);

	return ($diff_totct_indels, \%new_node2blwise_gstat, \%new_br2indels, \@new_indels_to_be_examined);

}	# End of the subroutine 'recede_absence_spt_odr' #


# cleanup_br2indels:
#	This subroutine "cleans up" the hash %br2indels = ($br_id => \@list_indels, ...)
#	by removing empty arrays lurking in @indels.
#
# INPUT: \%br2indels, where
#	%br2indels = ($branch_id => \@list_indels, ...) is the map of insertions/deletions onto branches, with
#	@{$list_indels[$id]} = ($stat_parent, $stat_node, \@indices_blk) describing the $id th indel event at the branch, with @indices_blk listing the indices (in @blocks_in_cls)
#	of the blocks involved in the indel event.
#	Sometimes @{$list_indels[$id]} can be empty (i.e. ()).
#
# OUTPUT: $fl_succ, where
#	$fl_succ = 1 if the subroutine successfully ended,
#	 	 = 0 if it failed.
#
sub cleanup_br2indels (\%) {

	my ($br2indels) = @_;

    (print STDOUT "   < Subroutine 'cleanup_br2indels' >\n\n") if ($TEST_LEVEL2>0);

	foreach my $br (sort {$a <=> $b} keys %{$br2indels}) { # Main outer foreach-loop #

	(print STDOUT "   [ Branch ID = $br ]\n") if ($TEST_LEVEL2>0);

	    my $list_indels = $br2indels->{$br};
	    my $if_emptyarray = 0;
	    foreach my $indel (@{$list_indels}) { # 1st inner foreach-loop #
		(@{$indel}>0) and next;
		$if_emptyarray = 1;
		last;
	    }			# End of the 1st inner foreach-loop #

	    $if_emptyarray  or next; # Do nothing if there are no empty arrays.

	    my $ct_indels = @{$list_indels};
	    for (my $k=0; $k<$ct_indels; $k++) { # 2nd inner foreach-loop #
		my $indel = shift @{$list_indels}; # Remove an entry from the front end.

			# Return the entry to the back end, if it is defined and not empty.
		((defined $indel) and (@{$indel}>0)) and (push @{$list_indels}, $indel);

	    }			# End of the 2nd inner foreach-loop #

	    unless (@{$list_indels}>0) { # If there is no event left, delete the hash entry. #
		delete $br2indels->{$br};
	    }
	    
	}			# End of the main outer foreach-loop #

    (print STDOUT "\n   < Subroutine 'cleanup_br2indels' />\n\n") if ($TEST_LEVEL2>0);

	return 1;

}	# End of the subroutine 'cleanup_br2indels' #


# examine_flanking_events:
#	This satellite subroutine of 'incorporate_null_block'
#	examines the both flanking blocks to see if they experience indel events
#	along a specified branch.
#
# INPUT: ($br, \%br2lflank_event, \%br2rflank_event, \%br2compensating, \$ct_nonadd_indels), where
#	$br is the ID of the branch in question;
#	%br2l/rflank_event = ($br_id => [$stat_ue_l/rfl, $stat_le_l/rfl], ...)
#	is a map of left/right-flanking indel events onto the branches;
#	%br2compensating = ($br_id => [$stat_le_lfl, $stat_le_rfl], ...) stores
#	branches where both flanking blocks experience indel events that are opposite to each other;
#	$ct_nonadd_indels is the number of indels with $curr_minct_add_indels = 0.
#
# OUTPUT: ($if_succ, $stat_ue, $stat_le, $sgn), where
#	$if_succ = 1 if the subroutine ended successfully,
#		= 0 if it failed;
#	$stat_ue/le is the character representing the state at the upper-/lower-end of the branch;
#	$sgn = -1, +1, or 0 if only left-flanking, right-flanking, or both blocks has/have such an indel event.
#
sub examine_flanking_events ($\%\%\%\$) {

	my ($br, $br2lflank_event, $br2rflank_event, $br2compensating, $ct_nonadd_indels) = @_;

	my $lfl_event = $br2lflank_event->{$br};
	my $rfl_event = $br2rflank_event->{$br};

    (print STDOUT "     < Subroutine 'examine_flanking_events' (", '$ct_nonadd_indels = ', ${$ct_nonadd_indels}, ") >\n\n") if ($TEST_LEVEL3>0);

	my ($stat_pa, $stat_node, $sgn);
	if (defined $lfl_event) {
	    if (defined $rfl_event) {
	        my ($stat_pa_lfl, $stat_node_lfl) = @{$lfl_event};
	        my ($stat_pa_rfl, $stat_node_rfl) = @{$rfl_event};

	        if ($stat_node_lfl eq $stat_node_rfl) {
		    ($stat_pa, $stat_node) = ($stat_pa_lfl, $stat_node_lfl);
		    $sgn = 0;
	        } else {
		    # The two events compensate for each other. #
		    $br2compensating->{$br} = [$stat_node_lfl, $stat_node_rfl];
		    ${$ct_nonadd_indels}++;
	        }
	    } else {
		($stat_pa, $stat_node) = @{$lfl_event};
		$sgn = -1;
	    }
	} elsif (defined $rfl_event) {
	    ($stat_pa, $stat_node) = @{$rfl_event};
	    $sgn = 1;
	}

    (print STDOUT "\n     < Subroutine 'examine_flanking_events' ended />\n\n") if ($TEST_LEVEL3>0);

	return (1, $stat_pa, $stat_node, $sgn);

}	# End of the subroutine 'examine_flanking_events' #


# search_accommodating_event:
#	This satellite subroutine of 'incorporate_new_block' searches for
#	an indel event that occurred along a specified branch and with specified end-states
#	and that accommodates a specified gap-block.
#	(CREATED in MAJOR REVISION of 'MyTreeMap_indels_spt_odr.pm' on Mar 23 (Sun), 2014)
#
# INPUT: ($br_id, $indx_sbj_blk, $sbj_stat_ue, $sbj_stat_le, \%br2indels), where
#	$br_id specifies the branch along which the event occurred;
#	$indx_sbj_blk specifies the gap-block the subject event has to accommodate;
#	$stat_ue/le is the gap-state of the subject event at the upper-end/lower-end of $br_id;
#	%br2indels = ($branch_id => \@list_indels, ...) for the set of indels, with
#	@{$list_indels[$id]} = ($stat_ue, $stat_le, \@indices_blk) describing the $id th indel event at the branch, with @indices_blk listing the indices in @{$blocks_in_cls};
#
# OUTPUT: $indx_accomm_event, which specifies the index (in @{$br2indels{$br_id}}) of the event accommodating the block.
#	 = undef if there is no such event.
#
sub search_accommodating_event ($$$$\%) {

	my ($br_id, $indx_sbj_blk, $sbj_stat_ue, $sbj_stat_le, $br2indels) = @_;

	my $candidate_events = $br2indels->{$br_id};
	unless (defined $candidate_events) {
	   print STDOUT "[WARNING 'search_accommodating_event'] NO INDEL EVENT along the branch '$br_id': $! !\n";
	   return undef;
	}

	my $ct_cands = @{$candidate_events};

	for (my $ev=0; $ev<$ct_cands; $ev++) { # Main outer for-loop (over events along $br_id). #

	    my ($cand_stat_ue, $cand_stat_le, $indices_blk) = @{$candidate_events->[$ev]};
	    (($cand_stat_ue eq $sbj_stat_ue) and ($cand_stat_le eq $sbj_stat_le)) or next;

	    foreach my $b (@{$indices_blk}) { # Main inner for-loop (over blocks). #

		($b == $indx_sbj_blk) and (return $ev); # Return the desired event index as soon as it is found.

	    }				# End of the main inner for-loop (over blocks). #

	}			# End of the main outer for-loop (over events along $br_id). #

		# NO accommodating event was found. #

	return undef;

}	# End of the subroutine 'search_accommodating_event' #


# recede_spec_deletion:
#	This satellite subroutine of 'incorporate_null_block' recedes
#	a specified 'deletion' event to the neighboring events,
#	by flipping the $char_abs state at one of the end-nodes.
#
# INPUT: ($br_del, $bl, $node_abs, \%node2ch, \%node2pa, $char_abs, $char_pres, \%node2blwise_gstat0, \%br2indels0), where
#	$br_del is the branch along which the subject deletion occurred;
#	$bl is the index of the block in which the subject deletion occurred;
#	$node_abs is the end-node of $br_del where the state is $char_abs;
#
#	%node2ch = ($node_id => \@child_nodes, ...) for ALL interior nodes;
#	%node2pa = ($node_id => $parent_id, ...) for all nodes except the top node;
#	$char_abs/pres is the character representing the 'absence'/'presence' state;
#
#	%node2blwise_gstat0 = ($node_id => \@blwise_gstat0, ...) represents the initial gap states for all nodes,
#	with $blwise_gstat0[$b] = $char_pres/abs being the state in the $b th block in the cluster;
#
#	%br2indels0 = ($branch_id => \@list_indels0, ...) for the input set of indels, with
#	@{$list_indels0[$id]} = ($stat_ue, $stat_le, \@indices_blk) describing the $id th indel event at the branch, with @indices_blk listing the indices in @{$blocks_in_cls};
#	
#	
#
# OUTPUT: (\%node2blwise_gstat, \%br2indels), which define the set of indel events after the recession, where
#	%node2blwise_gstat and %br2indels follow the same format as %node2blwise_gstat0 and %br2indels0,
#	respectively.
#
#	The subroutine returns undef if it failed.
#
sub recede_spec_deletion ($$$\%\%$$\%\%) {

	my ($br_del, $bl, $node_abs, $node2ch, $node2pa, $char_abs, $char_pres, $node2blwise_gstat0, $br2indels0) = @_;

    (print STDOUT ' ' x 5, "< Subroutine 'recede_spec_deletion' (Subject branch: $br_del; End-node with 'absence': $node_abs; Subject block: $bl) >\n\n") if ($TEST_LEVEL3d>0);

    if ($TEST_LEVEL3d>1) {
	print STDOUT ' ' x 5, "[ Input data ]\n\n";
	print STDOUT ' ' x 5, 'Content of %{$node2blwise_gstat0}:', "\n\n";
	print STDOUT ' ' x 5, join ("\t", 'Node_ID', "'block-wise,gap,states,(concatenated)'"), "\n\n";
	foreach my $node (sort {$a <=> $b} keys %{$node2blwise_gstat0}) {
	    my $cnct_gstats = join ('', @{$node2blwise_gstat0->{$node}});
	    print STDOUT ' ' x 5, join ("\t", $node, "'$cnct_gstats'"), "\n";
	}
	print STDOUT "\n\n", ' ' x 5, 'Content of %{$br2indels0}:', "\n\n";
	print STDOUT ' ' x 5, join ("\t", 'Branch_ID', 'stat_ue/stat_le/indices,of,involved,blocks', '...'), "\n\n";
	foreach my $br (sort {$a <=> $b} keys %{$br2indels0}) {
	    my $list_indels = $br2indels0->{$br};
	    my @out_indels = ();
	    foreach my $indel (@{$list_indels}) {
		my ($stat_ue, $stat_le, $indices_blk) = @{$indel};
		my $cnct_indices_blk = join (',', @{$indices_blk});
		push @out_indels, join ('/', $stat_ue, $stat_le, $cnct_indices_blk);
	    }
	    print STDOUT ' ' x 5, join ("\t", $br, @out_indels), "\n";
	}
	print STDOUT "\n\n";
    }

	my @cmpl_brs = ();
	if ($br_del == $node_abs) { # If 'absence' is at the lower-end. #
	    my $children = $node2ch->{$node_abs};
	    unless (defined $children) { 
		print STDOUT "[ERROR 'recede_spec_deletion'] CanNOT FIND the child nodes of the lower-end node '$node_abs' of the branch '$br_del', whose state is '$char_abs': $! !\n\n";
		return (undef, undef);
	    }
	    @cmpl_brs = @{$children};
	} else { # If 'absence' is at the upper-end. #
	    (defined $node2pa->{$node_abs}) and (push @cmpl_brs, $node_abs); # $node_abs is also an lower-end of the parent branch.
	    my $siblings = $node2ch->{$node_abs};
	    foreach my $sbl (@{$siblings}) { ($sbl == $br_del) or (push @cmpl_brs, $sbl); }
	}

	my ($stat0_ue, $stat0_le) = ($br_del == $node_abs) ?
		($char_pres, $char_abs) : ($char_abs, $char_pres);

	my @new_indels_brdel = ();
	my $sbjct_indices_blk;
	foreach my $indel (@{$br2indels0->{$br_del}}) { # 1st foreach-loop #
	    my ($stat_ue, $stat_le, $indices_blk) = @{$indel};
	    unless (($stat_ue eq $stat0_ue) and ($stat_le eq $stat0_le)) {
			# Skip if the patterns of indels don't match. #
		push @new_indels_brdel, $indel;
		next;
	    }
	    my ($indx_lm, $indx_rm) = @{$indices_blk}[0, $#{$indices_blk}];
	    if (($bl < $indx_lm) or ($indx_rm < $bl)) {
			# Skip if the subject block is outside the set. #
		push @new_indels_brdel, $indel;
		next;
	    }
	    my $if_belong=0;
	    foreach my $indx (@{$indices_blk}) { # Inner foreach-loop #
		if ($indx == $bl) {
		    $if_belong=1;
		    last;
		}
	    }			# End of the inner foreach-lop #
	    if ($if_belong) {
		$sbjct_indices_blk = $indices_blk;
	    } else {
		push @new_indels_brdel, $indel;
	    }
	}			# End of the 1st foreach-loop #

	unless (defined $sbjct_indices_blk) {
	    print STDOUT "[ERROR 'recede_spec_deletion'] CanNOT FIND an indel event  with the specified pattern ($stat0_ue -> $stat0_le) along the branch '$br_del': $! !\n\n";
	    return (undef, undef);
	}

		## Create a new map of indels onto branches. ##

	my %br2indels = %{$br2indels0};

		# A BUG fixed on May 21 (Mon), 2012. #
	if (@new_indels_brdel>0) {
	    $br2indels{$br_del} = \@new_indels_brdel;
	} else {
	    delete $br2indels{$br_del};
	}
	##$br2indels{$br_del} = \@new_indels_brdel;

	foreach my $cmpl_br (@cmpl_brs) { # 2nd foreach-loop #

		# A BUG fixed on May 21 (Mon), 2012.
		# (NOTE that, after the recession, $node_abs has the state $char_pres.) #
	    my ($stat_ue, $stat_le) = ($cmpl_br ==  $node_abs) ?
	    	($char_abs, $char_pres) : ($char_pres, $char_abs) ;
	    ##my ($stat_ue, $stat_le) = ($cmpl_br eq $node_abs) ?  ($char_abs, $char_pres) : ($char_pres, $char_abs) ;
	    ## my ($stat_ue, $stat_le) = ($cmpl_br eq $node_abs) ? ($char_pres, $char_abs) : ($char_abs, $char_pres) ;

	    my $set_indels = $br2indels{$cmpl_br};

		# Another BUG fixed on May 21 (Mon), 2012. #
	    my @new_set_indels = (defined $set_indels) ? @{$set_indels} : ();
	    push @new_set_indels, [$stat_ue, $stat_le, $sbjct_indices_blk];
	    $br2indels{$cmpl_br} = \@new_set_indels;
	    ##(defined $set_indels) or ($set_indels = $br2indels{$cmpl_br} = []);
	    ##push @{$set_indels}, [$stat_ue, $stat_le, $sbjct_indices_blk];

	}			# End of the 2nd foreach-loop #


		## Create a new map of blockwise states onto nodes. ##

	my %node2blwise_gstat = %{$node2blwise_gstat0};
	my @new_bw_gstat_nabs = @{$node2blwise_gstat{$node_abs}};

	foreach my $indx_blk (@{$sbjct_indices_blk}) { $new_bw_gstat_nabs[$indx_blk] = $char_pres; }
	$node2blwise_gstat{$node_abs} = \@new_bw_gstat_nabs;

    (print STDOUT "\n     < Subroutine 'recede_spec_deletion' ended />\n\n") if ($TEST_LEVEL3d>0);

	return (\%node2blwise_gstat, \%br2indels);

}	# End of the subroutine 'recede_spec_deletion' #


# incorporate_null_block:
#	This satellite subroutine of 'enum_psm_indel_scns_in_cls_blks'
#	incorporate a "null block", which is a block consisting only of $char_abs,
#	into a parsimonious scenario in a manner that minimizes the number of additional indel events.
#
#	[ MAJOR REVISION on Mar 22 (Sat), 2014]
#	The subroutine now uses a new subroutine, 'search_flanking_blocks_spt_odr2', in order to
#	carefully examine whether the newly introduced events can be absorbed
#	by their neighboring events.
#
# INPUT: ($bl, \@in_psm_scn, $char_abs, $char_pres, $topnode_id, \%node2pa, \%node2ch, $prev_minct_add_indels), where 
#	$bl is the index of the "null block" to be incorporated;
#
#	@in_psm_scn = (\%br2indels, \%node2blwise_gstat) is an input parsimonious scenario, where
#	%{$br2indels} = ($branch_id => \@list_indels, ...) for the set of indels, with
#	@{$list_indels[$id]} = ($stat_parent, $stat_node, \@indices_blk) describing the $id th indel event at the branch, with @indices_blk listing the indices in @{$blocks_in_cls};
#	%node2blwise_gstat = ($node_id => \@blwise_gstat, ...) for all nodes,
#	with $blwise_gstat[$b] = $char_pres/abs being the state in the $b th block in the cluster;
#
#	$char_abs/pres is the character representing the 'absence'/'presence' state;
#	$topnode_id is the ID of the top node;
#	%node2pa = ($node_id => $parent_id, ...) for all nodes except the top node;
#	%node2ch = ($node_id => \@child_nodes, ...) for all interior nodes;
#	$prev_minct_add_indels is the previous minimum number of additional indels introduced,
#	which should be either undef, 0, or 1.
#
# OUTPUT: ($curr_minct_add_indels, \@set_expanded_psm_scns), where
#	$curr_minct_add_indels is the minimum number of additional indels introduced in this very session;
#	@{$set_expanded_psm_scns[$ps]} = (\%br2newset_indels, \%node2new_blwise_gstat)
#	specifies the $ps th parsimonious scenario AFTER incorporating the null block in question,
#	with %br2newset_indels following the same format as %br2indels,
#	and %node2new_blwise_gstat following the same format as %node2blwise_gstat.
#
sub incorporate_null_block ($\@$$$\%\%$) {

	my ($bl, $in_psm_scn, $char_abs, $char_pres, $topnode_id, $node2pa, $node2ch, $prev_minct_add_indels) = @_;

	my ($br2indels, $node2blwise_gstat) = @{$in_psm_scn};

	my $top_blwise_gstats = $node2blwise_gstat->{$topnode_id};
	my $ct_blks = @{$top_blwise_gstats};

    (print STDOUT "  < Subroutine 'incorporate_null_block'  (Subject block ID = $bl; #{blocks} = $ct_blks) >\n\n") if ($TEST_LEVEL2inb>0);

		# First, examine the indel events involving the flanking blocks. #

	# %{$br2l/rflank_event} = ($br_id => [$stat_pa, $stat_node], ...) for the left/right-flanking event.
	#
	my ($br2lflank_event, $ct_lf_events) = ($bl>0) ?
	    locate_parsim_changes (%{$node2pa}, %{$node2blwise_gstat}, $bl-1) : ({}, 0) ;
	unless (defined $br2lflank_event) {
	    print STDOUT "[ERROR 'incorporate_null_block'] The subroutine 'locate_parsim_changes' FAILED on the left-flanking block of the $bl th block, which is 'null': $! !\n";
	    return (undef, undef);
	}
    (print STDOUT "   --- Subroutine 'locate_parsim_changes' ended (with ", '$ct_lf_events = ', $ct_lf_events, ") ...\n\n") if ($TEST_LEVEL2inb>0);

	my ($br2rflank_event, $ct_rf_events) = ($bl + 1 < $ct_blks) ?
	    locate_parsim_changes (%{$node2pa}, %{$node2blwise_gstat}, $bl+1) : ({}, 0) ;
	unless (defined $br2rflank_event) {
	    print STDOUT "[ERROR 'incorporate_null_block'] The subroutine 'locate_parsim_changes' FAILED on the right-flanking block of the $bl th block, which is 'null': $! !\n";
	    return (undef, undef);

	}
    (print STDOUT "   --- Subroutine 'locate_parsim_changes' ended (with ", '$ct_rf_events = ', $ct_rf_events, ") ...\n\n") if ($TEST_LEVEL2inb>0);

		# Indices of the left- and right-flanking blocks. #
		# (ADDED in creation of 'MyTreeMap_indels_spt_odr.pm' (on Mar 19 (Wed), 2014).) #
	my $indx_lflank_blk = ($bl>0) ? $bl - 1 : undef;
	my $indx_rflank_blk = ($bl < $ct_blks-1) ? $bl+1 : undef;

	my @br_lfl_events = keys %{$br2lflank_event};
	my @br_rfl_events = keys %{$br2rflank_event};
	my $br_flanking_events = union_nmarray (@br_lfl_events, @br_rfl_events);

   if ($TEST_LEVEL2inb>2) {
	print STDOUT "\n   [ Initial Interim Output ]\n\n";
	print STDOUT   '   %{$br2lflank_event} = ( # $br_id => [$state_ue, $state_le],', "\n";
	foreach my $br (sort {$a <=> $b} keys %{$br2lflank_event}) {
	 print STDOUT  '                        ', $br, ' => [', join (', ', @{$br2lflank_event->{$br}}), '],', "\n";
	}
	print STDOUT   '                          );', "\n\n";
	print STDOUT   '   %{$br2rflank_event} = ( # $br_id => [$state_ue, $state_le],', "\n";
	foreach my $br (sort {$a <=> $b} keys %{$br2rflank_event}) {
	 print STDOUT  '                        ', $br, ' => [', join (', ', @{$br2rflank_event->{$br}}), '],', "\n";
	}
	print STDOUT   '                          );', "\n\n";
	print STDOUT "\n";

   }

			# ADDED in MAJOR REVISION of 'MyTreeMap_indels_spt_odr.pm' (on Mar 22 (sat),2014). #
	my @set_all_nodes = sort {$a <=> $b} keys %{$node2pa};
	unshift @set_all_nodes, $topnode_id;


		# Examine whether the flanking indel events at either flanking block are
		# isolated or combine together with those at the other flanking block.

	my %br2compensating;
		#  = ($br_id => [$stat_node_lfl, $stat_node_rfl], ...),
		# for the branches where the left-flanking and right-flanking blocks experience the opposite indel events.

	my %br2ext_compensating; # (ADDED in MAJOR REVISION of 'incorporate_null_blk' on Mar 22 (SAt), 2014.) #
		## This stores a flanking event that could be compensated by another event that is not literally flanking but effectively flanking the null-block in quesiton. 
		# = ($br_id => [[$orig_stat_pa, $orig_stat_node, $sgn], [$rev_stat_pa, $rev_stat_node, $eff_lflk_blk, $ext_rflk_blk]], ...), where
		# $orig_stat_pa/node is the state at the parent/node for the original event,
		# $rev_stat_pa/node is that for the reversed event,
		# $efff_l/rflk_blk is the block effectively left-/right-flanking the reversed event.

	my %br2single;
		# Any indel event, except those in %br2compensating, could be in this category.
		# = ($br_id => [$stat_pa, $stat_node, $sgn], ...), where $sgn = -1, +1, or 0 if only left flanking, right flanking, or both has/have such an indel event, respectively.

	my %pv2triple; # = ($pivotal_node => \@triple, ...).
		# ALL of the parent and sibling branches have indel events, with pivotal node sharing $char_pres.
		# [ @{$triple[k]} = ($br_id, $sgn), where $sgn = -1, +1, or 0 if only left flanking, right flanking, or both has/have such an indel event, respectively. ] --- Obsolete as of Mar 22 (Sat), 2014.
		# @{$triple[k]} = ($br_id, $sgn, $lcl_lflk_blk, $lcl_rflk_blk), where $sgn = -1, +1, or 0 if only left flanking, right flanking, or both has/have such an indel event, respectively. $lcl_l/rflk_blk is the index specifying the block left-/right-flanking the event in question. (MODIFIED in revision on Mar 22 (Fri), 2014.)

	my %pv2combi; # = ($pivotal_node => \@combi, ...).
		# Only one among the parent and sibling branches has NO indel event, and the pivotal node shares $char_pres.
		# @{$combi[k]} = ($br_id, $sgn), where $sgn = -1, +1, or 0 if only left flanking, right flanking, or both has/have such an indel event, respectively.
		# The last element of @combi should be the event to be added onto the branch withOUT (effectively flanking) indel event (and in the $b th block).

	my %pv2already; # = ($node_id => 1, ...) for the pivotal nodes already examined.

	my $ct_nonadd_indels = 0; # #{indels with $curr_minct_add_indels = 0}

	my $ct_br_fl_events = @{$br_flanking_events};
    (print STDOUT "   +++ The 1st Process:  Sorting out the flanking indel events (along the $ct_br_fl_events branches). +++\n\n") if ($TEST_LEVEL2inb>1);

	foreach my $br (@{$br_flanking_events}) { # 1st main outer foreach-loop #

    (print STDOUT "    [ Branch ID = $br ]\n\n") if ($TEST_LEVEL2inb>1);

		# Skip the branch already examined. #
	    if ((defined $br2compensating{$br}) or (defined $br2ext_compensating{$br}) or (defined $br2single{$br})) { 
	    ##if ((defined $br2compensating{$br}) or (defined $br2single{$br})) { ...}
    (print STDOUT "     .. Already Examined ..\n\n") if ($TEST_LEVEL2inb>1);
		next;
	    }

	    my ($if_succ, $stat_pa, $stat_node, $sgn) = examine_flanking_events ($br, %{$br2lflank_event}, %{$br2rflank_event}, %br2compensating, $ct_nonadd_indels);
	    unless ($if_succ) {
		print STDOUT "[ERROR 'incorporate_null_block'] The subroutine 'examine_flanking_events' FAILED on the branch '$br': $! !\n";
		return (undef, undef);
	    }
    (print STDOUT "    --- Subroutine 'examine_flanking_events' ended ...\n\n") if ($TEST_LEVEL2inb>1);

	    unless (defined $sgn) {
		if (defined $br2compensating{$br}) {
    		    print STDOUT "[NOTICE] The branch '$br' is flanked by compensating indel events, so I will skip examining its complementary branches ...\n\n";
		    my $pa_br = $node2pa->{$br};
		    $pv2already{$br} = $pv2already{$pa_br} = 1;
		    next;
		} else {
		    print STDOUT "[ERROR 'incorporate_null_block'] ILLEGAL OUTPUT of 'examine_flanking_events': ", '$sgn', " is UNDEFINED, yet ", '$br2compensating{$br}', " is also UNDEFINED for the branch '$br': $! !\n";
		    return (undef, undef);
		}
	    }

		# Examine whether the reversed event, if introduced, could be absorbed by effectively flanking events. #
		# (ADDED in MAJOR REVISION of 'MyTreeMap_indels_spt_odr.pm' on Mar 22 (Sat), 2014.)

	    my @reverse_indel_event = ($stat_node, $stat_pa, [$bl]);

	    my ($if_success, $lflank_blk1, $rflank_blk1, $lflank_blk2, $rflank_blk2) = search_flanking_blocks_spt_odr2 ($node2pa->{$br}, $br, @reverse_indel_event, %{$node2blwise_gstat}, $char_abs, %{$node2ch}, @set_all_nodes);
	    unless ($if_success) {
		print STDOUT "[ERROR 'incorporate_null_block'] 'search_flanking_blocks_spt_odr2' ENDED while searching for flanking blocks of the reversed event of the event along the branch '$br': $! !\n";
		return (undef, undef);
	    }

# INPUT: ($node_ue, $node_le, \@sbjct_indel_event, \%node2blwise_gstat, $char_abs, \%node2ch, \@set_all_nodes), where
#	@sbjct_indel_event = ($stat_ue, $stat_le, \@indices_sb_blk) describes the subject indel event, with 


	    if ((defined $lflank_blk1) or (defined $rflank_blk1)) {

		$br2ext_compensating{$br} = [ [$stat_pa, $stat_node, $sgn], [$stat_node, $stat_pa, $lflank_blk1, $rflank_blk1] ];

		# %br2ext_compensating = ($br_id => [[$orig_stat_pa, $orig_stat_node, $sgn], [$rev_stat_pa, $rev_stat_node, $eff_lflk_blk, $ext_rflk_blk]], ...), where
		# $orig_stat_pa/node is the state at the parent/node for the original event,
		# $rev_stat_pa/node is that for the reversed event,
		# $efff_l/rflk_blk is the block effectively left-/right-flanking the reversed event.
		## This stores a flanking event that could be compensated by another event that is not literally flanking but effectively flanking the null-block in quesiton. 

	    } else {
		# END of "(ADDED in MAJOR REVISION of 'MyTreeMap_indels_spt_odr.pm' on Mar 22 (Sat), 2014.)" #

		$br2single{$br} = [$stat_pa, $stat_node, $sgn]; 

	    } # Also ADDED in MAJOR REVISION of 'MyTreeMap_indels_spt_odr.pm' on Mar 22 (Sat), 2014. #

	    my $pv; # Pivotal node.
	    my @complementary_brs = (); # element = [$br_id, $if_pv_eq_ue] for branches that 'complement' $br, with $if_pv_eq_ue = 1 if the pivotal node is the upper-end of the branch, = 0 if it is the lower-end.
	    if ($stat_node ne $char_abs) {
		# The lower-end of $br is the pivotal point.
		$pv = $br;
		if (defined $pv2already{$pv}) {
	(print STDOUT "    ... The pivotal node ($pv) was already examined ...\n\n") if ($TEST_LEVEL2inb>1);
		    next;
		}

		my $children = $node2ch->{$br};
		unless (defined $children) { # The 'pivotal point' is the exterior node.
	(print STDOUT "    ... The pivotal node ($pv) is exterior, so the branch '$br' should have NO compensatory branches ...\n\n") if ($TEST_LEVEL2inb>1);
		    next;
		}

		foreach my $ch (sort {$a <=> $b} @{$children}) { push @complementary_brs, [$ch, 1]; }

	    } else {
		# The upper-end of $br is the pivotal point.
		my $pa_br = $pv = $node2pa->{$br};
		if (defined $pv2already{$pv}) {
	(print STDOUT "    ... The pivotal node ($pv) was already examined ...\n\n") if ($TEST_LEVEL2inb>1);
		    next;
		}

			## A BUG fixed on May 15 (Tue), 2012. ##
		(defined $node2pa->{$pa_br}) and (push @complementary_brs, [$pa_br, 0]); # If $node2pa->{$pa_br} is undefined, there should not be a branch above it.
		## push @complementary_brs, [$pa_br, 0];
		my $siblings = $node2ch->{$pa_br};
		foreach my $sbl (sort {$a <=> $b} @{$siblings}) { ($sbl == $br) or (push @complementary_brs, [$sbl, 1]); }
	    }

	    my $ct_cmpl_brs = @complementary_brs;

	(print STDOUT "\n     { Pivotal node ID = $pv (#{complementary branches} = $ct_cmpl_brs) }.\n\n") if ($TEST_LEVEL2inb>1);

=set aside for later use
		# First, examine whether the pivotal node has 'presence' state in the both flanking blocks. #
		# (ADDED in MAJOR REVISION of 'MyTreeMap_indels_spt_odr.pm' (on Mar 22 (Fri), 2014).) #

	    my $blwise_gstat_pv = $node2blwise_gstat->{$pv};
	    my $gstat_pv_lflk = (defined $indx_lflank_blk) ? $blwise_gstat_pv->[$indx_lflank_blk] : undef;
	    my $gstat_pv_rflk = (defined $indx_rflank_blk) ? $blwise_gstat_pv->[$indx_rflank_blk] : undef;

	## ($br2indels, $node2blwise_gstat) = @{$in_psm_scn};
	## $indx_lflank_blk = ($bl>0) ? $bl - 1 : undef;
	## $indx_rflank_blk = ($bl < $ct_blks-1) ? $bl+1 : undef;

		# Then, examine more carefully. #
=cut

	    my @combi = ([$br, $sgn]);
	    my @no_event = (); # element = $br_id, for the branches withOUT events with $char_pres at the pivotal node.

	    foreach my $br_info (@complementary_brs) { # Main middle foreach-loop #
		my ($br_c, $if_pv_eq_ue) = @{$br_info};
		my $compensating = $br2compensating{$br_c};

		if (defined $compensating) {
		    ##print STDOUT "[WARNING 'incorporate_null_block'] The compensatory branch '$br_c' has compensating flanking indel events (, which is actually impossible under the current strategy) !!\n\n"; --- DISABLED in MAJOR REVISION of 'MyTreeMap_indels_spt_odr.pm' (on Mar 22 (Sat), 2014). #

		    ##push @no_event, $br_c, $br_c;
		    ##last;

			# RESURRECT the operations 
		    my $sgn_c = ($compensating->[0] eq $char_abs) ? -1 : 1; # Regard that the pivotal is on the upper-end. #
		    $if_pv_eq_ue or ($sgn_c = - $sgn_c); # Pivotal was actually on the lower-end. #
		    push @combi, [$br_c, $sgn];
		    next;
		}

			# ADDED in MAJOR REVISION on Mar 22 (Sat), 2014. #
		my $ext_compensating = $br2ext_compensating{$br_c};
		if (defined $ext_compensating) { # In this case, focus only on the immediately flanking event.

		    my $orig_event = $ext_compensating->[0];
		    my $stat_pv_c = $if_pv_eq_ue ? $orig_event->[0] : $orig_event->[1];
		    my $sgn_c = $orig_event->[2];

		    if ($stat_pv_c eq $char_abs) {
			push @no_event, $br_c;
		    } else {
			push @combi, [$br_c, $sgn_c];
		    }
		    next;
		
		# %br2ext_compensating = ($br_id => [[$orig_stat_pa, $orig_stat_node, $sgn], [$rev_stat_pa, $rev_stat_node, $eff_lflk_blk, $ext_rflk_blk]], ...), where
		# $orig_stat_pa/node is the state at the parent/node for the original event,
		# $rev_stat_pa/node is that for the reversed event,
		# $efff_l/rflk_blk is the block effectively left-/right-flanking the reversed event.
		## This stores a flanking event that could be compensated by another event that is not literally flanking but effectively flanking the null-block in quesiton. 

		}

		my $single = $br2single{$br_c};
		if (defined $single) {
		    my $stat_pv_c = $if_pv_eq_ue ? $single->[0] : $single->[1];
		    my $sgn_c = $single->[2];
		    if ($stat_pv_c eq $char_abs) {
			push @no_event, $br_c;
		    } else {
			push @combi, [$br_c, $sgn_c];
		    }
		    next;
		}

		my ($if_succ2, $stat_pa_c, $stat_node_c, $sgn_c) = examine_flanking_events ($br_c, %{$br2lflank_event}, %{$br2rflank_event}, %br2compensating, $ct_nonadd_indels);
		unless ($if_succ2) {
		    print STDOUT "[ERROR 'incorporate_null_block'] The subroutine 'examine_flanking_events' FAILED on the branch '$br_c': $! !\n";
		    return (undef, undef);
		}
	(print STDOUT "    --- Subroutine 'examine_flanking_events' ended on the compensatory branch '$br_c' ...\n\n") if ($TEST_LEVEL2inb>1);

		unless (defined $stat_pa_c) { # No indel events. (or two compensating events). #

			# ADDED in MAJOR REVISION of 'MyTreeMap_indels_spt_odr.pm' on Mar 22 (Sat), 2014. #
		    if (defined $br2compensating{$br_c}) {
			my $sgn_c = ($br2compensating{$br_c}->[0] eq $char_abs) ? -1 : 1; # Regard that the pivotal is on the upper-end. #
			$if_pv_eq_ue or ($sgn_c = - $sgn_c); # Pivotal was actually on the lower-end. #
			push @combi, [$br_c, $sgn];

		    } else {
			# End of "ADDED in MAJOR REVISION of 'MyTreeMap_indels_spt_odr.pm' on Mar 22 (Sat), 2014." #
			push @no_event, $br_c;

		    } # Also ADDED in MAJOR REVISION of 'MyTreeMap_indels_spt_odr.pm' on Mar 22 (Sat), 2014. #

		    next;
		}


		# Examine whether the reversed event, if introduced, could be absorbed by effectively flanking events. #
		# (ADDED in MAJOR REVISION of 'MyTreeMap_indels_spt_odr.pm' on Mar 22 (Sat), 2014.)

		my @reverse_indel_event_c = ($stat_node_c, $stat_pa_c, [$bl]);

		my ($if_success_c, $lflank_blk1_c, $rflank_blk1_c, $lflank_blk2_c, $rflank_blk2_c) = search_flanking_blocks_spt_odr2 ($node2pa->{$br_c}, $br_c, @reverse_indel_event_c, %{$node2blwise_gstat}, $char_abs, %{$node2ch}, @set_all_nodes);
		unless ($if_success_c) {
			print STDOUT "[ERROR 'incorporate_null_block'] 'search_flanking_blocks_spt_odr2' ENDED while searching for flanking blocks of the reversed event of the event along the branch '$br_c' emanating from the pivotal node '$pv': $! !\n";
			return (undef, undef);
		}

		if ((defined $lflank_blk1_c) or (defined $rflank_blk1_c)) {

			$br2ext_compensating{$br_c} = [ [$stat_pa_c, $stat_node_c, $sgn_c], [$stat_node_c, $stat_pa_c, $lflank_blk1_c, $rflank_blk1_c] ];

			# %br2ext_compensating = ($br_id => [[$orig_stat_pa, $orig_stat_node, $sgn], [$rev_stat_pa, $rev_stat_node, $eff_lflk_blk, $ext_rflk_blk]], ...), where
			# $orig_stat_pa/node is the state at the parent/node for the original event,
			# $rev_stat_pa/node is that for the reversed event,
			# $efff_l/rflk_blk is the block effectively left-/right-flanking the reversed event.
			## This stores a flanking event that could be compensated by another event that is not literally flanking but effectively flanking the null-block in quesiton. 

		} else {
		    # END of "(ADDED in MAJOR REVISION of 'MyTreeMap_indels_spt_odr.pm' on Mar 22 (Sat), 2014.)" #

		    $br2single{$br_c} = [$stat_pa_c, $stat_node_c, $sgn_c]; 

		} # Also ADDED in MAJOR REVISION of 'MyTreeMap_indels_spt_odr.pm' on Mar 22 (Sat), 2014. #

		my $stat_pv_c = $if_pv_eq_ue ? $stat_pa_c : $stat_node_c;
		if ($stat_pv_c eq $char_abs) {
		    push @no_event, $br_c;
		} else {
		    push @combi, [$br_c, $sgn_c];
		}
	    }				# End of the main middle foreach-loop #

	    $pv2already{$pv} = 1;
	    my $ct_no_event = @no_event;

	    if ($ct_no_event>1) { # We cannot use collectively the indel events around the pivotal node. #
    (print STDOUT "      ... The pivotal node '$pv' has $ct_no_event branches that canNOT be used to compensate for the indel along the branch '$br', thus it is DISMISSED ...\n\n") if ($TEST_LEVEL2inb>1);
		next;
	    }

	    if (@no_event<1) { # The indel events around the pivotal node can completely absorbe the "null" block. #

    (print STDOUT "      ... The indel events around the pivotal node '$pv' can COMPLETELY absorbe the 'null' block ...") if ($TEST_LEVEL2inb>1);

		$pv2triple{$pv} = \@combi;
		$ct_nonadd_indels++;

	    } else { # There is only one branch which has no flanking indel events. #

			# First, examine whether the remaining event could be absorbed by effectively flanking events. #
			# (ADDED in MAJOR REVISION of 'MyTreeMap_indels_spt_odr.pm' on Mar 22 (SAt), 2014.) #

		my $br_res = $no_event[0];
		my @remaining_event = ($br_res == $pv) ? ($char_abs, $char_pres, [$bl]) : ($char_pres, $char_abs, [$bl]);
		my ($if_success_r, $lflank_blk1_r, $rflank_blk1_r, $lflank_blk2_r, $rflank_blk2_r) = search_flanking_blocks_spt_odr2 ($node2pa->{$br_res}, $br_res, @remaining_event, %{$node2blwise_gstat}, $char_abs, %{$node2ch}, @set_all_nodes);
		unless ($if_success_r) {
			print STDOUT "[ERROR 'incorporate_null_block'] 'search_flanking_blocks_spt_odr2' ENDED while searching for flanking blocks of the 'remaining' event along the branch '$br_res' emanating from the pivotal node '$pv': $! !\n";
			return (undef, undef);
		}
# INPUT: ($node_ue, $node_le, \@sbjct_indel_event, \%node2blwise_gstat, $char_abs, \%node2ch, \@set_all_nodes), where
#	@sbjct_indel_event = ($stat_ue, $stat_le, \@indices_sb_blk) describes the subject indel event, with 

		if ((defined $lflank_blk1_r) or (defined $rflank_blk1_r)) {
			# In this case, the 'remaining' event should also be absorbed, therefore incorporate it into an irregular triple.

    (print STDOUT "      ... The indel events around the pivotal node '$pv', with the event along the branch '$br_res' not immediately but effectively flanking the block '$bl', can COMPLETELY absorbe the 'null' block ...") if ($TEST_LEVEL2inb>1);

		    push @combi, [$br_res, undef, $lflank_blk1_r, $rflank_blk1_r];
		    $pv2triple{$pv} = \@combi;
		    $ct_nonadd_indels++;

			# %pv2triple; # = ($pivotal_node => \@triple, ...).
			# ALL of the parent and sibling branches have indel events, with pivotal node sharing $char_pres.
			# @{$triple[k]} = ($br_id, $sgn, $lcl_lflk_blk, $lcl_rflk_blk), where $sgn = -1, +1, or 0 if only left flanking, right flanking, or both has/have such an indel event, respectively. $lcl_l/rflk_blk is the index specifying the block left-/right-flanking the event in question. (MODIFIED in revision on Mar 22 (Fri), 2014.)

		} else {
		    # END of "(ADDED in MAJOR REVISION of 'MyTreeMap_indels_spt_odr.pm' on Mar 22 (Sat), 2014.)" #

    (print STDOUT "      ... The indel events around the pivotal node '$pv' can absorbe the 'null' block by introducing JUST ONE ADDITIONAL event ...\n\n") if ($TEST_LEVEL2inb>1);


		    push @combi, \@no_event;
		    $pv2combi{$pv} = \@combi;

		} # Also ADDED in MAJOR REVISION of 'MyTreeMap_indels_spt_odr.pm' on Mar 22 (Sat), 2014. #

	    } # END of "if(@no_event<1) {...} else {...}".

	}			# End of the 1st main outer foreach-loop #

		# Filter the potential expanded scenarios. #

	if ((defined $prev_minct_add_indels) and ($prev_minct_add_indels == 0) and ($ct_nonadd_indels == 0)) {
		# The resulting expanded scenarios will NOT be used anyway. #
    (print STDOUT "\n    < Subroutine 'incorporate_null_block' PREMATURELY Ended, because no expanded scenarios to be produced here will even tie the existing one(s). />\n\n") if ($TEST_LEVEL2inb>0);
	    return (1, undef, undef);
	} 

   if ($TEST_LEVEL2inb>2) {

	print STDOUT "\n    [ Interim Output resulting from the 1st main outer foreach-loop ]\n\n";

	print STDOUT   '     %br2compensating = ( # $br_id => [$stat_node_lfl, $stat_node_rfl],', "\n";
	foreach my $br (sort {$a<=> $b} keys %br2compensating) {
	  print STDOUT '                        ', $br, ' => [', join (',', @{$br2compensating{$br}}), '],', "\n";
	}
	print STDOUT   '                         );', "\n\n";

		# ADDED in MAJOR REVISION of 'MyTreeMap_indels_spt_odr.pm' (on  Mar 22 (Sat), 2014). #
	print STDOUT   '     %br2ext_compensating = ( # $br_id => [[$orig_stat_pa, $orig_stat_node, $sgn], [$rev_stat_pa, $rev_stat_node, $eff_lflk_blk, $ext_rflk_blk]],', "\n";
	foreach my $br (sort {$a <=> $b} keys %br2ext_compensating) {
	  my @out = ();
	  foreach my $br_info (@{$br2ext_compensating{$br}}) { push @out, join (',', @{$br_info}); }
	  print STDOUT '                      ', $br, ' => [ [', join ('], [', @out), '] ],', "\n";
	}
	print STDOUT   '                         );', "\n\n";


	print STDOUT   '     %br2single = ( # $br_id => [$stat_pa, $stat_node, $sgn],', "\n";
	foreach my $br (sort {$a <=> $b} keys %br2single) {
	  print STDOUT '                        ', $br, ' => [', join (', ', @{$br2single{$br}}), '],', "\n";
	}
	print STDOUT   '                         );', "\n\n";

	print STDOUT   '     %pv2triple = ( # $pivotal_node => [ [$br_id,$sgn(,$lcl_lflank_blk,$lcl_rflank_blk)], ... ],', "\n";
	foreach my $pv (sort {$a <=> $b} keys %pv2triple) {
	  my @out = ();
	  foreach my $br_info (@{$pv2triple{$pv}}) { push @out, join (',', @{$br_info}); }
	  print STDOUT '                      ', $pv, ' => [ [', join ('], [', @out), '] ],', "\n";
	}
	print STDOUT   '                         );', "\n\n";

	print STDOUT   '     %pv2combi = ( # $pivotal_node => [ [$br_id,$sgn], ...],', "\n";
	foreach my $pv (sort {$a <=> $b} keys %pv2combi) {
	  my @out = ();
	  foreach my $br_info (@{$pv2combi{$pv}}) { push @out, join (',', @{$br_info}); }
	  print STDOUT '                      ', $pv, ' => [ [', join ('], [', @out), '] ],', "\n";
	}
	print STDOUT   '                         );', "\n\n";

	print STDOUT "\n";

	## my %pv2already; # = ($node_id => 1, ...) for the pivotal nodes already examined.

   } # End of "if ($TEST_LEVEL2inb>2) {...}"

		# Now, expand the input parsimonious scenario
		# by incorporating the null block.

	# @{$set_expanded_psm_scns[$ps]} = (\%br2newset_indels, \%node2new_blwise_gstat)
	# specifies the $ps th parsimonious scenario AFTER incorporating the null block in question,
	# with %br2newset_indels following the same format as %br2indels,
	# and %node2new_blwise_gstat following the same format as %node2blwise_gstat.
	#
	my @set_expanded_psm_scns0 = ();
	##my @indices_sb_blk = ($bl); # The "subject blocks" to be absorbed. # As a PRECAUTIONARY MEASURE, MOVED this sentence IMMEDIATELY BEFORE each 'incorporate_new_event' (on Mar 21 (Fri), 2014). #

	# my ($br2indels, $node2blwise_gstat) = @{$in_psm_scn};


    (print STDOUT "   +++ The 2nd Process:   Incorporate the 'null' block into pairs of compensating flanking events (along the ", scalar (keys %br2compensating), " branches). +++\n\n") if ($TEST_LEVEL2inb>1);

	foreach my $br (sort {$a <=> $b} keys %br2compensating) { # The 2nd main outer foreach-loop #

    (print STDOUT "    [ Branch ID = $br ]\n\n") if ($TEST_LEVEL2inb>1);

	    my %new_br2indels = %{$br2indels};
	    ##my %new_node2blwise_gstat = %{$node2blwise_gstat};

	    foreach my $new_stat_le (@{$br2compensating{$br}}) { # Middle foreach-loop #
	     ## my %br2compensating;
		#  = ($br_id => [$stat_node_lfl, $stat_node_rfl], ...),
		# for the branches where the left-flanking and right-flanking blocks experience the opposite indel events.

		my $new_stat_ue = ($new_stat_le eq $char_abs) ? $char_pres : $char_abs ;
		my @to_be_absorbed = ($br, $new_stat_ue, $new_stat_le);

		my @indices_sb_blk = ($bl); # The "subject blocks" to be absorbed. # As a PRECAUTIONARY MEASURE, MOVED this sentence IMMEDIATELY BEFORE each 'incorporate_new_event' (on Mar 21 (Fri), 2014). #

			# MODIFIED in creation of 'MyTreeMap_indels_spt_odr.pm'. #
		my $if_absorbed = incorporate_new_event_spt_odr (@to_be_absorbed, @indices_sb_blk, %new_br2indels, $indx_lflank_blk, $indx_rflank_blk);
		##my $if_absorbed = incorporate_new_event (@to_be_absorbed, @indices_sb_blk, %new_br2indels, %{$node2blwise_gstat}, $char_abs, %{$node2pa});
		unless (defined $if_absorbed) {
		     print STDOUT "[ERROR 'incorporate_null_block'] The subroutine 'incorporate_new_event_spt_odr' FAILED to incorporate the event ($new_stat_ue -> $new_stat_le), which is one of the compensating events involving the block $bl, along the branch $br: $! !\n";
		    return (undef, undef);
	        }
	        unless ($if_absorbed) { # The new event was NOT absorbed into any existing event. #
		     print STDOUT "[ERROR 'incorporate_null_block'] The subroutine 'incorporate_new_event_spt_odr' DID NOT ABSORB the event ($new_stat_ue -> $new_stat_le), which is one of the compensating events involving the block $bl, along the branch $br: $! !\n";
		    return (undef, undef);
		}
    (print STDOUT "     ... Subroutine 'incorporate_new_event_spt_odr' successfully absorbed the event ($new_stat_ue -> $new_stat_le), which is one of the compensating events involving the block $bl, along the branch $br...\n\n") if ($TEST_LEVEL2inb>1);

	    }			# End of the middle foreach-loop #

	    push @set_expanded_psm_scns0, [\%new_br2indels, $node2blwise_gstat];

	}			# End of the 2nd main outer foreach-loop #


		## ADDED in MAJOR REVISION of 'MyTreeMap_indels_spt_odr.pm' (on Mar 23 (Sun), 2014). ##

    (print STDOUT "   +++ The 2' th Process:   Incorporate the 'null' block into pairs of compensating EFFECTIVELY flanking events (along the ", scalar (keys %br2ext_compensating), " branches). +++\n\n") if ($TEST_LEVEL2inb>1);

	foreach my $br (sort {$a <=> $b} keys %br2ext_compensating) { # The 2' th main outer foreach-loop #

			# %br2ext_compensating = ($br_id => [[$orig_stat_pa, $orig_stat_node, $sgn], [$rev_stat_pa, $rev_stat_node, $eff_lflk_blk, $ext_rflk_blk]], ...), where
			# $orig_stat_pa/node is the state at the parent/node for the original event,
			# $rev_stat_pa/node is that for the reversed event,
			# $efff_l/rflk_blk is the block effectively left-/right-flanking the reversed event.
			## This stores a flanking event that could be compensated by another event that is not literally flanking but effectively flanking the null-block in quesiton. 

    (print STDOUT "    [ Branch ID = $br ]\n\n") if ($TEST_LEVEL2inb>1);

	    my %new_br2indels = %{$br2indels};
	    ##my %new_node2blwise_gstat = %{$node2blwise_gstat};
	    my $ext_compensating_events = $br2ext_compensating{$br};

	    foreach my $ev (0, 1) { # Middle foreach-loop (over events). 

		my ($new_stat_ue, $new_stat_le) = @{$ext_compensating_events->[$ev]}[0,1];

		my ($new_lflnk_blk, $new_rflnk_blk) = ($ev == 1) ? @{$ext_compensating_events->[$ev]}[2,3] : ($indx_lflank_blk, $indx_rflank_blk);
		(defined $new_lflnk_blk) or ($new_lflnk_blk = $indx_lflank_blk);
		(defined $new_rflnk_blk) or ($new_rflnk_blk = $indx_rflank_blk);

		my @to_be_absorbed = ($br, $new_stat_ue, $new_stat_le);

		my @indices_sb_blk = ($bl); # The "subject blocks" to be absorbed.


		     ## FURTHER MODIFIED in MAJOR REVISION of 'MyTreeMap_indels_spt_odr.pm' (on Mar 23 (Sun), 2014). ##
		my $if_absorbed = incorporate_new_event_spt_odr (@to_be_absorbed, @indices_sb_blk, %new_br2indels, $new_lflnk_blk, $new_rflnk_blk);
		##	# MODIFIED in creation of 'MyTreeMap_indels_spt_odr.pm'. #
		##my $if_absorbed = incorporate_new_event_spt_odr (@to_be_absorbed, @indices_sb_blk, %new_br2indels, $indx_lflank_blk, $indx_rflank_blk);
		####my $if_absorbed = incorporate_new_event (@to_be_absorbed, @indices_sb_blk, %new_br2indels, %{$node2blwise_gstat}, $char_abs, %{$node2pa});
		unless (defined $if_absorbed) {
		     print STDOUT "[ERROR 'incorporate_null_block'] The subroutine 'incorporate_new_event_spt_odr' FAILED to incorporate the event ($new_stat_ue -> $new_stat_le), which is the $ev th of the two EFFECTIVELY compensating events involving the block $bl, along the branch $br: $! !\n";
		    return (undef, undef);
	        }
	        unless ($if_absorbed) { # The new event was NOT absorbed into any existing event. #
		     print STDOUT "[ERROR 'incorporate_null_block'] The subroutine 'incorporate_new_event_spt_odr' DID NOT ABSORB the event ($new_stat_ue -> $new_stat_le), which is the $ev th of the two EFFECTIVELY compensating events involving the block $bl, along the branch $br: $! !\n";
		    return (undef, undef);
		}
    (print STDOUT "     ... Subroutine 'incorporate_new_event_spt_odr' successfully absorbed the event ($new_stat_ue -> $new_stat_le), which is the $ev th of the two EFFECTIVELY compensating events involving the block $bl, along the branch $br...\n\n") if ($TEST_LEVEL2inb>1);

	    }			# End of the middle foreach-loop (over events). #

	    push @set_expanded_psm_scns0, [\%new_br2indels, $node2blwise_gstat];

	}			# End of the 2' th main outer foreach-loop #


		## END of "ADDED in MAJOR REVISION of 'MyTreeMap_indels_spt_odr.pm' (on Mar 23 (Sun), 2014)." ##


    (print STDOUT "   +++ The 3rd Process:   Incorporate the 'null' block into perfect combinations of flanking events (around the ", scalar (keys %pv2triple), " pivotal nodes). +++\n\n") if ($TEST_LEVEL2inb>1);

	foreach my $pv (sort {$a <=> $b} keys %pv2triple) { # The 3rd main outer foreach-loop #
		## my %pv2triple; # = ($pivotal_node => \@triple, ...).
		# ALL of the parent and sibling branches have indel events, with pivotal node sharing $char_pres.
		# [ @{$triple[k]} = ($br_id, $sgn), where $sgn = -1, +1, or 0 if only left flanking, right flanking, or both has/have such an indel event, respectively. ] --- OBSOLETE.
		# @{$triple[k]} = ($br_id, $sgn, $lcl_lflk_blk, $lcl_rflk_blk), where $sgn = -1, +1, or 0 if only left flanking, right flanking, or both has/have such an indel event, respectively. $lcl_l/rflk_blk is the index specifying the block left-/right-flanking the event in question. (MODIFIED in revision on Mar 22 (Fri), 2014.)

	    my $surrounding_brs = $pv2triple{$pv};
	    my $ct_surr_brs = @{$surrounding_brs};

	(print STDOUT "    [ Pivotal node = $pv (#{surrounding branches} = $ct_surr_brs) ]\n\n") if ($TEST_LEVEL2inb>1);

	    my %new_br2indels = %{$br2indels};
	    my %new_node2blwise_gstat = %{$node2blwise_gstat};

	    for (my $i=0; $i<$ct_surr_brs; $i++) { # Middle for-loop (over surrounding branches). #

		my $br_info = $surrounding_brs->[$i];

		
			## MODIFIED in MAJOR REVISION of 'MyTreeMap_indels_spt_odr.pm' (on Mar 23 (Sun), 2014). ##
		my ($br, $sgn, $new_lflnk_blk, $new_rflnk_blk) = @{$br_info};
		(defined $new_lflnk_blk) or ($new_lflnk_blk = $indx_lflank_blk);
		(defined $new_rflnk_blk) or ($new_rflnk_blk = $indx_rflank_blk);
		##my ($br, $sgn) = @{$br_info};

	(print STDOUT "       { The $i th branch (branch ID = $br) }\n") if ($TEST_LEVEL2inb>1);

		my ($new_stat_ue, $new_stat_le) = ($br eq $pv) ? 
			($char_abs, $char_pres) : ($char_pres, $char_abs) ;
		my @to_be_absorbed = ($br, $new_stat_ue, $new_stat_le);

		my @indices_sb_blk = ($bl); # The "subject blocks" to be absorbed. # As a PRECAUTIONARY MEASURE, MOVED this sentence IMMEDIATELY BEFORE each 'incorporate_new_event' (on Mar 21 (Fri), 2014). #

			## FURTHER MODIFIED in MAJOR REVISION of 'MyTreeMap_indels_spt_odr.pm' (on Mar 23 (Sun), 2014). ##
		my $if_absorbed = incorporate_new_event_spt_odr (@to_be_absorbed, @indices_sb_blk, %new_br2indels, $new_lflnk_blk, $new_rflnk_blk);
		##	# MODIFIED in creation of 'MyTreeMap_indels_spt_odr.pm'. #
		##my $if_absorbed = incorporate_new_event_spt_odr (@to_be_absorbed, @indices_sb_blk, %new_br2indels, $indx_lflank_blk, $indx_rflank_blk);
		####my $if_absorbed = incorporate_new_event (@to_be_absorbed, @indices_sb_blk, %new_br2indels, %new_node2blwise_gstat, $char_abs, %{$node2pa});
		unless (defined $if_absorbed) {
		     print STDOUT "[ERROR 'incorporate_null_block'] The subroutine 'incorporate_new_event_spt_odr' FAILED to incorporate the event ($new_stat_ue -> $new_stat_le) of the block $bl along the branch $br (with the pivotal node $pv): $! !\n\n";
		    return (undef, undef);
	        }
	        unless ($if_absorbed) { # The new event was NOT absorbed into any existing event. #
		     print STDOUT "[ERROR 'incorporate_null_block'] The subroutine 'incorporate_new_event_spt_odr' DID NOT ABSORB the event ($new_stat_ue -> $new_stat_le) of the block $bl along the branch $br (with the pivotal node $pv): $! !\n\n";
		    return (undef, undef);
		}

	(print STDOUT "    ... Subroutine 'incorporate_new_event_spt_odr' successfully absorbed the event ($new_stat_ue -> $new_stat_le) of the block $bl along the branch $br (with the pivotal node $pv) ...\n\n") if ($TEST_LEVEL2inb>1);

	    }			# End of the middle for-loop (over surrounding branches). #

	    # Flip the state at the pivotal node (in the block in question) #

	    my @blwise_gstat_pv = @{$new_node2blwise_gstat{$pv}};
	    $blwise_gstat_pv[$bl] = $char_pres;
	    $new_node2blwise_gstat{$pv} = \@blwise_gstat_pv;

	    push @set_expanded_psm_scns0, [\%new_br2indels, \%new_node2blwise_gstat];

	(print STDOUT "\n     ~~~ Finished processing the pivotal node = $pv ~~~\n\n") if ($TEST_LEVEL2inb>1);

	}			# End of the 3rd main outer foreach-loop #


	if (@set_expanded_psm_scns0>0) { # There is at least one expanded scenario with NO additional event introduced. #
	    my $ct_exp_psm_scns0 = @set_expanded_psm_scns0;
    (print STDOUT "\n   < Subroutine 'incorporate_null_block' normally Ended (with $ct_exp_psm_scns0 PERFECTly expanded parsimonious scenarios) />\n\n") if ($TEST_LEVEL2inb>0);

	    return (0, \@set_expanded_psm_scns0);

	} elsif ((defined $prev_minct_add_indels) and ($prev_minct_add_indels == 0)) {
		# Going further is useless. #
    (print STDOUT "\n    < Subroutine 'incorporate_null_block' PREMATURELY Ended, because no perfectly expanded scenarios were produced here, while there already exist some such scenarios. />\n\n") if ($TEST_LEVEL2inb>0);
	    return (1, undef);
	}

# OUTPUT: ($curr_minct_add_indels, \@set_expanded_psm_scns), where
#	$curr_minct_add_indels is the minimum number of additional indels introduced in this very session;

	## my ($b, $in_psm_scn, $char_abs, $char_pres, $topnode_id, $node2pa, $node2ch, $prev_minct_add_indels) = @_;

		# Basically, the following processes will
		# incorporate the null block by introducing an additional indel event, which will not be absorbed.

    (print STDOUT "   +++ The 4th Process:   Incorporate the 'null' block into pairs, each consisting of an existing flanking event and a new compensatory event (along the ", scalar (keys %br2single), " branches). +++\n\n") if ($TEST_LEVEL2inb>1);

	my @set_expanded_psm_scns = ();

	foreach my $br (sort {$a <=> $b} keys %br2single) { # The 4th main outer foreach-loop #
	## my %br2single;
		# Any indel event, except those in %br2compensating, could be in this category.
		# = ($br_id => [$stat_pa, $stat_node, $sgn], ...), where $sgn = -1, +1, or 0 if only left flanking, right flanking, or both has/have such an indel event, respectively.

    (print STDOUT "    [ Branch ID = $br ]\n\n") if ($TEST_LEVEL2inb>1); 

	   my ($new_stat_ue, $new_stat_le, $sgn) = @{$br2single{$br}};

	   my %new_br2indels = %{$br2indels};
	   ## my %new_node2blwise_gstat = %{$node2blwise_gstat};

	    my @to_be_absorbed = ($br, $new_stat_ue, $new_stat_le);

		my @indices_sb_blk = ($bl); # The "subject blocks" to be absorbed. # As a PRECAUTIONARY MEASURE, MOVED this sentence IMMEDIATELY BEFORE each 'incorporate_new_event' (on Mar 21 (Fri), 2014). #

			# MODIFIED in creation of 'MyTreeMap_indels_spt_odr.pm'. #
	    my $if_absorbed = incorporate_new_event_spt_odr (@to_be_absorbed, @indices_sb_blk, %new_br2indels, $indx_lflank_blk, $indx_rflank_blk);
	    ##my $if_absorbed = incorporate_new_event (@to_be_absorbed, @indices_sb_blk, %new_br2indels, %{$node2blwise_gstat}, $char_abs, %{$node2pa});
	    unless (defined $if_absorbed) {
		print STDOUT "[ERROR 'incorporate_null_block'] The subroutine 'incorporate_new_event_spt_odr' FAILED to incorporate the event ($new_stat_ue -> $new_stat_le), which was to be absorved, involving the block $bl along the branch $br: $! !\n\n";
		return (undef, undef);
	    }
	    unless ($if_absorbed) { # The new event was NOT absorbed into any existing event. #
		print STDOUT "[ERROR 'incorporate_null_block'] The subroutine 'incorporate_new_event_spt_odr' DID NOT ABSORB the event ($new_stat_ue -> $new_stat_le), which was to be absorved, involving the block $bl along the branch $br: $! !\n\n";
		return (undef, undef);
	    }
	(print STDOUT "      ... Subroutine 'incorporate_new_event_spt_odr' successfully absorved the event ($new_stat_ue -> $new_stat_le), which was to be absorved, involving the block $bl along the branch $br ...\n\n") if ($TEST_LEVEL2inb>1);

	    my @additional = ($br, $new_stat_le, $new_stat_ue);

		my @indices_sb_blk2 = ($bl); # The "subject blocks" to be absorbed. # As a PRECAUTIONARY MEASURE, MOVED this sentence IMMEDIATELY BEFORE each 'incorporate_new_event' (on Mar 21 (Fri), 2014). #

			# MODIFIED in creation of 'MyTreeMap_indels_spt_odr.pm'. #
	    my $if_absorbed2 = incorporate_new_event_spt_odr (@additional, @indices_sb_blk2, %new_br2indels, $indx_lflank_blk, $indx_rflank_blk);
	    ##my $if_absorbed2 = incorporate_new_event_spt_odr (@additional, @indices_sb_blk, %new_br2indels, $indx_lflank_blk, $indx_rflank_blk);
	    ##my $if_absorbed2 = incorporate_new_event (@additional, @indices_sb_blk, %new_br2indels, %{$node2blwise_gstat}, $char_abs, %{$node2pa});
	    unless (defined $if_absorbed2) {
		print STDOUT "[ERROR 'incorporate_null_block'] The subroutine 'incorporate_new_event_spt_odr' FAILED to incorporate the ADDITINAL event ($new_stat_le -> $new_stat_ue), involving the block $bl along the branch $br: $! !\n\n";
		return (undef, undef);
	    }
		# A Bug FIXED on May 14 (Mon), 2012. #
	    if ($if_absorbed2) { # The new event was somehow absorbed into any existing event. #
	    ##if ($if_absorbed) {...} # The new event was somehow absorbed into any existing event. #
		print STDOUT "[WARNING 'incorporate_null_block'] Somehow, the subroutine 'incorporate_new_event_spt_odr' ABSORBED the ADDITIONAL event ($new_stat_le -> $new_stat_ue), involving the block $bl along the branch $br !!\n\n";

	        push @set_expanded_psm_scns0, [\%new_br2indels, $node2blwise_gstat];
	    } else {
	(print STDOUT "    ... Subroutine 'incorporate_new_event_spt_odr' successfully incorporated (while not absorbing) the ADDITIONAL event ($new_stat_le -> $new_stat_ue), involving the block $bl along the branch $br ...\n\n") if ($TEST_LEVEL2inb>1);

	        push @set_expanded_psm_scns, [\%new_br2indels, $node2blwise_gstat];
	    }
	}			# End of the 4th main outer foreach-loop #

    (print STDOUT "\n   +++ The 4th process ENDED (#{expanded scenarios with ZERO additional event} = ", scalar (@set_expanded_psm_scns0), ", #{expanded scenarios with ONE additional event} = ", scalar (@set_expanded_psm_scns), ") +++\n\n") if ($TEST_LEVEL2inb>1);


    (print STDOUT "\n   +++ The 5th Process:   Incorporate the 'null' block into sub-perfect combinations of flanking events (around the ", scalar (keys %pv2combi), " pivotal nodes). +++\n\n") if ($TEST_LEVEL2inb>1);

	foreach my $pv (sort {$a <=> $b} keys %pv2combi) { # The 5th main outer foreach-loop #
		## my %pv2combi; # = ($pivotal_node => \@combi, ...).
		# Only one among the parent and sibling branches has NO indel event, and the pivotal node shares $char_pres.
		# @{$combi[k]} = ($br_id, $sgn), where $sgn = -1, +1, or 0 if only left flanking, right flanking, or both has/have such an indel event, respectively.
		# The last element of @combi should be the event to be added onto the branch withOUT indel event (and in the $b th block).

	    my %new_br2indels = %{$br2indels};
	    my %new_node2blwise_gstat = %{$node2blwise_gstat};

	    my @combi = @{$pv2combi{$pv}};
	    my $additional = pop @combi;
	    my ($br_add, $sgn_add) = @{$additional};

	    my $ct_comp_brs = @combi;

	(print STDOUT "    [ Pivotal node = $pv (#{compensatory branches} = $ct_comp_brs, additional branch ID = $br_add) ]\n\n") if ($TEST_LEVEL2inb>1);

	    for (my $i=0; $i<$ct_comp_brs; $i++) { # Middle foreach-loop (over new events to be absorbed). #

		my $br_info = $combi[$i];
		my ($br, $sgn) = @{$br_info};

	(print STDOUT "      { The $i th branch (branch ID = $br) }\n") if ($TEST_LEVEL2inb>1);

		my ($new_stat_ue, $new_stat_le) = ($br eq $pv) ? 
			($char_abs, $char_pres) : ($char_pres, $char_abs) ;
		my @to_be_absorbed = ($br, $new_stat_ue, $new_stat_le);

		my @indices_sb_blk = ($bl); # The "subject blocks" to be absorbed. # As a PRECAUTIONARY MEASURE, MOVED this sentence IMMEDIATELY BEFORE each 'incorporate_new_event' (on Mar 21 (Fri), 2014). #

			# MODIFIED in creation of 'MyTreeMap_indels_spt_odr.pm'. #
		my $if_absorbed = incorporate_new_event_spt_odr (@to_be_absorbed, @indices_sb_blk, %new_br2indels, $indx_lflank_blk, $indx_rflank_blk);
		##my $if_absorbed = incorporate_new_event (@to_be_absorbed, @indices_sb_blk, %new_br2indels, %new_node2blwise_gstat, $char_abs, %{$node2pa});
		unless (defined $if_absorbed) {
		     print STDOUT "[ERROR 'incorporate_null_block'] The subroutine 'incorporate_new_event_spt_odr' FAILED to incorporate the event ($new_stat_ue -> $new_stat_le) of the block $bl along the branch $br (with the pivotal node $pv and an additional event along the branch $br_add): $! !\n\n";
		    return (undef, undef);
	        }
	        unless ($if_absorbed) { # The new event was NOT absorbed into any existing event. #
		     print STDOUT "[ERROR 'incorporate_null_block'] The subroutine 'incorporate_new_event_spt_odr' DID NOT ABSORB the event ($new_stat_ue -> $new_stat_le) of the block $bl along the branch $br (with the pivotal node $pv and an additional event along the branch $br_add): $! !\n\n";
		    return (undef, undef);
		}
	(print STDOUT "      ... Subroutine 'incorporate_new_event_spt_odr' successfully absorbed the event ($new_stat_ue -> $new_stat_le) of the block $bl along the branch $br (with the pivotal node $pv) ...\n\n") if ($TEST_LEVEL2inb>1);

	    }			# End of the middle foreach-loop (over new events to be absorbed). #


	    # Flip the state at the pivotal node (in the block in question) #

	    my @blwise_gstat_pv = @{$new_node2blwise_gstat{$pv}};
	    $blwise_gstat_pv[$bl] = $char_pres;
	    $new_node2blwise_gstat{$pv} = \@blwise_gstat_pv;

		# Incorporate the additional event. #

	    my ($add_stat_ue, $add_stat_le) = ($br_add eq $pv) ? 
		    ($char_abs, $char_pres) : ($char_pres, $char_abs) ;
	    my @to_be_added = ($br_add, $add_stat_ue, $add_stat_le);

		my @indices_sb_blk3 = ($bl); # The "subject blocks" to be absorbed. # As a PRECAUTIONARY MEASURE, MOVED this sentence IMMEDIATELY BEFORE each 'incorporate_new_event' (on Mar 21 (Fri), 2014). #

	    my $if_absorbed = incorporate_new_event_spt_odr (@to_be_added, @indices_sb_blk3, %new_br2indels, $indx_lflank_blk, $indx_rflank_blk);
	    ##my $if_absorbed = incorporate_new_event_spt_odr (@to_be_added, @indices_sb_blk, %new_br2indels, $indx_lflank_blk, $indx_rflank_blk);
	    ##my $if_absorbed = incorporate_new_event (@to_be_added, @indices_sb_blk, %new_br2indels, %new_node2blwise_gstat, $char_abs, %{$node2pa});
	    unless (defined $if_absorbed) {
	         print STDOUT "[ERROR 'incorporate_null_block'] The subroutine 'incorporate_new_event_spt_odr' FAILED to incorporate the ADDITIONAL event ($add_stat_ue -> $add_stat_le) of the block $bl along the branch $br_add (with the pivotal node $pv): $! !\n";
	        return (undef, undef);
	    }
	    if ($if_absorbed) { # Somehow, the new event WAS absorbed into any existing event. #

	         print STDOUT "[WARNING 'incorporate_null_block'] Somehow, the subroutine 'incorporate_new_event_spt_odr' ABSORBED the ADDITIONAL event ($add_stat_ue -> $add_stat_le) of the block $bl along the branch $br_add (with the pivotal node $pv): $! !\n";

	        push @set_expanded_psm_scns0, [\%new_br2indels, \%new_node2blwise_gstat];
	    } else {
		# A BUG fixed on May 15 (Tue), 2012. #
	(print STDOUT "    ... Subroutine 'incorporate_new_event_spt_odr' successfully incorporated (while not absorbing) the ADDITIONAL event ($add_stat_ue -> $add_stat_le), involving the block $bl along the branch $br_add ...\n\n") if ($TEST_LEVEL2inb>1);
	##(print STDOUT "    ... Subroutine 'incorporate_new_event' successfully incorporated (while not absorbing) the ADDITIONAL event ($add_stat_le -> $add_stat_ue), involving the block $bl along the branch $br_add ...\n\n") if ($TEST_LEVEL2inb>1);

	        push @set_expanded_psm_scns, [\%new_br2indels, \%new_node2blwise_gstat];
	    }

	(print STDOUT "\n     ~~~ Finished processing the pivotal node = $pv ~~~\n\n") if ($TEST_LEVEL2inb>1);
	}			# End of the 5th main outer foreach-loop #

    (print STDOUT "\n   +++ The 5th process ENDED (#{expanded scenarios with ZERO additional event} = ", scalar (@set_expanded_psm_scns0), ", #{expanded scenarios with ONE additional event} = ", scalar (@set_expanded_psm_scns), ") +++\n\n") if ($TEST_LEVEL2inb>1);


	if (@set_expanded_psm_scns0>0) {
		## If there are any parsimonious scenarios with the null block ($bl) incorporated withOUT additional indel events, return them (,although this should NOT usually occur ...) ##

	    print STDOUT "[WARNING 'incorporate_null_block'] Somehow, UNEXPECTEDLY, the null block '$bl' was incorporated withOUT the need of any ADDITIONAL indel event !\n";
	    my $ct_exp_psm_scns0 = @set_expanded_psm_scns0;

    (print STDOUT "\n  < Subroutine 'incorporate_null_block' Ended (with $ct_exp_psm_scns0 perfectly expanded scenarios) />\n\n") if ($TEST_LEVEL2inb>0);

	    return (0, \@set_expanded_psm_scns0);

	}

		## ADDED on May 20 (Sun), 2012. ##

	## my @br_lfl_events = keys %{$br2lflank_event};
	## my @br_rfl_events = keys %{$br2rflank_event};
	if ((@br_lfl_events>0) and (@br_rfl_events>0)) { # A Big IF. #

    (print STDOUT "\n   +++ The 6th Process (SPECIAL SESSION):   Try to incorporate the 'null' block into 1 'insertion' + 2 'deletions', which resulted from a transformation of 2 'insertion' events on a pair 'sibling' branches by flipping the state from '$char_abs' to '$char_pres' at the shared node. +++\n\n") if ($TEST_LEVEL2inb>1);

	  my %br2already2;
	  foreach my $br_lf (sort {$a <=> $b} keys %{$br2lflank_event}) { # The 6th main outer foreach-loop (over branches with left-flanking events) #

	    (defined $br2already2{$br_lf}) and next;
	    (defined $br2rflank_event->{$br_lf}) and next;

	    my ($stat_ue_lf, $stat_le_lf) = @{$br2lflank_event->{$br_lf}};
	    my $op_pv = ($stat_ue_lf eq $char_abs) ? $node2pa->{$br_lf} : $br_lf; # The 'opposite' pivotal node, where the state is 'absence'.

	    my $blwise_gstats_opv0 = $node2blwise_gstat->{$op_pv};
	    ($blwise_gstats_opv0->[$bl+1] eq $char_abs) or next; # If the state at $op_pv in the left-flanking block is NOT $char_abs, it must have been covered in the previous processes.


	    my @complementary = ();
	    if ($br_lf == $op_pv) { # The 'opposite' pivotal node is at the lower-end of the left-flanking branch. #
		my $ch_bras = $node2ch->{$br_lf};
		(defined $ch_bras) or next;
		@complementary = @{$ch_bras};

	    } else { # The 'opposite' pivotal node is at the upper-end of the left-flanking branch. #
		(defined $node2pa->{$op_pv}) and (push @complementary, $op_pv); # $op_pv is NOT the top node, and therefore is a lower-end of the parent branch. #
		my $sbl_bras = $node2ch->{$op_pv};
		foreach my $sbl (@{$sbl_bras}) { ($sbl == $br_lf) or (push @complementary, $sbl); }
	    }

	    foreach my $cmp_br (@complementary) { $br2already2{$cmp_br} = 1; }
	    (@complementary>2) and next;

	    my $br_rf; # Branch for the right-flanking event.
	    my $br_rem; # The remaining branch.
	    foreach my $cmp_br (@complementary) { # 1st preliminary middle foreach-loop #
		(defined $br2lflank_event->{$cmp_br}) and last; # Skip branches accommodating a left flanking event.
		my $rfl_event = $br2rflank_event->{$cmp_br};
		if (defined $rfl_event) {
		    my ($stat_ue_rf, $stat_le_rf) = @{$rfl_event}; 
		    my $stat_opv_rf = ($cmp_br eq $op_pv) ? $stat_le_rf : $stat_ue_rf;
		    unless ($stat_opv_rf eq $char_abs) {
			print STDOUT "[ERROR 'incorporate_null_block'] The upper-end of the branch '$cmp_br', which is a complementary of the branch '$br_lf', has a state '$stat_opv_rf' at the 'opposite' pivotal node '$op_pv', while it should have the state '$char_abs' there: $! !\n\n";
			return (undef, undef);
		    }
		    $br_rf = $cmp_br;

		} else { # The branch accommodates NO flanking events. #
		    $br_rem = $cmp_br;
		}
	    }			# End of the 1st preliminary middle foreach-loop #

	    ((defined $br_rf) and (defined $br_rem)) or next;  # Skip if both $br_rf and $br_rem is NOT defined.

    if ($TEST_LEVEL2inb>2) {
	print STDOUT "\n     ++ Found a 'trio' of branches to be examined ++\n\n";
	print STDOUT "       {Branch w/ left-flanking event}  = $br_lf,\n";
	print STDOUT "       {Branch w/ right-flanking event} = $br_rf,\n";
	print STDOUT "       {Branch w/ NO events}            = $br_rem.\n\n";
    }

    (print STDOUT "      + (Trial A)  Recede the left-flanking event (branch: $br_lf, block: ", $bl-1, ") +\n\n") if ($TEST_LEVEL2inb>1);

		## Examine whether the new events that will result from 'reced'ing the left-flanking 'deletion' can be absorbed by (effectively) flanking events or not.
		## (ADDED in MAJOR REVISION of 'MyTreeMap_indels_spt_odr.pm' (on Mar 23 (Sun), 2014).) ##

	    my $ev_lf = search_accommodating_event ($br_lf, $bl-1, $stat_ue_lf, $stat_le_lf, %{$br2indels});
	    unless (defined $ev_lf) {
		print STDOUT "[ERROR 'incorporate_null_block'] Subroutine 'search_accommodating_event' FAILED to find the left-flanking event along the branch '$br_lf' accommodating the block'", $bl -1, "': $! !\n\n";
		return (undef, undef);
	    }
	    my $blks_ev_lf = $br2indels->{$br_lf}[$ev_lf][2];

#	%{$br2indels} = ($branch_id => \@list_indels, ...) for the set of indels, with
#	@{$list_indels[$id]} = ($stat_parent, $stat_node, \@indices_blk) describing the $id th indel event at the branch, with @indices_blk listing the indices in @{$blocks_in_cls};

	    my @new_event_lflnk_on_br_rf = ($br_rf == $op_pv) ? ($char_abs, $char_pres, $blks_ev_lf) : ($char_pres, $char_abs, $blks_ev_lf);
	    my @new_event_lflnk_on_br_rem = ($br_rem == $op_pv) ? ($char_abs, $char_pres, $blks_ev_lf) : ($char_pres, $char_abs, $blks_ev_lf);

		# my @reverse_indel_event_c = ($stat_node_c, $stat_pa_c, [$bl]);
	    my ($if_success_for_lf_br_rf, $lflnk_blk_for_lf_br_rf, $rflnk_blk_for_lf_br_rf, $lflnk_blk2_for_lf_br_rf, $rflnk_blk2_for_lf_br_rf) = search_flanking_blocks_spt_odr2 ($node2pa->{$br_rf}, $br_rf, @new_event_lflnk_on_br_rf, %{$node2blwise_gstat}, $char_abs, %{$node2ch}, @set_all_nodes);
	    unless ($if_success_for_lf_br_rf) {
		print STDOUT "[ERROR 'incorporate_null_block'] 'search_flanking_blocks_spt_odr2' ENDED while searching for flanking blocks of the event involving the left-flanking block '", $bl - 1, "' along the branch '$br_rf' (that already has an event right-flanking the block '$bl'): $! !\n";
		return (undef, undef);
	    }

	    my ($if_success_for_lf_br_rem, $lflnk_blk_for_lf_br_rem, $rflnk_blk_for_lf_br_rem, $lflnk_blk2_for_lf_br_rem, $rflnk_blk2_for_lf_br_rem) = search_flanking_blocks_spt_odr2 ($node2pa->{$br_rem}, $br_rem, @new_event_lflnk_on_br_rem, %{$node2blwise_gstat}, $char_abs, %{$node2ch}, @set_all_nodes);
	    unless ($if_success_for_lf_br_rem) {
		print STDOUT "[ERROR 'incorporate_null_block'] 'search_flanking_blocks_spt_odr2' ENDED while searching for flanking blocks of the event involving the left-flanking block '", $bl - 1, "' along the branch '$br_rem' (that originally has NO event flanking the block '$bl'): $! !\n";
		return (undef, undef);
	    }

	    my @absorbable_in_trial_A = ();
	    ((defined $lflnk_blk_for_lf_br_rf) or (defined $rflnk_blk_for_lf_br_rf)) and (push @absorbable_in_trial_A, $br_rf);
	    ((defined $lflnk_blk_for_lf_br_rem) or (defined $rflnk_blk_for_lf_br_rem)) and (push @absorbable_in_trial_A, $br_rem);

	    my ($node2blwise_gstat_a0, $br2indels_a0); # Keep the scope of this variable unchanged even after the revision.

	if (@absorbable_in_trial_A>0) {

   (print STDOUT "[INFORMATION]  The new events resulting in 'reced'ing the 'deletion' involving the left-flanking block '", $bl -1, "' along the branch '$br_lf' will be absorbable by the existing events along the branch(es) ", join (' and ', @absorbable_in_trial_A), ", which means that the resulting scenario must already be in the list of parsimonious scenarios, so I will skip this trial (A) ...\n\n") if ($TEST_LEVEL2inb>1);

	} else {

		## END of "(ADDED in MAJOR REVISION of 'MyTreeMap_indels_spt_odr.pm' (on Mar 23 (Sun), 2014).)" ##

		### RESTART FROM HERE ###

	    ($node2blwise_gstat_a0, $br2indels_a0) = recede_spec_deletion ($br_lf, $bl-1, $op_pv, %{$node2ch}, %{$node2pa}, $char_abs, $char_pres, %{$node2blwise_gstat}, %{$br2indels});
	    ##my ($node2blwise_gstat_a0, $br2indels_a0) = recede_spec_deletion ($br_lf, $bl-1, $op_pv, %{$node2ch}, %{$node2pa}, $char_abs, $char_pres, %{$node2blwise_gstat}, %{$br2indels});
	    unless (defined $node2blwise_gstat_a0) {
		print STDOUT "[ERROR 'incorporate_null_block'] Subroutine 'recede_spec_deletion' FAILED to recede the left-flanking event at '$br_lf' in the set of blocks containing '", $bl -1, "': $! !\n\n";
		return (undef, undef);
	    }
    (print STDOUT "\n       --- 'recede_spec_deletion' ended ...\n\n") if ($TEST_LEVEL2inb>1);

    if ($TEST_LEVEL2inb>2) { # TEST OUTPUT for 'recede_spec_deletion' in the Trial A. #
	print STDOUT "      [ Output of 'recede_spec_deletion' ]\n\n";
	print STDOUT '      Content of %{$node2blwise_gstat_a0}:', "\n\n";
	print STDOUT ' ' x 6, join ("\t", '#Node_ID', "'block-wise,gap,states,(concatenated)'"), "\n\n";
	foreach my $node (sort {$a <=> $b} keys %{$node2blwise_gstat_a0}) {
	    my $cnct_bw_gstats = join ('', @{$node2blwise_gstat_a0->{$node}});
	    print STDOUT ' ' x 6, join ("\t", $node, "'$cnct_bw_gstats'"), "\n";
	}
	print STDOUT "\n\n", ' ' x 6, 'Content of %{$br2indels_a0}:', "\n\n";
	print STDOUT ' ' x 6, join ("\t", '#Branch_ID', 'stat_ue/stat_le/indices,involved,blocks', '...'), "\n\n";
	foreach my $br_id (sort {$a <=> $b} keys %{$br2indels_a0}) {
	    my $list_indels = $br2indels_a0->{$br_id};
	    my @out_indels = ();
	    foreach my $indel (@{$list_indels}) {
		my ($stat_ue, $stat_le, $indices_blks) = @{$indel};
		my $cnct_indices = join (',', @{$indices_blks});
		push @out_indels, join ('/', $stat_ue, $stat_le, $cnct_indices);
	    }
	    print STDOUT ' ' x 6, join ("\t", $br_id, @out_indels), "\n";
	}
	print STDOUT "\n\n";
    } # END of "TEST OUTPUT for 'recede_spec_deletion' in the Trial A". #

	    ### $node2blwise_gstat_a0->{$op_pv}[$bl] = $char_pres; ### -- Actually, this was SUPERFLUOUS!!

=NOW, it turned out that the trio of newly creaetd 'deletions' canNOT generate a mapping of parsimonious indel scenarios....
    (print STDOUT "\n       .. (sub-trial. 1) Absorbe the newly created 'deletions' at the trio of branches ($br_lf, $br_rf, $br_rem) surrounding the node '$op_pv' in the block '$bl' ..\n\n") if ($TEST_LEVEL2inb>1);

##	    my %new_node2blwise_gstat_a1 = %{$node2blwise_gstat_a0};
##	    my %new_br2indels_a1 = %{$br2indels_a0};

		# Merge the newly created 'insertion' with the old one, both along $br_rf  #
		## (NOW, this part turned out UNnecessary...)
##	    my @new_indels_brrf_a = @{$new_br2indels_a1{$br_rf}};
##	    my $new_ins_a = pop @new_indels_brrf_a;
##	    my ($new_stat_ue_a, $new_stat_le_a, $new_indices_blk_a) = @{$new_ins_a};
##	    $new_br2indels_a1{$br_rf} = \@new_indels_rbrf_a;
##	    my @to_be_absorbed_a = ($br_rf, $new_stat_ue_a, $new_stat_le_a);
##	    my $if_absorbed_a = incorporate_new_event (@to_be_absorbed_a, @{$new_indices_blk_a}, %new_br2indels_a1, %new_node2blwise_gstat_a1, $char_abs, %{$node2pa});
##	    unless ((defined $if_absorbed_a) and $if_absorbed_a) {
##		print STDOUT "[ERROR 'incorporate_null_block'] The subroutine 'incorporate_new_event' FAILED to ABSORB the new 'insertion' ($new_stat_ue_a -> $new_stat_le_a) along the branch ", '$br_rf = ' , "$br_rf and on the indices = (", join (', ', @{$new_indices_blk_a}), "): $! !\n";
##		return (undef, undef);
##	    }
##	# %{$br2indels} = ($branch_id => \@list_indels, ...) for the set of indels, with
##	# @{$list_indels[$id]} = ($stat_parent, $stat_node, \@indices_blk) describing the $id th indel event at the branch, with @indices_blk listing the indices in @{$blocks_in_cls};


	    foreach my $br ($br_lf, $br_rf, $br_rem) { # 1st main middle foreach-loop #
		my ($new_stat_ue, $new_stat_le) = ($br eq $op_pv) ? ($char_pres, $char_abs) : ($char_abs, $char_pres) ;
		my @to_be_absorbed = ($br, $new_stat_ue, $new_stat_le);

		my @indices_sb_blk = ($bl); # The "subject blocks" to be absorbed. # As a PRECAUTIONARY MEASURE, MOVED this sentence IMMEDIATELY BEFORE each 'incorporate_new_event' (on Mar 21 (Fri), 2014). #

			# MODIFIED in creation of 'MyTreeMap_indels_spt_odr.pm'. #
		my $if_absorbed = incorporate_new_event_spt_odr (@to_be_absorbed, @indices_sb_blk, %new_br2indels_a1, $indx_lflank_blk, $indx_rflank_blk);
		##my $if_absorbed = incorporate_new_event (@to_be_absorbed, @indices_sb_blk, %new_br2indels_a1, %new_node2blwise_gstat_a1, $char_abs, %{$node2pa});
		unless (defined $if_absorbed) {
		     print STDOUT "[ERROR 'incorporate_null_block'] The subroutine 'incorporate_new_event_spt_odr' FAILED to incorporate the event ($new_stat_ue -> $new_stat_le) of the block $bl along the branch $br (with the 'opposite' pivotal node '$op_pv': $! !\n\n";
		    return (undef, undef);
	        }
	        unless (($br eq $br_lf) or ($if_absorbed)) { # The new event was NOT absorbed into any existing event. #
		     print STDOUT "[ERROR 'incorporate_null_block'] The subroutine 'incorporate_new_event_spt_odr' DID NOT ABSORB the event ($new_stat_ue -> $new_stat_le) of the block $bl along the branch $br ", '(ne $br_lf)', " (with the 'opposite' pivotal node '$op_pv'): $! !\n\n";
		    return (undef, undef);
		}
	(print STDOUT "        ... Subroutine 'incorporate_new_event_spt_odr' successfully absorbed the event ($new_stat_ue -> $new_stat_le) of the block $bl along the branch $br (with the 'opposite' pivotal node $op_pv) ...\n\n") if ($TEST_LEVEL2inb>2);
	    }				# End of the 1st main middle foreach-loop #

	    push @set_expanded_psm_scns, [\%new_br2indels_a1, \%new_node2blwise_gstat_a1];

 	## End of "NOW, it turned out that the trio of newly creaetd 'deletions' canNOT generate a mapping of parsimonious indel scenarios...."
=cut

    (print STDOUT "\n       .. (sub-trial. 2) Absorbe the newly created pair of 'insertion' and 'deletion' along the branch '$br_rf) in the block '$bl' ...\n\n") if ($TEST_LEVEL2inb>1);

	    my %new_node2blwise_gstat_a2 = %{$node2blwise_gstat_a0};
	    my %new_br2indels_a2 = %{$br2indels_a0};

	    foreach my $to_be_absorbed ([$br_rf, $char_abs, $char_pres], [$br_rf, $char_pres, $char_abs]) { # 2nd main middle foreach-loop #
		my ($br, $new_stat_ue, $new_stat_le) = @{$to_be_absorbed};

		my @indices_sb_blk = ($bl); # The "subject blocks" to be absorbed. # As a PRECAUTIONARY MEASURE, MOVED this sentence IMMEDIATELY BEFORE each 'incorporate_new_event' (on Mar 21 (Fri), 2014). #

			# MODIFIED in creation of 'MyTreeMap_indels_spt_odr.pm'. #
		my $if_absorbed = incorporate_new_event_spt_odr (@{$to_be_absorbed}, @indices_sb_blk, %new_br2indels_a2, $indx_lflank_blk, $indx_rflank_blk);
		##my $if_absorbed = incorporate_new_event (@{$to_be_absorbed}, @indices_sb_blk, %new_br2indels_a2, %new_node2blwise_gstat_a2, $char_abs, %{$node2pa});
		unless (defined $if_absorbed) {
		     print STDOUT "[ERROR 'incorporate_null_block'] The subroutine 'incorporate_new_event_spt_odr' FAILED to incorporate the event ($new_stat_ue -> $new_stat_le) of the block $bl along the branch $br (with the 'opposite' pivotal node '$op_pv': $! !\n\n";
		    return (undef, undef);
	        }
	        unless ($if_absorbed) { # The new event was NOT absorbed into any existing event. #
		     print STDOUT "[ERROR 'incorporate_null_block'] The subroutine 'incorporate_new_event_spt_odr' DID NOT ABSORB the event ($new_stat_ue -> $new_stat_le) of the block $bl along the branch $br (with the 'opposite' pivotal node '$op_pv'): $! !\n\n";
		    return (undef, undef);
		}
	(print STDOUT "        ... Subroutine 'incorporate_new_event_spt_odr' successfully absorbed the event ($new_stat_ue -> $new_stat_le) of the block $bl along the branch $br (with the 'opposite' pivotal node $op_pv) ...\n\n") if ($TEST_LEVEL2inb>2);
	    } 			# End of the 2nd main middle foreach-loop #

	    push @set_expanded_psm_scns, [\%new_br2indels_a2, \%new_node2blwise_gstat_a2];

	} # END of "if (@absorbable_in_trial_A>0) {...}"
	  # (Also ADDED in MAJOR REVISION of 'MyTreeMap_indels_spt_odr.pm' (on Mar 23 (Sun), 2014).) ##


    (print STDOUT "      + (Trial B)  Recede the right-flanking event (branch: $br_rf, block: ", $bl+1, ") +\n\n") if ($TEST_LEVEL2inb>1);

		## Examine whether the new events that will result from 'reced'ing the right-flanking 'deletion' can be absorbed by (effectively) flanking events or not.
		## (ADDED in MAJOR REVISION of 'MyTreeMap_indels_spt_odr.pm' (on Mar 23 (Sun), 2014).) ##

	    my ($stat_ue_rf, $stat_le_rf) = @{$br2rflank_event->{$br_rf}};
	    my $ev_rf = search_accommodating_event ($br_rf, $bl+1, $stat_ue_rf, $stat_le_rf, %{$br2indels});
	    unless (defined $ev_rf) {
		print STDOUT "[ERROR 'incorporate_null_block'] Subroutine 'search_accommodating_event' FAILED to find the right-flanking event along the branch '$br_rf' accommodating the block'", $bl +1, "': $! !\n\n";
		return (undef, undef);
	    }
	    my $blks_ev_rf = $br2indels->{$br_rf}[$ev_rf][2];

	    my @new_event_rflnk_on_br_lf = ($br_rf == $op_pv) ? ($char_abs, $char_pres, $blks_ev_rf) : ($char_pres, $char_abs, $blks_ev_rf);
	    my @new_event_rflnk_on_br_rem = ($br_rem == $op_pv) ? ($char_abs, $char_pres, $blks_ev_rf) : ($char_pres, $char_abs, $blks_ev_rf);

		# my @reverse_indel_event_c = ($stat_node_c, $stat_pa_c, [$bl]);
	    my ($if_success_for_rf_br_lf, $lflnk_blk_for_rf_br_lf, $rflnk_blk_for_rf_br_lf, $lflnk_blk2_for_rf_br_lf, $rflnk_blk2_for_rf_br_lf) = search_flanking_blocks_spt_odr2 ($node2pa->{$br_lf}, $br_lf, @new_event_rflnk_on_br_lf, %{$node2blwise_gstat}, $char_abs, %{$node2ch}, @set_all_nodes);
	    unless ($if_success_for_rf_br_lf) {
		print STDOUT "[ERROR 'incorporate_null_block'] 'search_flanking_blocks_spt_odr2' ENDED while searching for flanking blocks of the event involving the right-flanking block '", $bl + 1, "' along the branch '$br_lf' (that already has an event left-flanking the block '$bl'): $! !\n";
		return (undef, undef);
	    }

	    my ($if_success_for_rf_br_rem, $lflnk_blk_for_rf_br_rem, $rflnk_blk_for_rf_br_rem, $lflnk_blk2_for_rf_br_rem, $rflnk_blk2_for_rf_br_rem) = search_flanking_blocks_spt_odr2 ($node2pa->{$br_rem}, $br_rem, @new_event_rflnk_on_br_rem, %{$node2blwise_gstat}, $char_abs, %{$node2ch}, @set_all_nodes);
	    unless ($if_success_for_rf_br_rem) {
		print STDOUT "[ERROR 'incorporate_null_block'] 'search_flanking_blocks_spt_odr2' ENDED while searching for flanking blocks of the event involving the right-flanking block '", $bl + 1, "' along the branch '$br_rem' (that originally has NO event flanking the block '$bl'): $! !\n";
		return (undef, undef);
	    }

	    my @absorbable_in_trial_B = ();
	    ((defined $lflnk_blk_for_rf_br_lf) or (defined $rflnk_blk_for_rf_br_lf)) and (push @absorbable_in_trial_B, $br_lf);
	    ((defined $lflnk_blk_for_rf_br_rem) or (defined $rflnk_blk_for_rf_br_rem)) and (push @absorbable_in_trial_B, $br_rem);

		### RESTART FROM HERE (II) ###

	if (@absorbable_in_trial_B>0) {

   (print STDOUT "[INFORMATION]  The new events resulting in 'reced'ing the 'deletion' involving the right-flanking block '", $bl + 1, "' along the branch '$br_rf' will be absorbable by the existing events along the branch(es) ", join (' and ', @absorbable_in_trial_B), ", which means that the resulting scenario must already be in the list of parsimonious scenarios, so I will skip this trial (B) ...\n\n") if ($TEST_LEVEL2inb>1);

	} else {

		## END of "(ADDED in MAJOR REVISION of 'MyTreeMap_indels_spt_odr.pm' (on Mar 23 (Sun), 2014).)" ##


		# A BUG fixed on May 21 (Mon), 2012. #
	    my ($node2blwise_gstat_b0, $br2indels_b0) = recede_spec_deletion ($br_rf, $bl+1, $op_pv, %{$node2ch}, %{$node2pa}, $char_abs, $char_pres, %{$node2blwise_gstat}, %{$br2indels});
	    ##my ($node2blwise_gstat_b0, $br2indels_b0) = recede_spec_deletion ($br_rf, $b+1, $op_pv, %{$node2ch}, %{$node2pa}, $char_abs, $char_pres, %{$node2blwise_gstat}, %{$br2indels});
	    unless (defined $node2blwise_gstat_b0) {
		print STDOUT "[ERROR 'incorporate_null_block'] Subroutine 'recede_spec_abs' FAILED to recede the right-flanking event at '$br_rf' in the set of blocks containing '", $bl +1, "': $! !\n\n";
		return (undef, undef);
	    }
    (print STDOUT "\n       --- 'recede_spec_deletion' ended ...\n\n") if ($TEST_LEVEL2inb>1);

    if ($TEST_LEVEL2inb>2) { # TEST OUTPUT for 'recede_spec_deletion' in the Trial B. #
	print STDOUT "      [ Output of 'recede_spec_deletion' ]\n\n";
	print STDOUT '      Content of %{$node2blwise_gstat_b0}:', "\n\n";
	print STDOUT ' ' x 6, join ("\t", '#Node_ID', "'block-wise,gap,states,(concatenated)'"), "\n\n";
	foreach my $node (sort {$a <=> $b} keys %{$node2blwise_gstat_b0}) {
	    my $cnct_bw_gstats = join ('', @{$node2blwise_gstat_b0->{$node}});
	    print STDOUT ' ' x 6, join ("\t", $node, "'$cnct_bw_gstats'"), "\n";
	}
	print STDOUT "\n\n", ' ' x 6, 'Content of %{$br2indels_b0}:', "\n\n";
	print STDOUT ' ' x 6, join ("\t", '#Branch_ID', 'stat_ue/stat_le/indices,involved,blocks', '...'), "\n\n";
	foreach my $br_id (sort {$a <=> $b} keys %{$br2indels_b0}) {
	    my $list_indels = $br2indels_b0->{$br_id};
	    my @out_indels = ();
	    foreach my $indel (@{$list_indels}) {
		my ($stat_ue, $stat_le, $indices_blks) = @{$indel};
		my $cnct_indices = join (',', @{$indices_blks});
		push @out_indels, join ('/', $stat_ue, $stat_le, $cnct_indices);
	    }
	    print STDOUT ' ' x 6, join ("\t", $br_id, @out_indels), "\n";
	}
	print STDOUT "\n\n";
    } # END of "TEST OUTPUT for 'recede_spec_deletion' in the Trial B". #

	    ### $node2blwise_gstat_b0->{$op_pv}[$bl] = $char_pres; ### --- Actually, this was SUPERFLUOUS!!

=NOW, it turned out that the trio of newly creaetd 'deletions' canNOT generate a mapping of parsimonious indel scenarios....

    (print STDOUT "\n       .. (sub-trial. 1) Absorbe the newly created 'deletions' at the trio of branches ($br_lf, $br_rf, $br_rem) surrounding the node '$op_pv' in the block '$bl' ..\n\n") if ($TEST_LEVEL2inb>1);

	    my %new_node2blwise_gstat_b1 = %{$node2blwise_gstat_b0};
	    my %new_br2indels_b1 = %{$br2indels_b0};
	    foreach my $br ($br_lf, $br_rf, $br_rem) { # 3rd main middle foreach-loop #
		my ($new_stat_ue, $new_stat_le) = ($br eq $op_pv) ? ($char_pres, $char_abs) : ($char_abs, $char_pres) ;
		my @to_be_absorbed = ($br, $new_stat_ue, $new_stat_le);

		my @indices_sb_blk = ($bl); # The "subject blocks" to be absorbed. # As a PRECAUTIONARY MEASURE, MOVED this sentence IMMEDIATELY BEFORE each 'incorporate_new_event' (on Mar 21 (Fri), 2014). #

			# MODIFIED in creation of 'MyTreeMap_indels_spt_odr.pm'. #
		my $if_absorbed = incorporate_new_event_spt_odr (@to_be_absorbed, @indices_sb_blk, %new_br2indels_b1, $indx_lflank_blk, $indx_rflank_blk);
		##my $if_absorbed = incorporate_new_event (@to_be_absorbed, @indices_sb_blk, %new_br2indels_b1, %new_node2blwise_gstat_b1, $char_abs, %{$node2pa});
		unless (defined $if_absorbed) {
		     print STDOUT "[ERROR 'incorporate_null_block'] The subroutine 'incorporate_new_event_spt_odr' FAILED to incorporate the event ($new_stat_ue -> $new_stat_le) of the block $bl along the branch $br (with the 'opposite' pivotal node '$op_pv': $! !\n\n";
		    return (undef, undef);
	        }
	        unless (($br == $br_rf) or $if_absorbed) { # The new event was NOT absorbed into any existing event. #
		     print STDOUT "[ERROR 'incorporate_null_block'] The subroutine 'incorporate_new_event_spt_odr' DID NOT ABSORB the event ($new_stat_ue -> $new_stat_le) of the block $bl along the branch $br (with the 'opposite' pivotal node '$op_pv'): $! !\n\n";
		    return (undef, undef);
		}
	(print STDOUT "        ... Subroutine 'incorporate_new_event_spt_odr' successfully absorbed the event ($new_stat_ue -> $new_stat_le) of the block $bl along the branch $br (with the 'opposite' pivotal node $op_pv) ...\n\n") if ($TEST_LEVEL2inb>2);
	    }				# End of the 3rd main middle foreach-loop #

	    push @set_expanded_psm_scns, [\%new_br2indels_b1, \%new_node2blwise_gstat_b1];

 	## END of "NOW, it turned out that the trio of newly creaetd 'deletions' canNOT generate a mapping of parsimonious indel scenarios...."
=cut


    (print STDOUT "\n       .. (sub-trial. 2) Absorbe the newly created pair of 'insertion' and 'deletion' along the branch '$br_rf) in the block '$bl' ...\n\n") if ($TEST_LEVEL2inb>1);

	    my %new_node2blwise_gstat_b2 = %{$node2blwise_gstat_b0};
	    my %new_br2indels_b2 = %{$br2indels_b0};

		# A BUG fixed on May 21 (Mon), 2012. #
	    foreach my $to_be_absorbed ([$br_lf, $char_abs, $char_pres], [$br_lf, $char_pres, $char_abs]) { # 4th main middle foreach-loop #
	    ##foreach my $to_be_absorbed ([$br_rf, $char_abs, $char_pres], [$br_rf, $char_pres, $char_abs]) { # 4th main middle foreach-loop #
		my ($br, $new_stat_ue, $new_stat_le) = @{$to_be_absorbed};

		my @indices_sb_blk = ($bl); # The "subject blocks" to be absorbed. # As a PRECAUTIONARY MEASURE, MOVED this sentence IMMEDIATELY BEFORE each 'incorporate_new_event' (on Mar 21 (Fri), 2014). #

			# MODIFIED in creation of 'MyTreeMap_indels_spt_odr.pm'. #
		my $if_absorbed = incorporate_new_event_spt_odr (@{$to_be_absorbed}, @indices_sb_blk, %new_br2indels_b2, $indx_lflank_blk, $indx_rflank_blk);
		##my $if_absorbed = incorporate_new_event (@{$to_be_absorbed}, @indices_sb_blk, %new_br2indels_b2, %new_node2blwise_gstat_b2, $char_abs, %{$node2pa});
		unless (defined $if_absorbed) {
		     print STDOUT "[ERROR 'incorporate_null_block'] The subroutine 'incorporate_new_event_spt_odr' FAILED to incorporate the event ($new_stat_ue -> $new_stat_le) of the block $bl along the branch $br (with the 'opposite' pivotal node '$op_pv': $! !\n\n";
		    return (undef, undef);
	        }
	        unless ($if_absorbed) { # The new event was NOT absorbed into any existing event. #
		     print STDOUT "[ERROR 'incorporate_null_block'] The subroutine 'incorporate_new_event_spt_odr' DID NOT ABSORB the event ($new_stat_ue -> $new_stat_le) of the block $bl along the branch $br (with the 'opposite' pivotal node '$op_pv'): $! !\n\n";
		    return (undef, undef);
		}
	(print STDOUT "        ... Subroutine 'incorporate_new_event_spt_odr' successfully absorbed the event ($new_stat_ue -> $new_stat_le) of the block $bl along the branch $br (with the 'opposite' pivotal node $op_pv) ...\n\n") if ($TEST_LEVEL2inb>2);
	    } 			# End of the 4th main middle foreach-loop #

	    push @set_expanded_psm_scns, [\%new_br2indels_b2, \%new_node2blwise_gstat_b2];

	} # END of "if (@absorbable_in_trial_B>0) {...}"
	  # (Also ADDED in MAJOR REVISION of 'MyTreeMap_indels_spt_odr.pm' (on Mar 23 (Sun), 2014).) ##


    (print STDOUT "      + (Trial C)  Recede the both left- and right-flanking events (branches: $br_lf and $br_rf; blocks: ", join (' and ', $bl-1, $bl+1), ") +\n\n") if ($TEST_LEVEL2inb>1);

		## Examine whether the new events that will result from 'reced'ing both the left- and right-flanking 'deletions' can be absorbed by (effectively) flanking events or not.
		## (ADDED in MAJOR REVISION of 'MyTreeMap_indels_spt_odr.pm' (on Mar 23 (Sun), 2014).) ##

	    my @absorbable_in_trial_C = ();
	    (defined $lflnk_blk_for_lf_br_rf) and (push @absorbable_in_trial_C, $br_rf);
	    (defined $rflnk_blk_for_rf_br_lf) and (push @absorbable_in_trial_C, $br_lf);
	    ((defined $lflnk_blk_for_lf_br_rem) or (defined $rflnk_blk_for_rf_br_rem)) and (push @absorbable_in_trial_C, $br_rem);

		### RESTART FROM HERE (III) ###

	if (@absorbable_in_trial_C>0) {

   (print STDOUT "[INFORMATION]  The new events resulting in 'reced'ing the two 'deletions', one involving the left-flanking block '", $bl - 1, "', and the other involving the right-flanking block '", $bl + 1, "', both along the branch '$br_rf', will be absorbable by the existing events along the branch(es) ", join (' and ', @absorbable_in_trial_C), ", which means that the resulting scenario must already be in the list of parsimonious scenarios, so I will skip this trial (B) ...\n\n") if ($TEST_LEVEL2inb>1);

	} else {

		## END of "(ADDED in MAJOR REVISION of 'MyTreeMap_indels_spt_odr.pm' (on Mar 23 (Sun), 2014).)" ##


		## This was set in case the 'left-flanking 'deletion' has NOT been 'receded' yet. ##
		## (ADDED in MAJOR REVISION of 'MyTreeMap_indels_spt_odr.pm' (on Mar 23 (Sun), 2014).) ##

	    if (defined $node2blwise_gstat_a0) {
    (print STDOUT "\n       --- The 1st round of 'recede_spec_deletion' was already done (in Trial A) ...\n\n") if ($TEST_LEVEL2inb>1);
	    } else {
		($node2blwise_gstat_a0, $br2indels_a0) = recede_spec_deletion ($br_lf, $bl-1, $op_pv, %{$node2ch}, %{$node2pa}, $char_abs, $char_pres, %{$node2blwise_gstat}, %{$br2indels});
		unless (defined $node2blwise_gstat_a0) {
		    print STDOUT "[ERROR 'incorporate_null_block'] Subroutine 'recede_spec_deletion' FAILED to recede the left-flanking event at '$br_lf' in the set of blocks containing '", $bl -1, "': $! !\n\n";
		    return (undef, undef);
		}
    (print STDOUT "\n       --- The 1st round of 'recede_spec_deletion' ended ...\n\n") if ($TEST_LEVEL2inb>1);
	    }

		## END of "(ADDED in MAJOR REVISION of 'MyTreeMap_indels_spt_odr.pm' (on Mar 23 (Sun), 2014).)" ##


		# A BUG fixed on May 21 (Mon), 2012. #
	    my ($node2blwise_gstat_c0, $br2indels_c0) = recede_spec_deletion ($br_rf, $bl+1, $op_pv, %{$node2ch}, %{$node2pa}, $char_abs, $char_pres, %{$node2blwise_gstat_a0}, %{$br2indels_a0});
	    ##my ($node2blwise_gstat_c0, $br2indels_c0) = recede_spec_deletion ($br_rf, $b+1, $op_pv, %{$node2ch}, %{$node2pa}, $char_abs, $char_pres, %{$node2blwise_gstat_a0}, %{$br2indels_a0});
	    unless (defined $node2blwise_gstat_c0) {
		print STDOUT "[ERROR 'incorporate_null_block'] Subroutine 'recede_spec_abs' FAILED to recede the right-flanking event at '$br_rf' in the set of blocks containing '", $bl +1, "', after successfully receding the left-flanking event at '$br_lf' in the set of blocks containing '", $bl-1, "': $! !\n\n";
		return (undef, undef);
	    }
    (print STDOUT "\n       --- The 2nd round of 'recede_spec_deletion' ended ...\n\n") if ($TEST_LEVEL2inb>1);

    if ($TEST_LEVEL2inb>2) { # TEST OUTPUT for 'recede_spec_deletion' in the Trial C. #
	print STDOUT "      [ Output of 'recede_spec_deletion' ]\n\n";
	print STDOUT '      Content of %{$node2blwise_gstat_c0}:', "\n\n";
	print STDOUT ' ' x 6, join ("\t", '#Node_ID', "'block-wise,gap,states,(concatenated)'"), "\n\n";
	foreach my $node (sort {$a <=> $b} keys %{$node2blwise_gstat_c0}) {
	    my $cnct_bw_gstats = join ('', @{$node2blwise_gstat_c0->{$node}});
	    print STDOUT ' ' x 6, join ("\t", $node, "'$cnct_bw_gstats'"), "\n";
	}
	print STDOUT "\n\n", ' ' x 6, 'Content of %{$br2indels_c0}:', "\n\n";
	print STDOUT ' ' x 6, join ("\t", '#Branch_ID', 'stat_ue/stat_le/indices,involved,blocks', '...'), "\n\n";
	foreach my $br_id (sort {$a <=> $b} keys %{$br2indels_c0}) {
	    my $list_indels = $br2indels_c0->{$br_id};
	    my @out_indels = ();
	    foreach my $indel (@{$list_indels}) {
		my ($stat_ue, $stat_le, $indices_blks) = @{$indel};
		my $cnct_indices = join (',', @{$indices_blks});
		push @out_indels, join ('/', $stat_ue, $stat_le, $cnct_indices);
	    }
	    print STDOUT ' ' x 6, join ("\t", $br_id, @out_indels), "\n";
	}
	print STDOUT "\n\n";
    } # END of "TEST OUTPUT for 'recede_spec_deletion' in the Trial C". #


	    $node2blwise_gstat_c0->{$op_pv}[$bl] = $char_pres; ### This IS necessary!!

		# Merge the newly created two indel scenarios along $br_rem. #
	    my $indels_br_rem = $br2indels_c0->{$br_rem};
	    my $indel_c2 = pop @{$indels_br_rem};
	    my $indel_c1 = pop @{$indels_br_rem};
	    unless (($indel_c2->[0] eq $indel_c1->[0]) and ($indel_c1->[1] eq $indel_c2->[1])) {
		print STDOUT "[ERROR 'incorporate_null_block'] Somehow, the two newly created events along the branch '$br_rem' have CLASHING patterns: (", join (' -> ', @{$indel_c1}[0,1]), ") and (", join (' -> ', @{$indel_c2}[0,1]), "), while actually they should match each other: $! !\n\n";
		return (undef, undef);
	    }
	    my $mgd_indices_blk = union_nmarray (@{$indel_c1->[2]}, @{$indel_c2->[2]});
	    my @new_indel_c1 = (@{$indel_c1}[0,1], $mgd_indices_blk);
	    push @{$indels_br_rem}, \@new_indel_c1;
	    ##$indel_c1->[2] = $mgd_indices_blk;
	    ##push @{$indels_br_rem}, $indel_c1;

    (print STDOUT "\n       .. (sub-trial. (only one)) Absorbe the newly created 'deletions' at the trio of branches ($br_lf, $br_rf, $br_rem) surrounding the node '$op_pv' in the block '$bl' ..\n\n") if ($TEST_LEVEL2inb>1);

	    my %new_node2blwise_gstat_c1 = %{$node2blwise_gstat_c0};
	    my %new_br2indels_c1 = %{$br2indels_c0};
	    foreach my $br ($br_lf, $br_rf, $br_rem) { # 5th main middle foreach-loop #

			# A BUG fixed on May 21 (Mon), 2012. #
			# (NOTE that the 'opposite' pivotal node should have 'presence' in the block $bl.)
		my ($new_stat_ue, $new_stat_le) = ($br == $op_pv) ? ($char_abs, $char_pres) : ($char_pres, $char_abs) ;
		##my ($new_stat_ue, $new_stat_le) = ($br eq $op_pv) ? ($char_abs, $char_pres) : ($char_pres, $char_abs) ;
		##my ($new_stat_ue, $new_stat_le) = ($br eq $op_pv) ? ($char_pres, $char_abs) : ($char_abs, $char_pres) ;

		my @to_be_absorbed = ($br, $new_stat_ue, $new_stat_le);

		my @indices_sb_blk = ($bl); # The "subject blocks" to be absorbed. # As a PRECAUTIONARY MEASURE, MOVED this sentence IMMEDIATELY BEFORE each 'incorporate_new_event' (on Mar 21 (Fri), 2014). #

			# MODIFIED in creation of 'MyTreeMap_indels_spt_odr.pm'. #
		my $if_absorbed = incorporate_new_event_spt_odr (@to_be_absorbed, @indices_sb_blk, %new_br2indels_c1, $indx_lflank_blk, $indx_rflank_blk);
		##my $if_absorbed = incorporate_new_event (@to_be_absorbed, @indices_sb_blk, %new_br2indels_c1, %new_node2blwise_gstat_c1, $char_abs, %{$node2pa});
		unless (defined $if_absorbed) {
		     print STDOUT "[ERROR 'incorporate_null_block'] The subroutine 'incorporate_new_event_spt_odr' FAILED to incorporate the event ($new_stat_ue -> $new_stat_le) of the block $bl along the branch $br (with the 'opposite' pivotal node '$op_pv': $! !\n\n";
		    return (undef, undef);
	        }
	        unless ($if_absorbed) { # The new event was NOT absorbed into any existing event. #
		     print STDOUT "[ERROR 'incorporate_null_block'] The subroutine 'incorporate_new_event_spt_odr' DID NOT ABSORB the event ($new_stat_ue -> $new_stat_le) of the block $bl along the branch $br (with the 'opposite' pivotal node '$op_pv'): $! !\n\n";
		    return (undef, undef);
		}
	(print STDOUT "        ... Subroutine 'incorporate_new_event_spt_odr_spt_odr' successfully absorbed the event ($new_stat_ue -> $new_stat_le) of the block $bl along the branch $br (with the 'opposite' pivotal node $op_pv) ...\n\n") if ($TEST_LEVEL2inb>2);
	    }				# End of the 5th main middle foreach-loop #

	    push @set_expanded_psm_scns, [\%new_br2indels_c1, \%new_node2blwise_gstat_c1];

	} # END of "if (@absorbable_in_trial_C>0) {...}"
	  # (Also ADDED in MAJOR REVISION of 'MyTreeMap_indels_spt_odr.pm' (on Mar 23 (Sun), 2014).) ##


	(print STDOUT "\n     ++ Ended examining the 'trio' of branches: ", '($br_lf, $br_rf, $br_rem) = ', "($br_lf, $br_rf, $br_rem). ++\n\n") if ($TEST_LEVEL2inb>2);

	  }		# End of the 6th main outer foreach-loop (over branches with left-flanking events) #

    (print STDOUT "\n   +++ The 6th process ENDED (#{expanded scenarios with ZERO additional event} = ", scalar (@set_expanded_psm_scns0), ", #{expanded scenarios with ONE additional event} = ", scalar (@set_expanded_psm_scns), ") +++\n\n") if ($TEST_LEVEL2inb>1);

	} # End of the Big IF. #


	## my ($br2rflank_event, $ct_rf_events) = ($bl + 1 < $ct_blks) ?
	##    locate_parsim_changes (%{$node2pa}, %{$node2blwise_gstat}, $bl+1) : ({}, 0) ;

	# %{$br2indels} = ($branch_id => \@list_indels, ...) for the set of indels, with
	# @{$list_indels[$id]} = ($stat_parent, $stat_node, \@indices_blk) describing the $id th indel event at the branch, with @indices_blk listing the indices in @{$blocks_in_cls};
	# %node2blwise_gstat = ($node_id => \@blwise_gstat, ...) for all nodes,
	# with $blwise_gstat[$b] = $char_pres/abs being the state in the $b th block in the cluster;
	# $char_abs/pres is the character representing the 'absence'/'presence' state;
	# %br2l/rflank_event = ($br_id => [$stat_ue_l/rfl, $stat_le_l/rfl], ...)
	# is a map of left/right-flanking indel events onto the branches;


		## Finally, return the set of parsimonious scenarios with the null block ($bl) incorporated. ##

	if (@set_expanded_psm_scns>0) { # This is the normal ending. #

	    my $ct_exp_psm_scns = @set_expanded_psm_scns;
    (print STDOUT "\n  < Subroutine 'incorporate_null_block' Normally Ended (with $ct_exp_psm_scns expanded scenarios, each with an additional event) />\n\n") if ($TEST_LEVEL2inb>0);

	    return (1, \@set_expanded_psm_scns);

	} else { # Somehow, there is no successfully expanded parsimonious scenarios. #

	    print STDOUT "[WARNING 'incorporate_null_block'] Somehow, there was NO EXPANDED PARSIMONIOUS SCENARIO with zero or one additional indel event, when trying to incorporate the null block '$bl': $! !\n";

    (print STDOUT "\n  < Subroutine 'incorporate_null_block' Ended (withOUT any useful expanded scenarios) />\n\n") if ($TEST_LEVEL2inb>0);

	    return (1, undef);
	}

}	# End of the subroutine 'incorporate_null_block' #


# enum_psm_indel_scns_in_cls_blks:
#	This subroutine enumerates the most parsimonious scenarios of insertions/deletions
#	in a cluster of contiguous blocks, each consisting of sites with an identical presence/absence pattern.
#
#	REVISED on May 13 (Sun), 2012:
#	Made the format for the input set of indel blocks a bit more general,
#	so make the subroutine more flexible.
#	(This revision accompanied the revision of 'create_initial_set_indels'.)
#
#	REVISED on Nov 13 (Wed), 2013:
#	Now, the subroutine can correctly handle trees with two-branch nodes.
#	(This revision accompanied the revisions of 'create_list_to_be_examined' and 'recede_absence'.)
#
#	REVISED on Mar 8 (Sat), 2013:
#	Now, a new satellite subroutine, 'enum_psm_scns_gen_null_blk', was introduced, which can correctly enumerates
#	the parsimonious indel scenarios that generates a cluster consisting only of a single null-block.
#
# INPUT: ($top_node_id, \%node2pa, \%node2ch, \%node2ct_exoffs, $char_pres, $char_abs, \@blocks_in_cls, $indx_indx_gp, \@set_node2dparsstat, \@set_br2change, $fl_full), where
#	%node2pa = ($node_id => $parent_id, ...) for all nodes except the top node;
#	%node2ch = ($node_id => \@child_node_ids, ...) for all interior nodes;
#	%node2ct_exoffs = ($node_id => #{exterior offsprings}, ...) for all nodes;
#	$char_pres/abs is the character representing the 'presence'/'absence' state;
#
#	@blocks_in_cls represents a cluster of contiguous blocks,
#	each consisting of sites with a particular gap-pattern, where
#	$indx_gp = $blocks_in_cls[$b]->[$indx_indx_gp] (or $blocks_in_cls[$b] itself if $indx_indx_gp is undefined) is the index specifying the gap pattern in @set_node2parsstat and @set_br2change;
#
#	\@set_node2parsstat and \@set_br2change are output of 'map_parsim_states_dollo_msa'
#	on the 'secondary MSA', which is a concatenated set of 1-column representations of the gap patterns, where
#	%{$set_node2dparsstat[$k]} = ($node_id => \@state_info, ...) for the 
#	Dollo parsimonious scenario of the $k th gap pattern onto the nodes,
#	with
#	@state_info = ($stat, $ct_pres_ext), where
#	$stat (= $char_abs/pres) is the state on the node,
#	$ct_pres_ext = #{child nodes with #{exterior descendants with state ne $char_abs}>0} + #{parent with state eq $char_pres};
#	%{$set_br2change[$k]} = ($branch_id => [$stat_parent, $stat_node], ...)
#	for the map of state changes onto the branches (under the Dollo parsimony) for the $k th gap pattern, where
#	$branch_id is actually identical to the ID of the node immediately downstream of the branch,
#	$stat_node (=$char_abs/pres) is the state of of the node, and
#	$stat_parent (=$char_abs/pres) is the state of the parent node;
#
#	$fl_full = 1 if you want the full output,
#		 = 0 if you want a simpler output.
#
# OUTPUT: ($min_totct_indels, \@set_psm_scns_in_cls), where
#	$min_totct_indels is the total number of insertion/deletion events in the most parsimonious scenario(s);
#	@{$set_psm_scns_in_cls[$ps]} = (\%br2indels, \%node2blwise_gapstat) is for the $ps th parsimonious scenario, where
#	%br2indels = ($branch_id => \@list_indels, ...) is the map of insertions/deletions onto branches, with
#	@{$list_indels[$id]} = ($stat_parent, $stat_node, \@indices_blk) describing the $id th indel event at the branch, with @indices_blk listing the indices (in @blocks_in_cls)
#	of the blocks involved in the indel event,
#	%node2blwise_gapstat = ($node_id => \@blwise_gapstats, ...) is the map of gap states onto the
#	interior nodes, with $blwise_gapstats[$b] being $char_pres/abs for the $b th block (in the cluster) at the node $node_id.
#
#	If $fl_full = 0, %node2gapstat is given only at the top node.
#
sub enum_psm_indel_scns_in_cls_blks ($\%\%\%$$\@$\@\@$) {

	my ($topnode_id, $node2pa, $node2ch, $node2ct_exoffs, $char_pres, $char_abs, $blocks_in_cls, $indx_indx_gp, $set_node2dparsstat, $set_br2change, $fl_full) = @_;

	my $ct_seqs = $node2ct_exoffs->{$topnode_id};

    (print STDOUT " << Subroutine 'enum_psm_indel_scns_in_cls_blks' (#{sequences} = $ct_seqs) >>\n\n") if ($TEST_LEVEL1>0); 
    if ($TEST_LEVEL1>3) {
	my $size_set_gpatterns = @{$set_node2dparsstat};
	my @indices_gp = ();
	print STDOUT "[ Input data ]\n\n";
	print STDOUT '$topnode_id = ', $topnode_id, ".\n";
	print STDOUT '$char_pres/$char_abs = ', "$char_pres/$char_abs.\n"; 
	print STDOUT 'Size of @{$set_node2dparsstat} (and of @{$set_br2change}) = ', $size_set_gpatterns, "\n\n";
	print STDOUT 'Indices of gap patterns in the current cluster of blocks (in positional order):', "\n\n";
	print STDOUT join ("\t", 'Index_in_@{$blocks_in_cls}', 'Index_in_@{$set_node2dparsstat}'), "\n\n";
	for (my $bl=0; $bl<@{$blocks_in_cls}; $bl++) {
	    my $block = $blocks_in_cls->[$bl];
	    my $indx_gp = (defined $indx_indx_gp) ? $block->[$indx_indx_gp] : $block;
	    print STDOUT join ("\t", $bl, $indx_gp), "\n";
	}
	print STDOUT "\n\n";
    }

		# Create a set of all nodes.
		# (ADDED in creation of 'MyTreeMap_indels_spt_odr.pm'.) #
	my @set_all_nodes = sort keys %{$node2pa};
	unshift @set_all_nodes, $topnode_id;

		# Create a initial 'tentative candidate' of the parsimonious indel scenario. #

	# %{$node2blwise_gstat0} = ($node_id => \@blwise_gstat0, ...) for all nodes,
	# with $blwise_gstat0[$b] = $char_pres/abs being the state in the $b th block in the cluster;
	# %{$br2indels0} = ($branch_id => \@list_indels0, ...) for the initial set of indels, with
	# @{$list_indels0[$id]} = ($stat_parent, $stat_node, \@indices_blk0) describing the $id th initial indel event at the branch, with @indices_blk0 listing the indices in @{$blocks_in_cls};
	# @{$list_blank_blks} lists the indices of the blocks consisting only of $char_abs.
	#
		# MODIFIED in creation of 'MyTreeMap_indels_spt_odr.pm'. #
	my ($ct_indels0, $node2blwise_gstat0, $br2indels0, $list_blank_blks) = create_initial_set_indels_spt_odr ($topnode_id, %{$node2pa}, %{$node2ch}, @set_all_nodes, $char_pres, $char_abs, @{$blocks_in_cls}, $indx_indx_gp, @{$set_node2dparsstat}, @{$set_br2change});
	##my ($ct_indels0, $node2blwise_gstat0, $br2indels0, $list_blank_blks) = create_initial_set_indels ($topnode_id, %{$node2pa}, $char_pres, $char_abs, @{$blocks_in_cls}, $indx_indx_gp, @{$set_node2dparsstat}, @{$set_br2change});
	unless (defined $ct_indels0) {
	    print STDOUT "[ERROR 'enum_psm_indel_scns_in_cls_blks'] The subroutine 'create_initial_set_indels' FAILED : $! !\n";
	    return (undef, undef);
	}
    (print STDOUT "\n --- Subroutine 'create_initial_set_indels_spt_odr' Ended (with #{initial indels} = $ct_indels0) ...\n\n") if ($TEST_LEVEL1>1);

    if ($TEST_LEVEL1>2) {
		# MODIFIED in creation of 'MyTreeMap_indels_spt_odr.pm'. #
	print STDOUT "[ Output of 'create_initial_set_indels_spt_odr' (#{initial indels} = $ct_indels0) ]\n\n";
	##print STDOUT "[ Output of 'create_initial_set_indels' (#{initial indels} = $ct_indels0) ]\n\n";

	print STDOUT 'Content of %{$node2blwise_gstat0}:', "\n\n";
	print STDOUT join ("\t", 'Node_ID', "'initial_block-wise_gap_state(concatenated)'"), "\n\n";
	foreach my $node (sort {$a <=> $b} keys %{$node2blwise_gstat0}) {
	    my $cnct_gstat0 = join ('', @{$node2blwise_gstat0->{$node}});
	    print STDOUT join ("\t", $node, "'$cnct_gstat0'"), "\n";
	}
	print STDOUT "\n";

	print STDOUT 'Content of %{$br2indels0}:', "\n\n";
	print STDOUT join ("\t", 'Branch_ID', '#{exteior_offsprings}', 'State_ue/State_le/indices,in,@{$blocks_in_cls}', '...'), "\n\n";
	foreach my $br (sort {$a <=> $b} keys %{$br2indels0}) {
	    my $ct_exoffs = $node2ct_exoffs->{$br};
	    my @out_list_indels0 = ();
	    foreach my $indel (@{$br2indels0->{$br}}) {
		my ($stat_ue, $stat_le, $indices_blk0) = @{$indel};
		my $cnct_indices_blk0 = join (',', @{$indices_blk0});
		push @out_list_indels0, join ('/', $stat_ue, $stat_le, $cnct_indices_blk0);
	    }
	    print STDOUT join ("\t", $br, $ct_exoffs, @out_list_indels0), "\n";
	}
	print STDOUT "\n";

	print STDOUT '@{$list_blank_blks} = (', join (', ', @{$list_blank_blks}), ").\n\n";
    }

	my $ct_blank_blks = @{$list_blank_blks}; 


		# Handle an exceptional case,
		# where the gap-block cluster consists only of a null-block (i.e., a blank block). #
		# (ADDED in revision on Mar 8 (Sat), 2014.) #

	if (($ct_blank_blks == 1) and (@{$blocks_in_cls} == 1) and ($FL_HANDLE_NULL_CLS)) {
	    print STDOUT "[WARNING 'enum_psm_indel_scns_in_cls_blks'] This cluster consists ONLY of a single NULL-BLOCK: $! !\n";

	    my $indx_null_blk = 0;
	    my ($min_totct_indels, $set_psm_scns_null_blk) = enum_psm_scns_gen_null_blk ($topnode_id, %{$node2pa}, %{$node2ch}, $char_pres, $char_abs, $indx_null_blk, $fl_full);
	    unless (defined $set_psm_scns_null_blk) {
		print STDOUT "[ERROR 'enum_psm_indel_scns_in_cls_blks'] The subroutine 'create_list_to_be_examined' FAILED: $! !\n";
		return (undef, undef);
	    }

	    return ($min_totct_indels, $set_psm_scns_null_blk);
	}


		# Create a list of indel events to be examined #

	# @{$list_to_be_examined->[$k][$i]}
	# = ($branch_id, index in the list @{$br2indels{$branch_id}})
	# is for the $i th indel event that result in $k exterior nodes with $char_abs (for 0<$k<$ct_seqs).
	# @{$list_indels_to_be_examined[0]} should always be empty.
	#
		# MODIFIED on Nov 13 (Wed), 2013, to enable the subroutine to correctly handle two-branch nodes. #
	my $list_indels_to_be_examined0 = create_list_to_be_examined (%{$node2ch}, %{$node2ct_exoffs}, $ct_seqs, $char_abs, %{$br2indels0});
	##my $list_indels_to_be_examined0 = create_list_to_be_examined (%{$node2ct_exoffs}, $ct_seqs, $char_abs, %{$br2indels0});
	unless (defined $list_indels_to_be_examined0) {
	    print STDOUT "[ERROR 'enum_psm_indel_scns_in_cls_blks'] The subroutine 'create_list_to_be_examined' FAILED: $! !\n";
	    return (undef, undef);
	}
    (print STDOUT "\n --- Subroutine 'create_list_to_be_examined' Ended ...\n\n") if ($TEST_LEVEL1>1);

    if ($TEST_LEVEL1>2) {
	my $size_list_to_be_exmd = @{$list_indels_to_be_examined0};
	print STDOUT "[ Output of 'create_list_to_be_examined' (Size_list = $size_list_to_be_exmd) ]\n\n";
	print STDOUT 'Content of @{$list_indels_to_be_examined0}:', "\n\n";
	print STDOUT join ("\t", '#{Exterior $char_abs\'s resulting from the event}', 'indx/$branch_id/index_in_@{$br2indels{$branch_id}}', '...'), "\n\n";
	for (my $k=0; $k<$size_list_to_be_exmd; $k++) {
	    my $indels = $list_indels_to_be_examined0->[$k];
	    my $ct_indels=@{$indels};
	    my @out_list_indels = ();
	    for (my $i=0; $i<$ct_indels; $i++) {
		my ($br_id, $indx_indel) = @{$indels->[$i]};
		push @out_list_indels, join ('/', $i, $br_id, $indx_indel);
	    }
	    print STDOUT join ("\t", $k, @out_list_indels), "\n";
	}
	print STDOUT "\n\n";
    }


		# Initialize the variables/arrays to be used for the main process. #

	my $min_totct_indels0 = undef;
	my @set_psm_scns_in_cls0 = ();
	my @stack_scns_to_be_examined = ([$ct_indels0, $node2blwise_gstat0, $br2indels0, $list_indels_to_be_examined0]);

		# Now the main process begins. #
    (print STDOUT "\n{{ Beginning of the Main Process }}\n\n") if ($TEST_LEVEL1>1);
     my $iter_no = 0;

	while (my $scn_to_be_examined = shift @stack_scns_to_be_examined) { # Main outermost while-loop (over scenarios to be examined) #

	    my ($totct_indels, $node2blwise_gstat, $br2indels, $indels_to_be_examined) = @{$scn_to_be_examined};
	    my $lclmin_totct_indels = $totct_indels;

	if ($TEST_LEVEL1>1) {
	    $iter_no++;
	    my $ct_stacked = @stack_scns_to_be_examined;
	    print STDOUT "\n{{ The $iter_no th Iteration:  #{Stacked scenarios} = $ct_stacked\; Initial Min(Total#{indels}) = $lclmin_totct_indels }}\n\n";
	}

	    ##while (@{$indels_to_be_examined}>0) { # Main outer while-loop  #
	    ##while (@{$indels_to_be_examined}>2) { # Main outer while-loop (over the set of indel events resulting in the largest number of exterior nodes with $char_abs) #
	    while (@{$indels_to_be_examined}>1) { # Main outer while-loop (over the set of indel events that could possibly be receded). ## MODIFIED on Nov 13 (Wed), 2013. ##
		# @{$indels_to_be_examined->[0]} should always be empty,
		# [@{$indels_to_be_examined->[1]} contain only deletions along exteior branches (, which therefore cannot recede any further). ] ---  This logic does not hold any longer (as of Nov 13 (Wed), 2013).

		my $indx_to_be_examined = $#{$indels_to_be_examined};
		my $list_indels = $indels_to_be_examined->[$indx_to_be_examined];

		while (@{$list_indels}>0) { # Main middle while-loop (over the indels to be examined) # 

		    my $indx_exmd_indel = $#{$list_indels};
	if ($TEST_LEVEL1>1) {
	    (print STDOUT "\n{ To be examined: The $indx_exmd_indel th indel event of the $indx_to_be_examined th set of events. }\n\n") if ($TEST_LEVEL1>1);
	}

			## Newly ADDED on Sep 22, 2012, to make the subroutine more robust against unexpected upstream behaviors. ##
		    my $examined_event = $list_indels->[$indx_exmd_indel];
		    unless ((defined $examined_event) and (@{$examined_event}>0)) {
			print STDOUT "\n[WARNING 'enum_psm_indel_scns_in_cls_blks'] The $indx_exmd_indel th indel event of the $indx_to_be_examined th set of events, which should have been examined now, is UNDEFINED or EMPTY! So I will remove it...\n\n";
			pop @{$list_indels};
			next;
		    }

			# (MODIFIED in creation of 'MyTreeMap_indels_spt_odr.pm'.) #
		    my ($diff_totct_indels, $new_node2blwise_gstat, $new_br2indels, $new_indels_to_be_examined) = recede_absence_spt_odr (%{$node2blwise_gstat}, %{$br2indels}, @{$indels_to_be_examined}, $char_abs, $char_pres, %{$node2pa}, %{$node2ch}, @set_all_nodes, %{$node2ct_exoffs}, $ct_seqs);
		    ##my ($diff_totct_indels, $new_node2blwise_gstat, $new_br2indels, $new_indels_to_be_examined) = recede_absence (%{$node2blwise_gstat}, %{$br2indels}, @{$indels_to_be_examined}, $char_abs, $char_pres, %{$node2pa}, %{$node2ch}, %{$node2ct_exoffs}, $ct_seqs);
		    unless (defined $diff_totct_indels) {
			print STDOUT "[ERROR 'enum_psm_indel_scns_in_cls_blks'] The subroutine 'recede_absence_spt_odr' FAILED : $! !\n";
			return (undef, undef);
		    }
	(print STDOUT "\n --- Subroutine 'recede_absence_spt_odr' Ended ...\n\n") if ($TEST_LEVEL1>1);

		    if ($diff_totct_indels>0) {
			# Just dismiss the new scenario (, which may often be undefined). #
	(print STDOUT '$diff_totct_indels = ', $diff_totct_indels, " => Dismiss the new scenario.\n\n") if ($TEST_LEVEL1>1);
			next;
		    } elsif ($diff_totct_indels<0) { 
			# Replace the old scenario with the new scenario. #
	(print STDOUT '$diff_totct_indels = ', $diff_totct_indels, " => Replace the old scenario(s) with the new scenario.\n\n") if ($TEST_LEVEL1>1);

			$lclmin_totct_indels += $diff_totct_indels;
			$node2blwise_gstat = $new_node2blwise_gstat;
			$br2indels = $new_br2indels;
			$indels_to_be_examined = $new_indels_to_be_examined;

				## A BUG fixed (on Sep 23 (Sun), 2012). ##
			$indx_to_be_examined = $#{$indels_to_be_examined};
			$list_indels = $indels_to_be_examined->[$indx_to_be_examined];

		    } elsif (defined $new_node2blwise_gstat) {
			# Add the new scenario to the stack of scenarios to be examined. #
			##push @{$new_indels_to_be_examined}, $list_indels;
	(print STDOUT '$diff_totct_indels = ', $diff_totct_indels, " => Append the new scenario to the stack of scenarios to be examined.\n\n") if ($TEST_LEVEL1>1);
			push @stack_scns_to_be_examined, [$lclmin_totct_indels, $new_node2blwise_gstat, $new_br2indels, $new_indels_to_be_examined];
		    } else {
			# Do nothing, because the 'absence' state in question cannot recede any further. #
	(print STDOUT '$diff_totct_indels = ', $diff_totct_indels, " (AND", '%{$new_node2blwise_gstat}', " is UNDEFINED) => STOP receding the 'absence' in the event just examined.\n\n") if ($TEST_LEVEL1>1);
			next;
		    }

		}	# End of the main middle while-loop (over the indels to be examined) #

	    (print STDOUT "\n +++ End of the $indx_to_be_examined th set of events. +++\n\n") if ($TEST_LEVEL1>1);

	    pop @{$indels_to_be_examined}; # Remove the last entry, which has been emptied. #

	    } # End of the main outer while-loop (over the set of indel events resulting in the largest number of exterior nodes with $char_abs) #

	(print STDOUT "\n ~~~ The Set of parsimonious scenarios will be renewed ~~~\n\n") if ($TEST_LEVEL1>1);

	    my @cand_psm_scn = ($br2indels, $node2blwise_gstat); # A candidate parsimonious scenario. #

	    unless (defined $min_totct_indels0) {
		# Initialize the set of global parsimonious scenarios. #
	(print STDOUT 'INITIALIZE the set of parsimonious scenarios (with $min_totct_indels0 = ', $lclmin_totct_indels, ").\n\n") if ($TEST_LEVEL1>1);

		@set_psm_scns_in_cls0 = (\@cand_psm_scn);
		$min_totct_indels0 = $lclmin_totct_indels;
		next;
	    }

		# Compare the local minimum with the current minimum. #

	    if ($lclmin_totct_indels < $min_totct_indels0) {
		# Replace the set of parsimonious scenarios. #
	(print STDOUT 'REPLACE the OLD parsimonious scenario(s) with the NEW one (with $min_totct_indels0 = ', $lclmin_totct_indels, ").\n\n") if ($TEST_LEVEL1>1);
		
		@set_psm_scns_in_cls0 = (\@cand_psm_scn);
		$min_totct_indels0 = $lclmin_totct_indels;

	    } elsif ($lclmin_totct_indels > $min_totct_indels0) {
		# Just discard the candidate parsimonious scenario. #

	(print STDOUT 'DISMISS the NEW parsimonious scenario (with $lclmin_totct_indels = ', $lclmin_totct_indels, ").\n\n") if ($TEST_LEVEL1>1);

		next;

	    } else {
		# Append the candidate parsimonious scenario. (Keep the total#indels as it is.) #
	(print STDOUT 'APPEND the NEW parsimonious scenario to the OLD set of scenario(s) (with $min_totct_indels0 = ', $lclmin_totct_indels, ").\n\n") if ($TEST_LEVEL1>1);

		push @set_psm_scns_in_cls0, \@cand_psm_scn;
	    }

	}	# End of the main outermost while-loop (over scenarios to be examined) #


    (print STDOUT "\n = The Main Process Ended =\n\n") if ($TEST_LEVEL1>0);

    if ($TEST_LEVEL1>1) {
	print STDOUT "Min(Tot#{indels}) = $min_totct_indels0.\n\n";
    }
    if ($TEST_LEVEL1>2) {
	my $ct_psm_scns_in_cls0 = @set_psm_scns_in_cls0;
	print STDOUT "[ Interim output (Set of $ct_psm_scns_in_cls0 parsimonious scenarios before incorporating 'null' blocks) ]\n\n";
	print STDOUT 'Content of @set_psm_scns_in_cls0:', "\n\n";

	for (my $ps=0; $ps<$ct_psm_scns_in_cls0; $ps++) { # Outermost testing for-loop #
	    print STDOUT "{ The $ps th scenario }\n\n";

	    my ($br2indels, $node2blwise_gstat) = @{$set_psm_scns_in_cls0[$ps]};

	    print STDOUT 'Content of %{$node2blwise_gstat}:', "\n\n";
	    print STDOUT join ("\t", 'Node_ID', "'initial_block-wise_gap_state(concatenated)'"), "\n\n";
	    foreach my $node (sort {$a <=> $b} keys %{$node2blwise_gstat}) {
		my $cnct_gstat = join ('', @{$node2blwise_gstat->{$node}});
		print STDOUT join ("\t", $node, "'$cnct_gstat'"), "\n";
	    }
	    print STDOUT "\n";

	    print STDOUT 'Content of %{$br2indels}:', "\n\n";
	    print STDOUT join ("\t", 'Branch_ID', '#{exteior_offsprings}', 'State_ue/State_le/indices,in,@{$blocks_in_cls}', '...'), "\n\n";
	    foreach my $br (sort {$a <=> $b} keys %{$br2indels}) {
		my $ct_exoffs = $node2ct_exoffs->{$br};
		my @out_list_indels = ();
		foreach my $indel (@{$br2indels->{$br}}) {
		    (@{$indel}>0) or next; # Skip an empty entry. (ADDED to fix a BUG on May 13 (Sun), 2012) #
		    my ($stat_ue, $stat_le, $indices_blk) = @{$indel};
		    my $cnct_indices_blk = join (',', @{$indices_blk});
		    push @out_list_indels, join ('/', $stat_ue, $stat_le, $cnct_indices_blk);
		}
		print STDOUT join ("\t", $br, $ct_exoffs, @out_list_indels), "\n";
	    }
	    print STDOUT "\n\n";

	}			# End of the outermost testing for-loop #

    }

		# Incorporate the "null" blocks, each of which consists only of $char_abs. #

	if ($FL_IGNORE_NULL_COLUMNS) { ## (This "if (...) {...} else {...}" block was ADDED in revision on Nov 15 (Fri), 2013). ##

    (print STDOUT " = Although the MSA has $ct_blank_blks 'null' blocks, we will just leave them untouched, because the flag, ", '$FL_IGNORE_NULL_COLUMNS ', "(=$FL_IGNORE_NULL_COLUMNS), tells me to do so. =\n\n") if ($TEST_LEVEL1>0);
    (print STDOUT "   --- But I will anyway clean up the ", scalar (@set_psm_scns_in_cls0), " raw parsimonious scenarios obtained so far ...\n\n\n") if ($TEST_LEVEL1>1);

	} else {

    (print STDOUT " = NOW, let us incorporate the $ct_blank_blks 'null' blocks =\n\n") if ($TEST_LEVEL1>0);
    if ($TEST_LEVEL1>1) {
	print STDOUT '"Null" blocks = (', join (', ', @{$list_blank_blks}), ").\n\n";
	print STDOUT '#{Parsimonious scenarios to accomodate the null blocks} = ', scalar (@set_psm_scns_in_cls0), ".\n";
	print STDOUT "\n\n";
    }

	} ## END of "if ($FL_IGNORE_NULL_COLUMNS) {...} else {...}".

    my $indx_psm_scn0 = 0;

	my @set_psm_scns_in_cls = ();
	my $min_totct_indels = undef;

	while (my $psm_scn0 = shift @set_psm_scns_in_cls0) { # Second main outer while-loop (over 'initial' parsimonious scenarios) #

	(print STDOUT "\n[[ The $indx_psm_scn0 th 'initial' parsimonious scenario (#{indels} = $min_totct_indels0) ]]\n\n") if ($TEST_LEVEL1>1);

	    unless ( cleanup_br2indels (%{$psm_scn0->[0]}) ) {
		print STDOUT "[ERROR 'enum_psm_indel_scns_in_cls_blks'] The subroutine 'cleanup_br2indels' FAILED on the $indx_psm_scn0 th scenario: $! !\n";
		return (undef, undef);
	    }
	(print STDOUT "\n --- Subroutine 'cleanup_br2indels' ended ...\n\n")  if ($TEST_LEVEL1>1);


	    if ($FL_IGNORE_NULL_COLUMNS) { ## Skip the process to incorporate null blocks (ADDED in revision on Nov 15 (Fri), 2013). ##
	$indx_psm_scn0++;
		push @set_psm_scns_in_cls, $psm_scn0;
		(defined $min_totct_indels) or ($min_totct_indels = $min_totct_indels0);
		next;
	    }

	    if ($ct_blank_blks==0) {
	(print STDOUT " ... APPEND the 'initial' scenario to the final set of parsimonious scenarios, bcause there are NO 'null' blocks to be incorporated ...\n\n") if ($TEST_LEVEL1>1);
	$indx_psm_scn0++;
		push @set_psm_scns_in_cls, $psm_scn0;
		(defined $min_totct_indels) or ($min_totct_indels = $min_totct_indels0);
		next;
	    }

	    my $lcl_min_totct_indels = $min_totct_indels0;
	    my @set_lcl_psm_scns = ($psm_scn0);

	    for (my $indx_bblk=0; $indx_bblk<$ct_blank_blks; $indx_bblk++) { # Middle for-loop (over blank blocks) #
		my $bbl = $list_blank_blks->[$indx_bblk];
		my $ct_lcl_psm_scns = @set_lcl_psm_scns;

	(print STDOUT "\n[ The $indx_bblk th blank block (the $bbl th in the original set of blocks) ; #{accomodating parsimonious scenarios} = $ct_lcl_psm_scns ]\n\n") if ($TEST_LEVEL1>1);

		my @new_lclset_psm_scns = ();
		my $indx_lcl_psm_scn = 0;
		my $mindiff_totct_indels2;

		while (my $lcl_psm_scn = shift @set_lcl_psm_scns) { # Inner while-loop (over local parsimonious scenarios) #

		    $indx_lcl_psm_scn++;
	(print STDOUT "\n{ The $indx_lcl_psm_scn th accomodating parsimonious scenario }\n\n") if ($TEST_LEVEL1>1);

   if ($TEST_LEVEL1>=5) {
	   my ($br2indels1, $node2blwise_gstat1) = @{$lcl_psm_scn};
	    ## @{$lcl_psm_scn} =  @cand_psm_scn = ($br2indels, $node2blwise_gstat); # A candidate parsimonious scenario. #

	   print STDOUT " [ Inputs of 'incorporate_null_block' ]\n\n";

	   print STDOUT "  ( BLock-wise Gap-states of Nodes )\n\n";
	   print STDOUT '  ', join ("\t", 'Node_ID', "'block-wise_gap_state(concatenated)'"), "\n\n";

	   foreach my $node (sort {$a <=> $b} keys %{$node2blwise_gstat1}) {
		my $cnct_gstat = join ('', @{$node2blwise_gstat1->{$node}});
		print STDOUT '  ', join ("\t", $node, "'$cnct_gstat'"), "\n";
	   }
	   print STDOUT "\n";

	   print STDOUT "  ( Map of Indel Events onto Branches )\n\n";
	   print STDOUT '  ', join ("\t", 'Branch_ID', 'State_ue/State_le/indices,of,blocks,involved', '...'), "\n\n";

	   foreach my $br (sort {$a <=> $b} keys %{$br2indels1}) {
		my @out_events = ();
		foreach my $ev (@{$br2indels1->{$br}}) {
		    my ($stat_ue, $stat_le, $blks_involved) = @{$ev};
		    my $cnct_blks = join (',', @{$blks_involved});
		    push @out_events, join ('/', $stat_ue, $stat_le, $cnct_blks);
		}
		print STDOUT '  ', join ("\t", $br, @out_events), "\n";
	   }
	   print STDOUT "\n\n"; 
	
   } # END of "if ($TEST_LEVEL1>=5) {...}"
	

			## Incorporate the $b th blank block into $lcl_psm_scn. ##

		    my ($diff_totct_indels2, $set_expanded_psm_scns) = incorporate_null_block ($bbl, @{$lcl_psm_scn}, $char_abs, $char_pres, $topnode_id, %{$node2pa}, %{$node2ch}, $mindiff_totct_indels2); 
		    unless (defined $diff_totct_indels2) {
			print STDOUT "[ERROR 'enum_psm_indel_scns_in_cls_blks'] The subroutine 'incorporate_null_block' FAILED to incorporate the $bbl th block into the $indx_lcl_psm_scn th accomodating parsimonious scenario: $! !\n";
			return (undef, undef);
		    }
	(print STDOUT " --- Subroutine 'incorporate_null_block' ended ...\n\n") if ($TEST_LEVEL1>1);

		    unless (defined $set_expanded_psm_scns) {
			# ALL 'expanded' scenarios had $diff_totct_indels2 > $mindiff_totct_indels2. #
	(print STDOUT '$diff_totct_indels2 = ', $diff_totct_indels2, ' (> $mindiff_totct_indels2 = ', $mindiff_totct_indels2, ") => DISMISS the new parsimonious scenarios.\n\n") if ($TEST_LEVEL1>1);
			next;
		    }

   if ($TEST_LEVEL1>=5) {

	my $ct_exp_psm_scns = @{$set_expanded_psm_scns};
	print STDOUT "\n [ Outputs of 'incorporate_null_block' for the $indx_lcl_psm_scn th accommodating scenario (#{expanded scenarios} = $ct_exp_psm_scns) ]\n\n";

	for (my $eps=0; $eps<$ct_exp_psm_scns; $eps++) { # Testing for-loop (over expanded scenarios). #

	   print STDOUT "  (( The $eps th expanded scenario ))\n\n";

	   my ($br2indels2, $node2blwise_gstat2) = @{$set_expanded_psm_scns->[$eps]};
	    ## @{$lcl_psm_scn} =  @cand_psm_scn = ($br2indels, $node2blwise_gstat); # A candidate parsimonious scenario. #
	   print STDOUT "  ( BLock-wise Gap-states of Nodes )\n\n";
	   print STDOUT '  ', join ("\t", 'Node_ID', "'block-wise_gap_state(concatenated)'"), "\n\n";

	   foreach my $node (sort {$a <=> $b} keys %{$node2blwise_gstat2}) {
		my $cnct_gstat = join ('', @{$node2blwise_gstat2->{$node}});
		print STDOUT '  ', join ("\t", $node, "'$cnct_gstat'"), "\n";
	   }
	   print STDOUT "\n";

	   print STDOUT "  ( Map of Indel Events onto Branches )\n\n";
	   print STDOUT '  ', join ("\t", 'Branch_ID', 'State_ue/State_le/indices,of,blocks,involved', '...'), "\n\n";

	   foreach my $br (sort {$a <=> $b} keys %{$br2indels2}) {
		my @out_events = ();
		foreach my $ev (@{$br2indels2->{$br}}) {
		    my ($stat_ue, $stat_le, $blks_involved) = @{$ev};
		    my $cnct_blks = join (',', @{$blks_involved});
		    push @out_events, join ('/', $stat_ue, $stat_le, $cnct_blks);
		}
		print STDOUT '  ', join ("\t", $br, @out_events), "\n";
	   }
	   print STDOUT "\n\n"; 
	}				# End of the testing for-loop (over expanded scenarios). #
	
   } # END of "if ($TEST_LEVEL1>=5) {...}"
	

		    if ((defined $mindiff_totct_indels2) and ($mindiff_totct_indels2 == $diff_totct_indels2)) {
	(print STDOUT '$diff_totct_indels2 = ', $diff_totct_indels2, ' (= $mindiff_totct_indels2 )', " => APPEND the new parsimonious scenarios.\n\n") if ($TEST_LEVEL1>1);
			push @new_lclset_psm_scns, @{$set_expanded_psm_scns};
		    } else {
			   # Either $mindiff_totct_indels2 = undef or $mindiff_totct_indels2 > $diff_totct_indels2. #
	if ($TEST_LEVEL1>1) {
	    if (defined $mindiff_totct_indels2) {
		print STDOUT '$diff_totct_indels2 = ', $diff_totct_indels2, ' (< $mindiff_totct_indels2 = ', $mindiff_totct_indels2, ") => REPLACE the OLD parsimonious scenarios with the NEW ones.\n\n";
	    } else {
		print STDOUT '$diff_totct_indels2 = ', $diff_totct_indels2, ' (with $mindiff_totct_indels2 UNDEFINED)', " => INITIALIZE the set of parsimonious scenarios.\n\n";
	    }
	}
			$mindiff_totct_indels2 = $diff_totct_indels2;
			@new_lclset_psm_scns = @{$set_expanded_psm_scns};
		    }

		}		# End of the inner while-loop (over local parsimonious scenarios) #
		@set_lcl_psm_scns = @new_lclset_psm_scns; 
		$lcl_min_totct_indels += $mindiff_totct_indels2;

	if ($TEST_LEVEL1>1) {
	    print STDOUT "\n +++ Ended the attempts to incorporate the $indx_bblk th blank block  (= the $bbl th block) +++\n\n";
	    print STDOUT 'Min[diff(Tot#{indels})] = ', $mindiff_totct_indels2, ".\n";
	    print STDOUT 'Current min(Tot#{indels}) = ', $lcl_min_totct_indels, ".\n\n";
	}

	    }			# End of the middle for-loop (over blank blocks) #

	(print STDOUT "\n ~~~ ENDED the attempts to expand the $indx_psm_scn0 th 'initial' parsimonious scenario ~~~\n\n") if ($TEST_LEVEL1>1);

	$indx_psm_scn0++;

	    unless (defined $min_totct_indels) {
			# Initialize the full set of parsimonious scenarios. #
	(print STDOUT 'INITIALIZE @set_psm_scns_in_cls  (with $min_totct_indels = ', $lcl_min_totct_indels, ").\n\n") if ($TEST_LEVEL1>1);
		$min_totct_indels = $lcl_min_totct_indels;
		@set_psm_scns_in_cls = @set_lcl_psm_scns;
		next; ## ADDED to fix a BUG on May 14 (Mon), 2012. ##
	    }

	    if ($lcl_min_totct_indels < $min_totct_indels) {
			# Replace the full set of parsimonious scenarios. #
	(print STDOUT 'REPLACE the OLD @set_psm_scns_in_cls (with $min_totct_indels = ', $min_totct_indels, ') WITH the NEW ONE (with $min_totct_indels = ', $lcl_min_totct_indels, ").\n\n") if ($TEST_LEVEL1>1);
		$min_totct_indels = $lcl_min_totct_indels;
		@set_psm_scns_in_cls = @set_lcl_psm_scns;

	    } elsif ($lcl_min_totct_indels > $min_totct_indels) {
			# Just discard the local parsimonious scenarios. #
	(print STDOUT 'DISCARD the NEW @set_lcl_psm_scns (with $lcl_min_totct_indels = ', $lcl_min_totct_indels, ' > $min_totct_indels = ', $min_totct_indels, ").\n\n") if ($TEST_LEVEL1>1);
		next;

	    } else {
			# Append the local scenarios to the full set. #
	(print STDOUT 'APPEND the NEW @set_lcl_psm_scns (with $lcl_min_totct_indels = ', $lcl_min_totct_indels, ' = $min_totct_indels).', "\n\n") if ($TEST_LEVEL1>1);
		push @set_psm_scns_in_cls, @set_lcl_psm_scns;
	    }

	}	# End of the second main outer while-loop (over 'initial' parsimonious scenarios) #

    (print STDOUT "\n = Finished icorporating the 'null' blocks =\n\n") if ($TEST_LEVEL1>0);

    (print STDOUT "\n << Subroutine 'enum_psm_indel_scns_in_cls_blks' Ended />>\n\n") if ($TEST_LEVEL1>0);

	return ($min_totct_indels, \@set_psm_scns_in_cls);

}	# End of the subroutine 'enum_psm_indel_scns_in_cls_blks' #


# extract_cls_gblocks:
#	This subroutine extracts, from an input MSA,
#	clusters of neighboring blocks, each of which consists
#	of contiguous columns of a particular gap pattern.
#	The clusters are delimited by the, 'all-presence' columns,
#	i.e. columns containing NO gaps.
#
#	NOTE that this subroutine eats up the input MSA.
#
# INPUT: (\@msa, $char_pres, $char_abs, \%gpattern2indx, \$ct_gpattens), where
#	${$msa[$k]} is the $k th sequence embedded in the input MSA;
#	$char_pres/abs is the character representing the 'presence'/'absence' state;
#	%gpattern2indx = ($gpattern => $indx_gp, ...) for the
#	gap patterns encountered so far, with $indx_gp assigned in the order of occurrences;
#	$ct_gpatterns is the number of gap pattens encountered so far.
#
# OUTPUT: \@set_cls_gblocks, where
#	@{$set_cls_gblocks[$cl]->[$gb]} = ($indx_gp, $len_gb, $start, $end) is
#	for the $gb th block in the $cl th cluster, with
#	$indx_gp specifying the gap pattern,
#	$len_gb being the length (in terms of #{columns}) of the block,
#	and $start/$end being the starting/ending coordinate of the block
#	in the 0-based convention.
#
sub extract_cls_gblocks (\@$$\%\$) {

	my ($msa, $char_pres, $char_abs, $gpattern2indx, $ct_gpatterns) = @_;

	my $ct_seqs = @{$msa};
    (print STDOUT "<< Subroutine 'extract_cls_gblocks' (#{sequences} = $ct_seqs) >>\n\n") if ($TEST_LEVEL1>0);

	unless ($ct_seqs>0) {
	    print STDOUT "[ERROR 'extract_cls_gblocks'] NO SEQUENCE in the input MSA: $! !\n";
	    return undef;
	}
	my $len_char_abs = length $char_abs;
	unless ($len_char_abs>0) {
	    print STDOUT "[ERROR 'extract_cls_gblocks'] The 'absence' character (= '$char_abs') is NULL: $! !\n";
	    return undef;
	}
	my $len_char_pres = length $char_pres;
	unless ($len_char_pres == $len_char_abs) {
	    print STDOUT "[ERROR 'extract_cls_gblocks'] The length (=$len_char_abs) of the 'absence' character, '$char_abs', CLASHES with that (=$len_char_pres) of the 'presence' character, '$char_pres': $! !\n";
	    return undef;
	}
	my $len_seq  = length ${$msa->[0]};
	unless ($len_seq>0) {
	    print STDOUT "[ERROR 'extract_cls_gblocks'] We do NOT HANDLE NULL MSAs: $! !\n";
	    return undef;
	}
	my $ct_clms = int ($len_seq / $len_char_abs);
	unless ($ct_clms>0) {
	    print STDOUT "[ERROR 'extract_cls_gblocks'] The MSA has NO full column: $! !\n";
	    return undef;
	}

		### Main Process ###

	my $if_in_cluster = 0;
	my @set_cls_gblocks = ();

	for (my $l=0; $l<$ct_clms; $l++) { # The main outer for-loop (over columns in the MSA) #

	    my $gpattern = '';
	    my $ct_abs = 0;
	    for (my $k=0; $k<$ct_seqs; $k++) { # The main inner for-loop (over sequences in the MSA) #
		my $char = substr (${$msa->[$k]}, 0, $len_char_abs, '');
		if ($char eq $char_abs) {
		    $gpattern .= $char_abs;
		    $ct_abs++;
		} else {
		    $gpattern .= $char_pres;
		}
	    }			# End of the main inner for-loop (over sequences in the MSA) #

	    unless ($ct_abs) { # The column consists only of 'presence' states. #
		$if_in_cluster = 0;
		next;
	    }

		# Retrieve or assign an index to the gap pattern. #
	    my $indx_gp = $gpattern2indx->{$gpattern};
	    unless (defined $indx_gp) {
		$indx_gp = $gpattern2indx->{$gpattern} = ${$ct_gpatterns};
		${$ct_gpatterns}++;
	    }

		# @{$set_cls_gblocks[$cl]->[$gb]} = ($indx_gp, $len_gb, $start, $end)

	    unless ($if_in_cluster) { # A new cluster of blocks begins. #
		$if_in_cluster = 1;
		push @set_cls_gblocks, [ [$indx_gp, 1, $l, $l] ];
		next;
	    }

	     my $last_cls_gblks = $set_cls_gblocks[$#set_cls_gblocks];
	     my $last_gblk = $last_cls_gblks->[$#{$last_cls_gblks}];
	     my $last_indx_gp = $last_gblk->[0];

	    if ($indx_gp == $last_indx_gp) {
			# The pattern is the same as that of the last block of columns. #
			# => Extend the last block. #

		unless ($l == $last_gblk->[3] + 1) {
		    print STDOUT "[ERROR 'extract_cls_gblocks'] Somehow, the last block (with the end coordinate ", $last_gblk->[3], ") is NOT the LEFT NEIGHBOR of the current column, wheras both have the following gap-pattern: $! !\n";
		    print STDOUT "    '$gpattern'.\n\n";
		    return undef;
		}
		$last_gblk->[1]++;
		$last_gblk->[3]++;

	    } else {
			# The gap pattern differs from that of the last block. #
			# => Create a new block. #

		push @{$last_cls_gblks}, [$indx_gp, 1, $l, $l];
	    }

	}			# End of the main outer for-loop (over columns in the MSA) #

    (print STDOUT "\n<< Subroutine 'extract_cls_gblocks' Ended />>\n\n") if ($TEST_LEVEL1>0);

	return \@set_cls_gblocks;

}	# End of the subroutine 'extract_cls_gblocks' #


# msa_rep_gpatterns:
#	This subroutine creates an MSA representation of gap patterns,
#	out of the hash %gpattern2indx.
#
# INPUT: (\%gpattern2indx, $len_stat, $ct_seqs), where
#	%gpattern2indx = ($gpattern => $indx_gp, ...) for the
#	gap patterns encountered so far, with $indx_gp assigned in the order of occurrences.
#	substr ($gpattern, $len_stat*$k, $len_stat) is the 'presence'/'absence' state of the
#	$k th sequence in the MSA specifying the gap pattern;
#
# OUTPUT: (\@msa_rep, \@set_gpatterns), where
#	substr (${$msa_rep[$k]}, $len_stat*$indx_gp, $len_stat) is the
#	state of the $k th sequence in the $indx_gp th gap pattern;
#	${$set_gpatterns[$indx_gp]} is the string representing the $indx_gp th gap pattern.
#
sub msa_rep_gpatterns (\%$$) {

	my ($gpattern2indx, $len_stat, $ct_seqs) = @_;

	my $ct_gpatterns = scalar keys %{$gpattern2indx};

    (print STDOUT "\n<< Subroutine 'msa_rep_gpattenrs' (#{sequences} = $ct_seqs; #{gap patterns} = $ct_gpatterns; unit state length = $len_stat) >>\n\n") if ($TEST_LEVEL1>0);

	my @msa_rep = ();
	for (1..$ct_seqs) { my $init = ''; push @msa_rep, \$init; }
	
	($ct_gpatterns>0) or ( return (\@msa_rep, []) );

	my @set_gpatterns = ();

	foreach my $gpattern (keys %{$gpattern2indx}) { # 1st foreach-loop #
	    my $indx = $gpattern2indx->{$gpattern};
	    $set_gpatterns[$indx] = \$gpattern;
	}			# End of the 1st foreach-loop #

	for (my $indx = 0; $indx<$ct_gpatterns; $indx++) { # 2nd for-loop (over the gap patterns) #
	    my $rf_gp = $set_gpatterns[$indx];
	    unless (defined $rf_gp) {
		print STDOUT "[ERROR 'msa_rep_gpatterns'] The $indx th gap pattern is UNDEFINED: $! !\n\n";
		return (undef, undef);
	    }
		# Copy the string referenced by an element in @set_gpatterns. #
	    my $gpattern = ${$rf_gp};

	    my $len_gp = length $gpattern;
	    unless ($len_gp == $ct_seqs * $len_stat) {
		print STDOUT "[ERROR 'msa_rep_gpattens'] The $indx th gap pattern has the length = $len_gp, which does NOT EQUAL the product of #{sequences} (=$ct_seqs) and the unit state length (=$len_stat): $! !\n\n";
		return (undef, undef);
	    }

	    for (my $k=0; $k<$ct_seqs; $k++) { # Inner for-loop (over the sequences) #
		my $stat = substr ($gpattern, 0, $len_stat, '');
		${$msa_rep[$k]} .= $stat;
	    }		# End of the inner for-loop (over the sequences) #

	}			# End of the 2nd for-loop (over the gap pattens) #

    (print STDOUT "\n<< 'msa_rep_gpatterns' Ended />>\n\n") if ($TEST_LEVEL1>0);

	return (\@msa_rep, \@set_gpatterns);

}	# End of the subroutine 'msa_rep_gpatterns' #


# scan_gbcls_for_long_gaps:
#	This satellite subroutine of 'enum_psm_indel_scns_for_msa' scans a gap-block cluster
#	searching for gaps that are longer than a specified upper-bound.
#
# INPUT: (\@gblocks, \@set_gpatterns, $upper_bound_glen, $char_abs), where
#	@{$gblocks[$gb]} = ($indx_gp, $len_gb, $start_gb, $end_gb) is
#	for the $gb th block in the subject gap-block cluster, with
#	$indx_gp specifying the gap pattern,
#	$len_gb being the length (in terms of #{columns}) of the block,
#	and $start_gb/$end_gb being the starting/ending coordinate of the block
#	in the 0-based convention;
#	${$set_gpatterns[$indx_gp]} is the string representing the $indx_gp th gap pattern in the input MSA, created by concatenating $char_pres/abs in the sequences;
#	$upper_bound_glen is the upper-bound of the gap length;
#	$char_abs is the character representing an 'absence' state.
#
# OUTPUT: \@list_long_gaps, where
#	@{$list_long_gaps[$lg]} = ($indx_seq, $len, $start, $end, \@cntr_gblks), with
#	$indx_seq specifies the sequence with the gap,
#	$len is the length of the gap (= #{gap-characters in the run}),
#	$start/$end is the start/end coordinate of the gap,
#	@cntr_gblks stores the gap-blocks contributing to the gap.
#
sub scan_gbcls_for_long_gaps (\@\@$$) {

	my ($gblocks, $set_gpatterns, $up_bd_glen, $char_abs) = @_;

	my $ct_gblks = @{$gblocks};
	($ct_gblks>0) or (return []); # Return an empty list if the cluster is empty. #

	my $cl_start = $gblocks->[0][2];
	my $cl_end = $gblocks->[$ct_gblks - 1][3];
	my $cl_len = $cl_end - $cl_start + 1;
	($cl_len > $up_bd_glen) or (return []);  # Return an empty list if the cluster is NOT longer than the upper-bound.

    (print STDOUT "  < Subroutine 'scan_gbcls_for_long_gaps' (region = \[$cl_start\, $cl_end\] \; {cluster_length} = $cl_len \; #{gap-blocks} = $ct_gblks \; {upper-bounnd of gap-length} = $up_bd_glen \; \"absence\" = '$char_abs' >\n\n") if ($TEST_LEVEL_SCN>0);

	my @set_chwise_gpatterns = ();
	for (my $g=0; $g<$ct_gblks; $g++) { # Preliminary for-loop (over gap-blocks in the cluster). #
	    my $indx_gp = $gblocks->[$g][0];
	    my $gpattern = ${$set_gpatterns->[$indx_gp]};
	    my @chwise_gpattern = split //, $gpattern;
	    $set_chwise_gpatterns[$g] = \@chwise_gpattern;
	}			# End of the preliminary for-loop (over gap-blocks in the cluster). #

	my $ct_seqs = @{$set_chwise_gpatterns[0]};

	my @list_long_gaps = ();

	for (my $s=0; $s<$ct_seqs; $s++) { # Main outer for-loop (over sequences in the MSA). #

	    my @gap_run = ();
	    for (my $g=0; $g<$ct_gblks; $g++) { # Main inner for-loop (over gap-blocks in the cluster). #

		my $char = $set_chwise_gpatterns[$g]->[$s];

		if ($char ne $char_abs) {
		##if ($char eq $char_abs) {...} # A BUG fixed on Mar 10 (Mon), 2014. #

			# If the block-wise state is 'presence'. #
		    if (@gap_run>0) {
			if ($gap_run[1] > $up_bd_glen) {
			    my @copy = @gap_run;
			    push @list_long_gaps, \@copy;
			}
			@gap_run = (); # Empty the gap-run. #
		    }
		    next;
		}

			# If the block-wise state is 'absence'. #

		my ($indx_gp, $len_gb, $start_gb, $end_gb) = @{$gblocks->[$g]};

		if (@gap_run>0) {
			# Update the gap-run. #
		    $gap_run[1] += $len_gb;
		    $gap_run[3] = $end_gb;
		    push @{$gap_run[4]}, $g;

		} else {
			# Initialize the gap-run. #
		    @gap_run = ($s, $len_gb, $start_gb, $end_gb, [$g]); 
		}

	    }				# End of the main inner for-loop (over gap-blocks in the cluster). #

	    if ((@gap_run>0) and ($gap_run[1] > $up_bd_glen)) {
		push @list_long_gaps, \@gap_run;
	    }

	}			# End of the main outer for-loop (over sequences in the MSA). #

    if ($TEST_LEVEL_SCN>2) {
	my $ct_lgps = @list_long_gaps;
	print STDOUT "\n  [ There are $ct_lgps long gaps ]\n\n";
	print STDOUT   "  ", join ("\t", 'No.', 'Indx_seq', 'Length', 'Start', 'End', 'contributing,gap,blocks'), "\n\n";

	for (my $lg=0; $lg<$ct_lgps; $lg++) { # Testing for-loop (over long-gaps). #
	    my ($indx_seq, $len, $start, $end, $gap_blocks) = @{$list_long_gaps[$lg]};
	    my $cnct_gblks = join (',', @{$gap_blocks});
	    print STDOUT "  ", join ("\t", $lg, $indx_seq, $len, $start, $end, $cnct_gblks), "\n";
	}			# End of the testing for-loop (over long-gaps). #
	print STDOUT "\n";
    }

    (print STDOUT "\n  < Subroutine 'scan_gbcls_for_long_gaps' ENDED />\n\n") if ($TEST_LEVEL_SCN>0);

	return \@list_long_gaps;

}	# End of the subroutine 'scan_gbcls_for_long_gaps'. #


# enum_psm_indel_scns_for_msa:
#	This is one of the main subroutines in this Perl module.
#	to enumerate all parsimonious indel scenarios
#	each of which realizes the input MSA.
#	It puts together several subroutines in this Perl module,
#	out of which 'enum_psm_indel_scns_in_cls_blks' and 'map_parsim_psm_dollo_msa'
#	play core roles,
#	and 'extract_cls_gblocks' and 'msa_rep_gpatterns'
#	perform necessary pre-processes of the input data.
#
#	NOTE that this subroutine eats up the input MSA.
#	
# INPUT: (\%node2ch, \%node2pa, \%name2id, \@seqnames, \@in_msa, $char_abs, $char_pres), where
#	%node2ch = ($node_id => \@child_node_ids, ...) is for the all interior nodes;
#	%node2pa = ($node_id => $parent_node_id, ...) is for all the nodes except the top node;
#	%name2id = ($node_name => $node_id, ...) is for the exterior nodes and the top node (with $node_name = $TOP_NODE);
#	$seqnames[$k] is the name of the $k th sequence in the input MSA
#	(NOTE that these names must exactly match those used in %name2id);
#	${$in_msa[$k]} is the $k th sequence embedded in the input MSA;
#	$char_pres/$char_abs is the character (or symbol) representing the 'presence'/'absence' state;
#
# OUTPUT: (\@set_cls_gblocks, \@min_totcts_indels_for_cls, \@sets_psm_scns_for_cls,
#		\@set_gpatterns, \@set_node2dparsstat, \@set_br2change), where
#
#	@{$set_cls_gblocks[$cl]->[$gb]} = ($indx_gp, $len_gb, $start, $end) is
#	for the $gb th block in the $cl th cluster, with
#	$indx_gp specifying the gap pattern,
#	$len_gb being the length (in terms of #{columns}) of the block,
#	and $start/$end being the starting/ending coordinate of the block
#	in the 0-based convention.
#
#	$min_totcts_indels_for_cls[$cl] is the total number of insertion/deletion events in the most parsimonious scenario(s) realizing the $cl th cluster of gap-pattern-blocks;
#
#	@{$set_psm_scns_in_cls[$cl]->[$ps]} = (\%br2indels, \%node2blwise_gapstat) is for the $ps th of the parsimonious scenarios realizing the $cl th cluster, where
#	%br2indels = ($branch_id => \@list_indels, ...) is the map of insertions/deletions onto branches, with
#	@{$list_indels[$id]} = ($stat_parent, $stat_node, \@indices_blk) describing the $id th indel event at the branch, with @indices_blk listing the indices (in @blocks_in_cls = @{$set_cls_gblocks[$cl]})
#	of the blocks involved in the indel event,
#	%node2blwise_gapstat = ($node_id => \@blwise_gapstats, ...) is the map of gap states onto the
#	interior nodes, with $blwise_gapstats[$bl] being $char_pres/abs for the $bl th block (in the cluster) at the node $node_id.
#
#	The above 3 arrays comprises the MAIN OUTPUT,
#	and the following 3 arrays are bi-produces,
#	which could be used for some other purposes (including debugging).
#
#	${$set_gpatterns[$indx_gp]} is the string representing the $indx_gp th gap pattern in the input MSA, created by concatenating $char_pres/abs in the sequences;
#
#	\@set_node2dparsstat and \@set_br2change are output of 'map_parsim_states_dollo_msa'
#	on the 'secondary MSA', which is a concatenated set of 1-column representations of the gap patterns, where
#	%{$set_node2dparsstat[$k]} = ($node_id => \@state_info, ...) for the 
#	Dollo parsimonious scenario of the $k th gap pattern onto the nodes,
#	with
#	@state_info = ($stat, $ct_pres_ext), where
#	$stat (= $char_abs/pres) is the state on the node,
#	$ct_pres_ext = #{child nodes with #{exterior descendants with state ne $char_abs}>0} + #{parent with state eq $char_pres};
#
#	%{$set_br2change[$k]} = ($branch_id => [$stat_parent, $stat_node], ...)
#	for the map of state changes onto the branches (under the Dollo parsimony) for the $k th gap pattern, where
#	$branch_id is actually identical to the ID of the node immediately downstream of the branch,
#	$stat_node (=$char_abs/pres) is the state of of the node, and
#	$stat_parent (=$char_abs/pres) is the state of the parent node;
#
#	$fl_full = 1 if you want the full output,
#		 = 0 if you want a simpler output.
#
sub enum_psm_indel_scns_for_msa (\%\%\%\@\@$$) {

	my ($node2ch, $node2pa, $name2id, $seqnames, $in_msa, $char_abs, $char_pres) = @_;

	my $topnode_id = $name2id->{$TOP_NODE};
	my $ct_seqs = @{$seqnames};
	unless ($ct_seqs == scalar (@{$in_msa})) {
	    print STDOUT "[ERROR 'enum_psm_indel_scns_for_msa'] ILLEGAL INPUT: The number of sequence names (=$ct_seqs) CLASHES with the number of sequences themselves (=", scalar (@{$in_msa}), ") in the input MSA: $! !\n\n";
	    return (undef, undef, undef, undef, undef, undef);
	}

    (print STDOUT "<<< Subroutine 'enum_psm_indel_scns_for_msa' (Top node ID: $topnode_id\; #{sequences} = $ct_seqs) >>>\n\n") if ($TEST_LEVEL>0);


    (print STDOUT '/// The 1st Process (preliminary): Prepare %{$node2ct_exoffs} for the input tree ///', "\n\n") if ($TEST_LEVEL>1);

	my $node2depth = make_node2abs_depth ($topnode_id, %{$node2ch});
	unless (defined $node2depth) {
	    print STDOUT "[ERROR 'enum_psm_indel_scns_for_msa'] Subroutine 'make_node2abs_depth' FAILED: $! !\n\n";
	    return (undef, undef, undef, undef, undef, undef);
	}
    (print STDOUT "\n--- Subroutine 'make_node2abs_depth' Ended ...\n\n") if ($TEST_LEVEL>1);

	my $node2ct_exoffs = make_node2ct_exoffs (%{$node2ch}, %{$node2depth});
	unless (defined $node2ct_exoffs) {
	    print STDOUT "[ERROR 'enum_psm_indel_scns_for_msa'] Subroutine 'make_node2ct_exoffs' FAILED: $! !\n\n";
	    return (undef, undef, undef, undef, undef, undef);
	}
    (print STDOUT "\n--- Subroutine 'make_node2ct_exoffs' Ended ...\n\n") if ($TEST_LEVEL>1);

    if ($TEST_LEVEL>2) {
	print STDOUT '[ TEST 1: Output of the 1st Process (preliminary) ]', "\n\n";
	print STDOUT join ("\t", 'Node_ID', 'depth', '#{ext_offsprings}'), "\n\n";
	foreach my $node (sort { $node2depth->{$a} <=> $node2depth->{$b} } keys %{$node2depth}) {  # Auxiliary foreach-loop #
	    my $depth = $node2depth->{$node};
	    my $ct_exoffs = $node2ct_exoffs->{$node};
	    print STDOUT join ("\t", $node, $depth, $ct_exoffs), "\n";
	}				# End of the auxiliary foreach-loop #
	print STDOUT "\n\n";
    }

    (print STDOUT '/// The 2nd Process (main): Examine the gap pattern structure of the input MSA ///', "\n\n") if ($TEST_LEVEL>1);

	my %gpattern2indx;
	my $ct_gpatterns = 0;
	my $set_cls_gblocks = extract_cls_gblocks (@{$in_msa}, $char_pres, $char_abs, %gpattern2indx, $ct_gpatterns) ;
	unless (defined $set_cls_gblocks) {
	    print STDOUT "[ERROR 'enum_psm_indel_scns_for_msa'] The subroutine 'extract_cls_gblocks' FAILED: $! !\n\n";
	    return (undef, undef, undef, undef, undef, undef);
	}
	my $ct_cls = @{$set_cls_gblocks};
    (print STDOUT "\n --- 'extract_cls_gblocks' Ended (#{gap clusters} = $ct_cls) ...\n\n") if ($TEST_LEVEL>1);

	unless ($ct_gpatterns == scalar keys %gpattern2indx) {
	    print STDOUT "[ERROR 'enum_psm_indel_scns_for_msa'] The number of gap patterns (=$ct_gpatterns) CLASHES with the number of keys in the hash '", '%gpattern2indx', "' (=", scalar (keys %gpattern2indx), "): $! !\n\n";
	    return (undef, undef, undef, undef, undef, undef);
	}

	# substr (${$sec_msa[$k]}, $indx_gp, 1) is the presence/absence state of the $k th sequence in the $indx_gp th gap pattern.
	# ${$set_gpatterns[$indx_gp]} is the string made by concatenating the states in the $indx_gp th gap pattern.
	#
	my ($sec_msa, $set_gpatterns) = msa_rep_gpatterns (%gpattern2indx, length ($char_abs), $ct_seqs);
	unless (defined $sec_msa) {
	    print STDOUT "[ERROR 'enum_psm_indel_scns_for_msa'] The subroutine 'msa_rep_gpatterns' FAILED: $! !\n\n";
	    return (undef, undef, undef, undef, undef, undef);
	}
    (print STDOUT "\n --- 'msa_rep_gpatterns' Ended ...\n\n") if ($TEST_LEVEL>1);

    if ($TEST_LEVEL>2) {
	print STDOUT "[[TEST2: Output of the 2nd Process (main) ]]\n\n";
	
	print STDOUT "[ The MSA representation of the gap patterns in the input MSA ]\n\n";
	unless ( pr_ODEN_input (@{$seqnames}, @{$sec_msa}, 50, *STDOUT) ) {
	    print STDOUT "[ERROR 'enum_psm_indel_scns_for_msa'] The subroutine 'pr_ODEN_input'  FAILED: $! !\n\n";
	    return (undef, undef, undef, undef, undef, undef);
	}
	print STDOUT "\n\n[ List of gap patterns (in order of their first occurrences) ]\n\n";
	print STDOUT join ("\t", 'Indx_gp', "'gap_pattern(horizontal_representation)'"), "\n\n";

	for (my $indx_gp = 0; $indx_gp<$ct_gpatterns; $indx_gp++) { # Auxiliary for-loop #
	    my $gpattern = ${$set_gpatterns->[$indx_gp]};
	    print STDOUT join ("\t", $indx_gp, "'$gpattern'"), "\n";
	} 					# End of the auxiliary for-loop #

	print STDOUT "\n\n[ Clusters of contiguous blocks with particular gap patterns (#{clusters} = $ct_cls) ]\n\n";

	for (my $cl=0; $cl<$ct_cls; $cl++) { # Outer auxiliary for-loop (over clusters) #

	    my $cls_gblks = $set_cls_gblocks->[$cl];
	    my $ct_gblks = @{$cls_gblks};

	    print STDOUT ' ' x 3, "{ The $cl th cluster (#{gap-blocks} = $ct_gblks) }\n\n";
	    print STDOUT ' ' x 3, join ("\t", 'Block_no.', 'length', 'start_coord', 'end_coord', 'indx_gp', "'gap_pattern(horizontal_representation)'"), "\n\n";

	    for (my $bl=0; $bl<$ct_gblks; $bl++) { # Inner for-loop (over the gap-blocks) #
		my ($indx_gp, $len_gb, $start, $end) = @{$cls_gblks->[$bl]};

		my $gpattern = ${$set_gpatterns->[$indx_gp]};
		print STDOUT ' ' x 3, join ("\t", $bl, $len_gb, $start, $end, $indx_gp, "'$gpattern'"), "\n";
	    }			# End of the inner for-loop (over the gap-blocks) #
	    print STDOUT "\n\n";
	}		# End of the outer auxiliary for-loop (over clusters) #

    }		# End of the test output for the 2nd process. #


		## Handle a case with NO gap-block clusters. (ADDED on Sep 22 (Sat), 2012) ##

	## $ct_cls = @{$set_cls_gblocks};
	if ($ct_cls == 0) {
	    print STDOUT "\n[WARNING 'enum_psm_indel_scns_for_msa'] NO CLUSTERS of gap-blocks were extracted from the input MSA, so the MSA should involve no indels...\n\n";
	    my @min_totcts_indels_for_cls = my @sets_psm_scns_for_cls = ();
	    my @set_node2dparsstat = my @set_br2change = ();
	    return ($set_cls_gblocks, \@min_totcts_indels_for_cls, \@sets_psm_scns_for_cls, $set_gpatterns, \@set_node2dparsstat, \@set_br2change);
	}


    (print STDOUT '/// The 3rd Process (main): Assign the Dollo parsimonious scenario to each of the $ct_gpatterns gap patterns ///', "\n\n") if ($TEST_LEVEL>1);

	my ($set_node2dparsstat, $set_br2change) = map_parsim_states_dollo_msa ($topnode_id, %{$node2ch}, %{$node2pa}, %{$name2id}, @{$seqnames}, @{$sec_msa}, $char_abs, $char_pres, 1) ;
	unless (defined $set_node2dparsstat) {
	    print STDOUT "[ERROR 'enum_psm_indel_scns_for_msa'] The subroutine 'map_parsim_states_dollo_msa' FAILED: $! !\n\n";
	    return (undef, undef, undef, undef, undef, undef);
	}
    (print STDOUT " --- 'map_parsim_states_dollo_msa' Ended ...\n\n") if ($TEST_LEVEL>1);

	unless ($ct_gpatterns == @{$set_node2dparsstat}) {
	    print STDOUT "[ERROR 'enum_psm_indel_scns_for_msa'] The number of maps of Dollo parsimonious states onto nodes (= ", scalar (@{$set_node2dparsstat}), ") CLASHES with that of gap patterns (= $ct_gpatterns): $! !\n\n";
	    return (undef, undef, undef, undef, undef, undef);
	}
	unless ($ct_gpatterns == @{$set_br2change}) {
	    print STDOUT "[ERROR 'enum_psm_indel_scns_for_msa'] The number of maps of Dollo parsimoinous indel events onto branches (= ", scalar (@{$set_br2change}), ") CLASHES with that of gap patterns (= $ct_gpatterns): $! !\n\n";
	    return (undef, undef, undef, undef, undef, undef);
	}

    if ($TEST_LEVEL>2) {
	print STDOUT "\n[[ Output of the 3rd process (main) ]]\n\n";
	print STDOUT '[ Contents of @{$set_node2dparsstaat} and @{$set_br2change}) ]', "\n\n";

	for (my $indx_gp=0; $indx_gp < $ct_gpatterns; $indx_gp++) { # Outer auxiliary for-loop #
	    my $node2dparsstat = $set_node2dparsstat->[$indx_gp];
	    my $br2change = $set_br2change->[$indx_gp];

	    print STDOUT ' ' x 3, "{ The $indx_gp th gap pattern }\n\n";
	    print STDOUT ' ' x 3, '( Map of Dollo parsimonious states onto nodes )', "\n\n";
	    print STDOUT ' ' x 3, join ("\t", 'Node_ID', 'State', '#{children with #{exterior offsprings with \'presence\'}>0}'), "\n\n";
	    foreach my $node (sort {$a <=> $b} keys %{$node2dparsstat}) { print STDOUT ' ' x 3, join ("\t", $node, @{$node2dparsstat->{$node}}), "\n"; }
	    print STDOUT "\n";
	    print STDOUT ' ' x 3, '( Map of indel events onto branches )', "\n\n";
	    print STDOUT ' ' x 3, join ("\t", 'Branch_ID', 'state(upper-end)', 'state(lower-end)'), "\n\n"; 
	    foreach my $br (sort {$a <=> $b} keys %{$br2change}) { print STDOUT ' ' x 3, join ("\t", $br, @{$br2change->{$br}}), "\n"; }
	    print STDOUT "\n\n";
 
	}			# End of the outer auxiliary for-loop #
    }

    (print STDOUT '/// The 5th Process (main): Enumerate parsimonious indel scenarios for each of the ', $ct_cls, ' clusters of gap-pattern blocks  ///', "\n\n") if ($TEST_LEVEL>1);

	my $fl_full_enum = 1; # = 1 if you want the parsimonious scenarios to be fully enumerated, = 0 otherwise.
	my $indx_indx_gp = 0; # Index to specify where the index of the gap-pattern is stored.

	my @min_totcts_indels_for_cls = my @sets_psm_scns_for_cls = ();

	for (my $cl=0; $cl<$ct_cls; $cl++) { # Main outermost for-loop (over the clusters) #

	    my $blocks_in_cls = my $cls_gblks = $set_cls_gblocks->[$cl];
	    my $ct_gblks = @{$cls_gblks};

    (print STDOUT ' ' x 3, "{ The $cl th cluster (#{gap-blocks} = $ct_gblks) }\n\n") if ($TEST_LEVEL>1);

    if ($TEST_LEVEL>3) {
	print STDOUT ' ' x 3, "( Gap-pattern blocks in the cluster )\n\n";
	print STDOUT ' ' x 3, join ("\t", 'Block_no.', 'length', 'start_coord', 'end_coord', 'indx_gp', "'gap_pattern(horizontal_representation)'"), "\n\n";

	for (my $bl=0; $bl<$ct_gblks; $bl++) { # Inner auxiliary for-loop (over the gap-blocks) #
	    my ($indx_gp, $len_gb, $start, $end) = @{$cls_gblks->[$bl]};

	    my $gpattern = ${$set_gpatterns->[$indx_gp]};
	    print STDOUT ' ' x 3, join ("\t", $bl, $len_gb, $start, $end, $indx_gp, "'$gpattern'"), "\n";
	}			# End of the inner auxiliary for-loop (over the gap-blocks) #
	print STDOUT "\n\n";
    }

		# Before advancing to the core sub-routine, 'enum_psm_indel_scns_in_cls_blks',
		# screen the gap-block cluster with its length itself.
		# (ADDED in revision on Mar 11 (Tue), 2014.) #

	my $cl_start = $cls_gblks->[0][2];
	my $cl_end = $cls_gblks->[$ct_gblks - 1][3];
	my $cl_len = $cl_end - $cl_start + 1;

	unless ($cl_len <= $UPPER_BOUND_ANAL_LEN_GBCLS) {
	    print STDOUT "[WARNING 'enum_psm_indel_scns_for_msa'] The $cl th cluster is of length $cl_len, which is LONGER THAN the upper-bound, $UPPER_BOUND_ANAL_LEN_GBCLS... I will skip analyzing this cluster: $! !\n\n";
	    $min_totcts_indels_for_cls[$cl] = 'N/A';
	    $sets_psm_scns_for_cls[$cl] = []; # Assign an empty set.
	    next;
	}

		# Before advancing to the core sub-routine, 'enum_psm_indel_scns_in_cls_blks',
		# scan the gap-block cluster for long gaps.
		# (ADDED in revision on Mar 10 (Mon), 2014.) #

	my $list_long_gaps = scan_gbcls_for_long_gaps (@{$cls_gblks}, @{$set_gpatterns}, $UPPER_BOUND_ANAL_GAPLEN, $char_abs);
	unless (defined $list_long_gaps) {
	     print STDOUT "[ERROR 'enum_psm_indel_scns_for_msa'] The subroutine 'scan_gbcls_for_long_gaps' FAILED on the $cl th cluster: $! !\n\n";
	     return (undef, undef, undef, undef, undef, undef);
	}
	unless (@{$list_long_gaps} == 0) {
	    my $ct_long_gaps = @{$list_long_gaps};
	    print STDOUT "[WARNING 'enum_psm_indel_scns_for_msa'] The $cl th cluster contains $ct_long_gaps gaps longer than $UPPER_BOUND_ANAL_GAPLEN. So, I will skip analyzing this cluster: $! !\n\n"; 
	    $min_totcts_indels_for_cls[$cl] = 'N/A';
	    $sets_psm_scns_for_cls[$cl] = []; # Assign an empty set.
	    next;
	}


	# INPUT: (\%node2ch, \%node2pa, \%name2id, \@seqnames, \@in_msa, $char_abs, $char_pres),
	# my ($node2ch, $node2pa, $name2id, $seqnames, $in_msa, $char_abs, $char_pres) = @_;

	    my ($min_totct_indels, $set_psm_scns) = enum_psm_indel_scns_in_cls_blks ($topnode_id, %{$node2pa}, %{$node2ch}, %{$node2ct_exoffs}, $char_pres, $char_abs, @{$blocks_in_cls}, $indx_indx_gp, @{$set_node2dparsstat}, @{$set_br2change}, $fl_full_enum); 
	    unless (defined $min_totct_indels) {
	 	print STDOUT "[ERROR 'enum_psm_indel_scns_for_msa'] The CORE subroutine 'enum_psm_indel_scns_in_cls_blks' FAILED on the $cl th cluster: $! !\n\n";
		return (undef, undef, undef, undef, undef, undef);
	    }
	    my $ct_scns = @{$set_psm_scns};

    (print STDOUT "\n --- 'enum_psm_indel_scns_in_cls_blks' Ended (Min#{indels} = $min_totct_indels, #{parsimonious scenarios} = $ct_scns) ...\n\n") if ($TEST_LEVEL>1);

    if ($TEST_LEVEL>3) {
	print STDOUT ' ' x 3, "[ TEST: Output of 'enum_psm_indel_scns_in_cls_blks' ]\n\n";
	for (my $ps=0; $ps<$ct_scns; $ps++) { # Axiliary outer for-loop (over parsimonious scenarios) #

	    print STDOUT ' ' x 3, "| The $ps th scenario |\n\n";

	    my ($br2indels, $node2bw_gstats) =  @{$set_psm_scns->[$ps]};

	    print STDOUT ' ' x 3, "( Map of block-wise gap states onto the nodes )\n\n";
	    print STDOUT ' ' x 3, join ("\t", 'Node_ID', "'block_wise_gap_states(concatenated)'"), "\n\n";
	    foreach my $node (sort {$a <=> $b} keys %{$node2bw_gstats}) { # 1st inner foreach-loop #
		my $cnct_bw_gstats = join ('', @{$node2bw_gstats->{$node}});
		print STDOUT ' ' x 3, join ("\t", $node, "'$cnct_bw_gstats'"), "\n";
	    }				# End of the 1st inner foreach-loop #
	    print STDOUT "\n\n";

	    print STDOUT ' ' x 3, "( Map of indel events onto the branches )\n\n";
	    print STDOUT ' ' x 3, join ("\t", 'Branch_ID', 'state_ue/state_le/indices,blocks,involved', '...'), "\n\n";
	    foreach my $br (sort {$a <=> $b} keys %{$br2indels}) { # 2nd inner foreach-loop #
		my @out_indel_info = ();
		foreach my $indel_info (@{$br2indels->{$br}}) { # Innermost foreach-loop #
		    my ($stat_ue, $stat_le, $indices_blk) = @{$indel_info};
		    (defined $stat_ue) or ($stat_ue = 'undef');
		    (defined $stat_le) or ($stat_le = 'undef');
		    my $cnct_indices_blk = (defined $indices_blk) ? join (',', @{$indices_blk}) : 'undef';
		    push @out_indel_info, join ('/', $stat_ue, $stat_le, $cnct_indices_blk);
		}			# End of the innermost foreach-loop #
		print STDOUT ' ' x 3, join ("\t", $br, @out_indel_info), "\n";
	    }				# End of the 2nd inner foreach-loop #
	    print STDOUT "\n\n";

	}			# End of the auxiliary outer for-loop (over parsimonious scenarios) #

	# @{$set_psm_scns_in_cls[$cl]->[$ps]} = (\%br2indels, \%node2blwise_gapstat) is for the $ps th of the parsimonious scenarios realizing the $cl th cluster, where
	# %br2indels = ($branch_id => \@list_indels, ...) is the map of insertions/deletions onto branches, with
	# @{$list_indels[$id]} = ($stat_parent, $stat_node, \@indices_blk) describing the $id th indel event at the branch, with @indices_blk listing the indices (in @blocks_in_cls = @{$set_cls_gblocks[$cl]})
	# of the blocks involved in the indel event,
	# %node2blwise_gapstat = ($node_id => \@blwise_gapstats, ...) is the map of gap states onto the
	# interior nodes, with $blwise_gapstats[$bl] being $char_pres/abs for the $bl th block (in the cluster) at the node $node_id.

    }	# End of the Test output for 'enum_psm_indel_scns_in_cls_blks' #

	    $min_totcts_indels_for_cls[$cl] = $min_totct_indels;
	    $sets_psm_scns_for_cls[$cl] = $set_psm_scns;

	}			# End of the main outermost for-loop (over the clusters) #

    (print STDOUT "\n/// The 5th process (main) Ended ///\n\n") if ($TEST_LEVEL>1);

    (print STDOUT "\n<<< Subroutine 'enum_psm_indel_scns_for_msa' ENDED />>>\n\n") if ($TEST_LEVEL>0);

	return ($set_cls_gblocks, \@min_totcts_indels_for_cls, \@sets_psm_scns_for_cls, $set_gpatterns, $set_node2dparsstat, $set_br2change);

	# OUTPUT: (\@set_cls_gblocks, \@min_totcts_indels_for_cls, \@sets_psm_scns_for_cls,
	#	\@set_gpatterns, \@set_node2dparsstat, \@set_br2change), where

}	# End of the subroutine 'enum_psm_indel_scns_for_msa' #

# 
# INPUT: ($top_node_id, \%node2pa, \%node2ch, \%node2ct_exoffs, $char_pres, $char_abs, \@blocks_in_cls, $indx_indx_gp, \@set_node2dparsstat, \@set_br2change, $fl_full), where
#	%node2pa = ($node_id => $parent_id, ...) for all nodes except the top node;
#	%node2ch = ($node_id => \@child_node_ids, ...) for all interior nodes;
#	%node2ct_exoffs = ($node_id => #{exterior offsprings}, ...) for all nodes;
#	$char_pres/abs is the character representing the 'presence'/'absence' state;
#
#	@blocks_in_cls represents a cluster of contiguous blocks,
#	each consisting of sites with a particular gap-pattern, where
#	$indx_gp = $blocks_in_cls[$b]->[$indx_indx_gp] (or $blocks_in_cls[$b] itself if $indx_indx_gp is undefined) is the index specifying the gap pattern in @set_node2parsstat and @set_br2change;
#
#	\@set_node2parsstat and \@set_br2change are output of 'map_parsim_states_dollo_msa'
#	on the 'secondary MSA', which is a concatenated set of 1-column representations of the gap patterns, where
#	%{$set_node2dparsstat[$k]} = ($node_id => \@state_info, ...) for the 
#	Dollo parsimonious scenario of the $k th gap pattern onto the nodes,
#	with
#	@state_info = ($stat, $ct_pres_ext), where
#	$stat (= $char_abs/pres) is the state on the node,
#	$ct_pres_ext = #{child nodes with #{exterior descendants with state ne $char_abs}>0} + #{parent with state eq $char_pres};
#	%{$set_br2change[$k]} = ($branch_id => [$stat_parent, $stat_node], ...)
#	for the map of state changes onto the branches (under the Dollo parsimony) for the $k th gap pattern, where
#	$branch_id is actually identical to the ID of the node immediately downstream of the branch,
#	$stat_node (=$char_abs/pres) is the state of of the node, and
#	$stat_parent (=$char_abs/pres) is the state of the parent node;
#


1;	# a "spell" which makes the module "use"-able and/or "require"-able #
