# Supplementary material for: General continuous-time Markov model of sequence evolution via insertions/deletions: local alignment probability computation
Source: BMC Bioinformatics. 2016 Sep 27;17:397. doi: 10.1186/s12859-016-1167-6 (PMC5039815; doi:10.1186/s12859-016-1167-6)
Supplement: Additional file 2: — A package (the version used for the analyses in this paper), which contains Perl modules that implement the key algorithms and formulas, as well as some main Perl scripts that we used for the actual data analyses. (The package is available under the GNU General Public License. The modules and scripts will run on a Mac OS X terminal, and were confirmed to run also on Red Had Enterprise Linux (6.4). And they will probably run on other UNIX platforms as well, although we have not tested whether they indeed do.) The package also contains Dawg control files necessary for creating the simulated MSA sets 1A, 1B, 2, 3P, 3M and 3F. The latest version of the package (“FA_LOLIPOG_P.verxxx”) will be available from the “LOLIPOG” (LOg-LIkelihood for the Pattern Of Gaps) project at the FTP repository of the Bioinformatics Organization [58]. (ZIP 7548 kb) [file 12859_2016_1167_MOESM2_ESM.zip › additional_file_2/FA_LOLIPOG_P.ver0.6.1.6/Sample_Scripts/manual.fa_lolipog_hs.alpha.txt]

###################################################################################
#	FA_LOLIPOG_P: A package to calculate First-Approximate LOg-LIkelihood for the Pattern Of Gaps
#		of a given MSA (almost exclusively via Perl modules and scripts).
#
#	Version 0.6: Copyright (C) 2015 Kiyoshi Ezawa
#	Version 0.6.1: Copyright (C) 2015 Kiyoshi Ezawa
#	Version 0.6.1.2: Copyright (C) 2015 Kiyoshi Ezawa
#	Version 0.6.1.3: Copyright (C) 2016 Kiyoshi Ezawa
#	Version 0.6.1.5: Copyright (C) 2016 Kiyoshi Ezawa
#	Version 0.6.1.6: Copyright (C) 2016 Kiyoshi Ezawa
#
#    This package is free software: you can redistribute it and/or modify
#    it under the terms of the GNU General Public License as published by
#    the Free Software Foundation, either version 3 of the License, or
#    (at your option) any later version.
#
#    This package is distributed in the hope that it will be useful,
#    but WITHOUT ANY WARRANTY; without even the implied warranty of
#    MERCHANTABILITY or FITNESS FOR A PARTICULAR PURPOSE.  See the
#    GNU General Public License for more details.
#
#    You should have received a copy of the GNU General Public License, "GNU_GPL.txt",
#    along with this package.  If not, see <http://www.gnu.org/licenses/>.
#
#    The author can be contacted by e-mailing to <kezawa dot ezawa3 at gmail dot com>
#    (replace " dot " and " at " with "." and "@", respectively).
###################################################################################

* [ Major modification from version 0.6.1.5 to version 0.6.1.6 ]

   A new sample script, "./fa_lolipog_hs.alpha2.pl", was created. 
   The script can read in a Dawg control file with different parameter settings for insertions and deletions.
   Accordingly, a note was added to CAVEAT.

* [ Major modification from version 0.6.1.3 to version 0.6.1.5 ]

   A CAVEAT, which is almost identical to the "CAVEAT3" of the README file of this package, was added.

* [ Major modification from version 0.6.1.2 to version 0.6.1.3 ]

   The title of a reference (Ezawa, unpublished) changed.

* [ Major modification from version 0.6.1.1 to version 0.6.1.2 ]

   The reference information was updated as follows:
   (OLD) "Ezawa, Graur and Landan 2015c" -> (NEW) "Ezawa, unpublished."

* [ Major modifications from version 0.6.1 to version 0.6.1.1 ]

   The source information for the reference, "Ezawa, Graur and Landan. 2015b," was updated.

* [ Major modifications from version 0.6 to version 0.6.1 ]

   The major reference information, including the titles, sources and statuses, changed.
   (From "Ezawa, Landan, and Graur, unpublished" to "Ezawa, Graur and Landan. 2015b,c.") 

---------------------------------------------------------------------------------------------

-------------------------[CAVEAT]------------------------------------------
Currently, the main script, "./fa_lolipog_hs.alpha.pl," and some of the scripts in "../INDEL_LIKELIHOOD/" that input the Dawg control file, can deal only with the situations where the insertion rate is equal to the deletion rate.
This is exclusively because their input interface (consisting of the subroutine, "read_dawg_ctrl_file", and its surrounding) is primitive.
The Perl modules and internal subroutines for the indel analyses are actually flexible enough to deal with more general situations.
Although I hope to rectify this problem later,
the users could modify the input interface on their own to analyse the cases with inequal rates,
if they prefer.

[NOTE ADDED on July 31 (Sun), 2016:
Now, the package contains a new sample script, "./fa_lolipog_hs.alpha2.pl",
which can properly read in a Dawg control file specifying different rates and length distributions
for an insertion and a deletion.
If the uses want to analyze the cases with different model parameter settings for insertions and deletion,
they could do as follows:
(1) Issue a command: "diff ./fa_lolipog_hs.alpha.pl ./fa_lolipog_hs.alpha2.pl"
and see the differences between the two sample scripts.
(2) Incorporate similar differences into the relevant scripts in "../INDEL_LIKELIHOOD/" that reads in Dawg control files.
(3) Aside from these modifications, create auxiliary files via "./InData/calc_log_mfacs_pars_pwa_dawg.pl" (or equivalent scripts in the right locations) under the same indel model parameter setting (including the ratio between the insertion rate and the deletion rate) as described in the Dawg control file to be used.
(4) Perform the analyses using the tools and ingredients thus prepared.
]

-------------------------------------------------------------------------------


<<< Brief manual of "fa_lolipog_hs.alpha.pl" >>>

This file explains how to use the sample Perl script, "fa_lolipog_hs.alpha.pl," in some details.

[ NOTE: The script is still an alpha version,
and I urge the users to excercise an extreme caution when using it for analyzing real-life data, especially the MSAs reconstructed by any existing aligners (because they are expected to be somewhat erroneous, though the degree of errors should depend on the situations). ]

[ NOTE2: If you want to analyse the cases with different rates and length distributions for insertion and deletion,
use the new script, "fa_lolipog_hs.alpha2.pl", and follow the NOTE in the CAVEAT above.
(Its usage is almost identical to that described below.) ]


<< Main functions of the script >>

The script uses a (pre-processed) multiple sequence alignment (MSA), a control file of Dawg (Cartwright 2005), and a set of pre-computed multiplication factors for local pairwise alignments (PWAs), as input.
Then, it attempts to enumerate all parsimonious local indel histories that can explain the gap-configuration of each gapped segment of the MSA.
After that, it calculates the relative probabilities of the local indel histories among parsimonious ones,
as well as the approximate total occurrence probability of the gap-configuration (actually the homology structure (e.g., Lunter et al. 2005)) of each gapped segment.
(These are the 3 major steps in the algorithm that we proposed in Ezawa, Graur and Landan (2015b) (briefly described in (Ezawa, unpublished).)

To do these main jobs, each of these scripts uses two core Perl modules,
"MyTreeMap_indels_spt_odr.pm" and "MyTreeMap_indels_ML_hs.pm."

The main subroutine, "enum_psm_indel_scns_for_msa," of the former module first chops an input MSA into gapped segments and gapless segments (via a key satellite subroutine, "extract_cls_gblocks"),
then it attempts to enumerate parsimonious local indel histories that can result in the gap-configuration (actually, the homology structure) of each gapped segment (via another key satellite subroutine, "enum_psm_indel_scns_in_cls_blks").

After that, the main subroutine, "apprx1_tot_lnlk_gpattern_msa2," of the latter module calculates the aforementioned relative and total probabilities for the gap-configuration (actually the homology structure) of each gapped segment.

[ The script skips some "exceptional" cases of gapped segments,
e.g., with gaps that are too long or multiple null columns,
which may not be properly handled by the current version of the framework.
The behavior could be modified by adjusting some global variables in the script.
See below.
]


[1] << Usage of "./fa_lolipog_hs.alpha.pl." >>

< Basic Usage >

Run the following command on a command-line interface of a UNIX-type platform:

$[perl] fa_lolipog_hs.alpha.pl {in_msa_file} {dawg_ctrl_file} {dir_mfac_data} {outfile_detail} {outfile_brief}


Here, the (obligatory) arguments are as follows.

{in_msa_file} is the path to the input (pre-processed) multiple sequence alignment (MSA) file.
	[ Currently, the FASTA and the CLUSTAL formats can be handled. ]
	[Before being fed into this script,  the input MSA will have to be pre-processed by the script "preprocess_msa_dawg.pl."
	For details, see the chapter [3] below.]

{dawg_ctrl_file} is the path to the Dawg control file,
which supplies the script with the phylogenetic tree of aligned sequences
and the indel model parameters, such as the total indel rate, the indel length distribution function, and the cutoff length.

{dir_mfac_data} is the path to the directory storing the 7 files tabulating pre-computed multiplication factors of variour local PWAs.
	[If you don't have this set of input files, you will have to create it by running the script, "./InData/calc_log_mfacs_pars_pwa_dawg.pl."
	For details, see the chapter [2] below.]

{outfile_detail} and {outfile_brief} are the paths to the two output files;
the former records detailed outputs and the latter records brief outputs.
	[ ... will be explained below.]


< Global Variables >

Some of the behaviors of each script can be modified by changing the global variables.
Some representative ones are:

$UPPER_BOUND_ANAL_GAPLEN --- This variable sets an upper-bound for the gap-length. If a gapped segment contains a run of gaps longer than this variable, the subroutine 'enum_psm_indel_scns_for_msa' skips further analyses on the segment.

$UPPER_BOUND_ANAL_LEN_GBCLS ---  This variable sets an upper-bound for the length of the gapped segment itself that is to be analyzed.

$TGT_SEQ --- This is a mere formality. But be sure to equate it to the name of whatever is an "extant" sequence in the input MSA.

$TEST_LEVEL  adjusts the level of detail of the testing outputs for the main part of the script.

$TEST_LEVEL_INSP  adjusts the level of detail of the testing outputs for the subroutine, "inspect_indel_events."

$MyTreeMap_indels_spt_odr::TEST_LEVELxxx   adjusts the level of detail of the testing outputs for some subroutine(s) in the module "MyTreeMap_indels_spt_odr.pm."

$MyTreeMap_indels_ML_hs::TEST_LEVELxxx    adjusts the level of detail of the testing outputs for some subroutine(s) in the module 'MyTreeMap_indels_ML_hs.pm."


< Output Files >

As mentioned above, each script outputs two files.

* {outfile_detail}, which records the results in more detail.

	More specifically, it records such information as:
		input parameters (including information on the input MSA),
		characteristics of each gapped segment (i.e., a "cluster" of gap-pattern blocks),
		parsimonious local indel histories that can result in the gap-configuration of the gapped segment,
		the relative probability of each local indel history among alternative parsimonious histories,
		and the approximate (logarithmic) occurrence probability (="Total{log-likelihood}") of (the homology structure of) each gapped segment;


* {outfile_brief}, which records the results more briefly.

	More specifically, it records such information as:
		brief information on the input parameters,
		brief characteristics of each gapped segment (i.e., a "cluster" of gap-pattern blocks),
		parsimonious local indel histories that can result in the gap configuration of the gapped segment,
		and their relative probabilities among alternative parsimonious histories.


Although I suppose that the output formats are self-explanatory enough,
please feel free to contact the author (K. Ezawa) if anything in either file does not make sense.
[ The file, "../HISTORY_OF_TERMINOLOGY_CHANGES.txt," may give you some hint on what the terms and labels in the output files actually represent. ]


[2] << Usage of the script, "./InData/calc_log_mfacs_pars_pwa_dawg.pl." >>

2-1) First, copy the entire file structure in (and including) "./InData" to a destination directory by issuing the command:

$ cp -R ./InData  {destination_directory}

2-2) 'cd' to "{destination_directory}/InData/."

2-3) If necessary, edit the script "./calc_log_mfacs_pars_pwa_dawg.pl."

	The following variables are particularly likely to need modifications.

	* From $DISTRI (in line 100) through $CUTOFF_DEL_LEN (in line 134), which collectively specify the indel model parameter setting.

	* @TIME_LAPSES (in line 167) through $UB_CT_DECSITES (in line 184), which collectively specify the parameter setting for the probability calculations.

	* $outdir (in lines 191-192), which specify the directory under which the key output files will be placed.

2-4) Run the script by issuing the command:

$[perl] ./calc_log_mfacs_pars_pwa_dawg.pl


2-5) Make sure that the following files are created under the directory "$outdir" you specified:

	bd_lmfacs_agaps_vs_dsites.txt,
	bd_lmfacs_asites_nhom_dsites.txt,
	bd_lmfacs_asites_vs_dgaps.txt,
	delta_del.txt,
	lmfacs_agaps_vs_dsites.txt,
	lmfacs_asites_nhom_dsites.txt,
	lmfacs_asites_vs_dgaps.txt .


[3] << Usage of the script, "./preprocess_msa_dawg.pl." >>

< Basic Usage >

$[perl] preprocess_msa_dawg.pl {in_msa_file} {dawg_ctrl_file} {out_file}

Here, the obligatory arguments are as follows.

{in_msa_file} is the path to an UN-pre-processed MSA file, either in the CLUSTAL(-like) or the FASTA format.

{dawg_ctrl_file} is the path to the Dawg control file,
which supplies the script with the phylogenetic tree of aligned sequences.

{out_file} is the path to the file to which the pre-processed MSA will be output.

In the current version, the pre-processed MSA will be output in a CLUSTAL-like format.


<< References >>

  * Cartwright RA. 2005. "DNA assembly with gap (Dawg): simulating sequence evolution." Bioinformatics 21:iii31-iii38.
  * Ezawa K (unpublished). "General continuous-time Markov model of sequence evolution via insertions/deletions: Local alignment probability computation." (a draft manuscript is available on request to the author.)
  * Ezawa K, Graur D, Landan G. 2015b. "Perturbative formulation of general continuous-time Markov model of sequence evolution via insertions/deletions, Part III: Algorithm for first approximation." bioRxiv doi: http://dx.doi.org/10.1101/023614.
  * Lunter G, Miklos I, Drummond A, Jensen JL, Hein J. 2005. "Bayesian coestimation of phylogeny and sequence alignment." BMC Bioinformatics 6:83.


# The predecessor of file, named "manual.fa_lolipog.alpha.txt," (in the sub-directory "./OLD/") was first created on Sep 2, 2014, when the package was updated to version 0.5.1, by  K. Ezawa.

# This file itself was first created on June 17, 2015, when the package was updated to version 0.6, by K. Ezawa.

# The file was slightly revised on July 30, 2015, when the package as updated to version 0.6.1, by K. Ezawa.

# It was further slightly revised on Aug 4 (Tue),in 2015, when the package was updated from ver. 0.6.1 to ver. 0.6.1.1, by K. Ezawa.
# It was further slightly revised on Aug 30 (Mon),in 2015, when the package was updated from ver. 0.6.1.1 to ver. 0.6.1.2, by K. Ezawa.
# It was further slightly revised on March 27 (Sun),in 2016, when the package was updated from ver. 0.6.1.2 to ver. 0.6.1.3, by K. Ezawa.
# It was further rewritten on June 18 (Sat),in 2016, when the package was updated from ver. 0.6.1.3 to ver. 0.6.1.5, by K. Ezawa.
# It was further rewritten on July 31 (Sun),in 2016, when the package was updated from ver. 0.6.1.5 to ver. 0.6.1.6, by K. Ezawa.
