# Supplementary material for: General continuous-time Markov model of sequence evolution via insertions/deletions: local alignment probability computation
Source: BMC Bioinformatics. 2016 Sep 27;17:397. doi: 10.1186/s12859-016-1167-6 (PMC5039815; doi:10.1186/s12859-016-1167-6)
Supplement: Additional file 2: — A package (the version used for the analyses in this paper), which contains Perl modules that implement the key algorithms and formulas, as well as some main Perl scripts that we used for the actual data analyses. (The package is available under the GNU General Public License. The modules and scripts will run on a Mac OS X terminal, and were confirmed to run also on Red Had Enterprise Linux (6.4). And they will probably run on other UNIX platforms as well, although we have not tested whether they indeed do.) The package also contains Dawg control files necessary for creating the simulated MSA sets 1A, 1B, 2, 3P, 3M and 3F. The latest version of the package (“FA_LOLIPOG_P.verxxx”) will be available from the “LOLIPOG” (LOg-LIkelihood for the Pattern Of Gaps) project at the FTP repository of the Bioinformatics Organization [58]. (ZIP 7548 kb) [file 12859_2016_1167_MOESM2_ESM.zip › additional_file_2/FA_LOLIPOG_P.ver0.6.1.6/Sample_Scripts/OLD/fa_lolipog.alpha.pl]

#!/usr/bin/perl
#
###################################################################################
#	FA_LOLIPOG_P: A package to calculate First-Approximate LOg-LIkelihood for the Pattern Of Gaps
#		of a given MSA (almost exclusively via Perl modules and scripts).
#
#	Versions 0.5, 0.5.1: Copyright (C) 2014 Kiyoshi Ezawa
#
#    This package is free software: you can redistribute it and/or modify
#    it under the terms of the GNU General Public License as published by
#    the Free Software Foundation, either version 3 of the License, or
#    (at your option) any later version.
#
#    This package is distributed in the hope that it will be useful,
#    but WITHOUT ANY WARRANTY; without even the implied warranty of
#    MERCHANTABILITY or FITNESS FOR A PARTICULAR PURPOSE.  See the
#    GNU General Public License for more details.
#
#    You should have received a copy of the GNU General Public License, "GNU_GPL.txt",
#    along with this package.  If not, see <http://www.gnu.org/licenses/>.
#
#    The author can be contacted by e-mailing to <kezawa dot ezawa3 at gmail dot com>
#    (replace " dot " and " at " with "." and "@", respectively).
###################################################################################
#
# fa_lolipog.alpha.pl:
#	A sample Perl script that calculates the first-approximate LOLIPOG (log-likelihood for the pattern of gaps) of an input MSA. (See 'manual.fa_lolipog.alpha.txt' for details.)
#	It is actually identical to "br_infer_psm_indel_events_spt_odr_dawg.v2.pl" (in version 0.5.1 of the package, also found in this directory)
#	and renamed for the users' convenience.
#	[ NOTE: The script is still an alpha version,
#	and I urge the users to excercise an extreme caution when using it for analyzing real-life data, especially the MSAs reconstructed by any existing aligners (because they are expected to be somewhat erroneous, though the degree of errors should depend on the situations). ]
#	(CREATED on Sep 2 (Tue), 2014.)
#
# br_infer_psm_indel_events_spt_odr_dawg.v2.pl:
#	This modified version of 'br_infer_psm_indel_events_dawg.v2.pl' infers parsimonious indel scenarios
#	while respecting the spatial order of gap-blocks in each cluster,
#	using the new module 'MyTreeMap_indels_spt_odr.pm' instead of is predecessor, 'MyTreeMap_indels.pm'.
#	(CREATED on Mar 21 (Fri), 2014)
#
# br_infer_psm_indel_events_dawg.v2.pl:
#	This modified version of 'br_infer_psm_indel_events_dawg.pl' prints out the start and end coordiates of each gap-block cluster.
#	(CREATED on Mar 9 (Sun), 2014)
#
#	REVISED on Mar 10 (Mon), 2014:
#	The script now copes with the new revision of 'MyTreeMap_indels.pm', where a new subroutine 'scan_gbcls_for_long_gaps' was created.
#
# br_infer_psm_indel_events_dawg.pl:
#	This modified version of 'br_infer_psm_indel_events.pl' can handle a control file and an output MSA of Dawg.
#	(CREATION STARTED on Feb 27 (Thu), 2014, ENDED on Feb 28 (Fri), 2014) 
#
#	REVISED on Mar 2 (Sun), 2014:
#	The script now continues the analysis even if it finds some gap-block clusters containing potential indel events
#	longer than the cut-off length.
#
#	REVISED on Mar 6 (Thu), 2014:
#	The script now continues the analysis even if encounters situations where the satellite subroutine,
#	'cal_lnlk1_indel_scn_cls', of the subroutine 'apprx1_tot_lnlk_gpattern_msa' failed for some reasons
#	(most likely because it encounters 3 or more indel events that overlap each other).
#
#
# br_infer_psm_indel_events.pl:
#	This Perl script infers parsimonious indel events resulting in a given MSA under a simple phylogeny,
#	as well as their relative probabilities.
#	The script was created by using some essential parts of 'compare_ref_vs_rec_abs_scoring.PhyML.pl'.
#	(CREATION STARTED on Nov 6 (Wed), 2013, ENDED on Nov 22 (Fri), 2013)
#

use strict;
use warnings;

use MyArrayManipu_num qw( log_sum_exp );
use MyArrayManipu qw( binsearch_string );
use MyFile_manipu qw( open_input_file2 open_output_file list_sessions_ext );

use MyMalnIO qw(
	extract_fasta
	extract_alignment
	pr_ODEN_input
	pr_phylip_aln
	);
	## pr_clustal_like_lite_aa
use MyMalnManipu qw( rm_gapcolumn2 );

use MyTreeManipu_II qw(
	extract_sgltree_from_file
	input_tree_file output_tree
	br_output_tree
	);

use MyTreeManipu_II_dawg qw(
	extract_sgltree_from_file_dawg
	input_tree_file_dawg
	br_output_tree_dawg
		) ;
	## read_tree_file_dawg input_subtree_dawg
	## output_tree_dawg draw_subtree_dawg
 	## br_draw_subtree_dawg
	## br_output_tree_sep_dawg br_draw_subtree_sep_dawg

use MyTreeManipu_IV qw(
	bi2multifurcated_top
	construct_neat_subtree
	construct_skeleton_subtree
	);

=for the predecessor 'compare_ref_vs_rec_abs_scoring.PhyML.pl'
use MyPhyML_parser qw(
	est_resfreqs_frm_msa print_custom_sbst_model
	extract_phyml_statistics2
	fetch_clmwise_likelihoods_phyml
	);
	## extract_phyml_statistics
=cut


	### For enumerating parsimonious indel scenarios. ###

	# A MAJOR MODIFICATION in creation of 'br_infer_psm_indel_events_spt_odr_dawg.v2.pl'. #
use MyTreeMap_indels_spt_odr qw(
	enum_psm_indel_scns_for_msa
	);
=for the predecessor 'br_infer_psm_indel_events_dawg.v2.pl'
use MyTreeMap_indels qw(
	enum_psm_indel_scns_for_msa
	);
	## extract_cls_gblocks msa_rep_gpatterns
=cut

	### For log-likelihoods of indel scenarios. ###
use MyTreeMap_indels_ML qw(
	cal_log_normal_facs_indel_distri
	cal_delta_exp_del_5p
	cal_lnlk1_indel_scn_cls
	apprx1_tot_lnlk_gpattern_msa
	);


sub partition_msa_via_usable_patterns (\@\%);
sub inspect_indel_events (\@\@$$$);
sub read_dawg_ctrl_file (\$);

=for the predecessor 'compare_ref_vs_rec_abs_scoring.PhyML.pl'
sub readin_list_segs (\$\%);
sub readin_simul_params (\$);

sub readin_dawg_tree (\$); # ADDED in creation of 'compare_ml_msa.bch.extJC.6t.beta.pl' on Mar 15 (Tue), 2011 
sub ln_ml_sgl_seq2 (\$\%); # ADDED in creation of 'compare_apbayes_msa.bch.extJC.6.pl' on Mar 7 (Mon), 2011 #
sub add_dummy_seq (\@\@\%\%\%\%\%\@); # ADDED in creation of 'compare_ml_msa.bch.extJC.6t.PhyML.pl' on Apr 12 (Tue), 2011 #
=cut

$| = 1; # Flush the buffer of standard output everytime data flows into it.

my $program_path = $0;
my ($program_name) = ($program_path =~ m/([^\/]+)$/); 

	# INPORTED from 'ml_scoring_msa.bch.pl' on Mar 15 (Tue), 2011 #
(our $CURR_WORK_DIR = ` pwd `) =~ s/\s+$//;

	### Fixed Parameters ###

	# (MODIFIED in creation of 'br_infer_psm_indel_events_dawg.pl'.) #
	# In this analysis of an MSA simulated by Dawg,
	# null columns will play important roles.
$MyTreeMap_indels_spt_odr::FL_IGNORE_NULL_COLUMNS = 0; # Updated in creation of 'br_infer_psm_indel_events_spt_odr_dawg.v2.pl' (on Mar 21 (Fri), 2014). #
##$MyTreeMap_indels::FL_IGNORE_NULL_COLUMNS = 0;

	# (ADDED increation of 'br_infer_psm_indel_events_dawg.v2.pl'.) #
	# Null-clusters (=clusters consisting only of a null-block each) will be analysed.
$MyTreeMap_indels_spt_odr::FL_HANDLE_NULL_CLS = 1; # Updated in creation of 'br_infer_psm_indel_events_spt_odr_dawg.v2.pl' (on Mar 21 (Fri), 2014). #
##$MyTreeMap_indels::FL_HANDLE_NULL_CLS = 1;

	# (ADDED in revision on Mar 10 (Mon), 2014.)
	# This variable sets an upper-bound for the gap-length.
	# IF a gap-block cluster contains a run of gaps longer than this variable,
	# the subroutine 'enum_psm_indel_scns_for_msa' skips further analyses on the cluster.
	# The variable will be used in the new subroutine, 'scan_gbcls_for_long_gaps'.
	#
our $UPPER_BOUND_ANAL_GAPLEN = 120;
$MyTreeMap_indels_spt_odr::UPPER_BOUND_ANAL_GAPLEN = $UPPER_BOUND_ANAL_GAPLEN; # Updated in creation of 'br_infer_psm_indel_events_spt_odr_dawg.v2.pl' (on Mar 21 (Fri), 2014). #
##$MyTreeMap_indels::UPPER_BOUND_ANAL_GAPLEN = $UPPER_BOUND_ANAL_GAPLEN;
$MyTreeMap_indels_ML::UPPER_BOUND_ANAL_GAPLEN = $UPPER_BOUND_ANAL_GAPLEN;

	# (ADDED in revision on Mar 11 (Tue), 2014.)
	# This variable sets an upper-bound for the length of the gap-block cluster itself.
	#
our $UPPER_BOUND_ANAL_LEN_GBCLS = 150;
$MyTreeMap_indels_spt_odr::UPPER_BOUND_ANAL_LEN_GBCLS = $UPPER_BOUND_ANAL_LEN_GBCLS; # Updated in creation of 'br_infer_psm_indel_events_spt_odr_dawg.v2.pl' (on Mar 21 (Fri), 2014). #
##$MyTreeMap_indels::UPPER_BOUND_ANAL_LEN_GBCLS = $UPPER_BOUND_ANAL_LEN_GBCLS;
$MyTreeMap_indels_ML::UPPER_BOUND_ANAL_LEN_GBCLS = $UPPER_BOUND_ANAL_LEN_GBCLS;

=for the predecessor 'br_infer_psm_indel_events.pl'
	# We just ignore null columns encountered,
	# because we know that the null columns in this analysis
	# resulted in indel events outside of the tree of analyzed sequences.
	# (ADDED on Nov 16 (Sat), 2013)
	#
$MyTreeMap_indels::FL_IGNORE_NULL_COLUMNS = 1;
=cut

our $DIS_LEN = 60; # Maximum length of the sequences to be displayed in a line

##our $GAP = '-'; # Character representing a gap
our $CHAR_ABS =  our $GAP  = '-';
our $CHAR_PRES = our $NGAP = 'X';

	# Characters indicating that the site is missing or that its orthology is questionable. 
our %CHAR_MISSING = ('?' => 1, 'N' => 1, 'n' => 1);

	# ID of the target sequence. # ADDED on Nov 19 (Tue), 2013. #
our $TGT_SEQ = 'seq0001'; # This is just a formality. #
##our $TGT_SEQ = 'seq0000'; # This is just a formality. #
##our $TGT_SEQ = 'Scer';

	# (ADDED on Nov 29 (Mon), 2010) #
our $TOP_NODE  = $MyTreeManipu_II::TOP_NODE;
our $INDX_LENGTH = $MyTreeManipu_II::INDX_LENGTH;
our $INDX_BOOT = $MyTreeManipu_II::INDX_BOOT;
our $INDX_INTNODENAME = $MyTreeManipu_II_dawg::INDX_INTNODENAME;

	# (ADDED on Mar 7 (Mon), 2011) #
our $TOT_BOOT = -1; # Because bootstrap values are NOT necessary for this analysis. 
our @INDICES_ATTR = ($INDX_LENGTH, $INDX_BOOT, $TOT_BOOT);
our $COMMENT = '#';  # Indicator of the comment line in the tree file

our $INDX_STRING = undef;
	# Specifies the index for the reference to a string in the element array of a set of non-redundant columns.
	# = undef if the element itself is the reference to a string.

	### Set Parameters for the relative probabilities of parsimonious Indel Scenarios. ###

our %INDEL_MODEL2DISTRI = ( # = (indel model => distribution type, ...)
	'zipf' => 'P',
	'"PL"' => 'P',
	);
=for the predecessor 'br_infer_psm_indel_events.pl'.
our $INDEL_MODEL = 'zipf';
our $DISTRI = $INDEL_MODEL2DISTRI{$INDEL_MODEL};

our $TOTRATE_INS = 0.05; # Total rate of insertions at a site relative to the substitution rate.
our $TOTRATE_DEL = 0.05; # Total rate of deletions at a site relative to the substitution rate.
our $PARAM_INS = 1.5; # Exponent for the power-law distribution of insertion length (when $INDEL_MODEL = 'zipf').
our $PARAM_DEL = 1.5; # Exponent for the power-law distribution of deletion length (when $INDEL_MODEL = 'zipf').
our $CUTOFF_3P = 10000; # Cut-off indel length at the 3'-end.
our $CUTOFF_5P = 10000; # Cut-off indel length at the 5'-end.

our @PARAMS_INS = ($TOTRATE_INS, $DISTRI, $PARAM_INS);
our @PARAMS_DEL = ($TOTRATE_DEL, $DISTRI, $PARAM_DEL);
=cut


	### Parameters to be adjusted ###

	# The level of tests to examine the behavior of the script (ADDED on Sep 1 (Sun), 2012):
	# 0, nothing; 1, very brief; 2, a bit brief; 3, a bit verbose; 5, very verbose.

	# For the main part. #
##our $TEST_LEVEL = 1;
our $TEST_LEVEL = 2;
##our $TEST_LEVEL = 3;
##our $TEST_LEVEL = 5;

	# For the subroutine 'inspect_indel_events'. #
our $TEST_LEVEL_INSP = 0;
##our $TEST_LEVEL_INSP = 1;
##our $TEST_LEVEL_INSP = 3;
##our $TEST_LEVEL_INSP = 5;

our $MIN_FREQ = 1E-06; # If the frequency of a residue is zero in the anchor MSA, this nominal frequency is used instead.

	# Essential for calculating the log-likelihoods of indel scenarios. #
	# $OPT_BD_INDELS = 0, fixed length; = 1, sum of rates; = 2, exact calculation.
#our $OPT_BD_INDELS = 0;
#our $OPT_BD_INDELS = 1;
our $OPT_BD_INDELS = 2;

		### ADJUST THE FOLLOWING GLOBAL VARIABLES ONLY WHEN DEBUGGING ###

	# Control the level of verboseness of the test message for 'MyTreeMap_indels.pm'.
	# (Basically, believe in the behaviours of the main subroutine 'enum_psm_indel_scns_for_msa',
	#  as well as of its satellite subroutines.)
	# [NOTE:  'MyTreeMap_indels' was silently REPLACED with 'MyTreeMap_indels_spt_odr'
	#   in creation of 'br_infer_psm_indel_events_spt_odr_dawg.v2.pl' (on Mar 21 (Fri), 2014). # ]
#$MyTreeMap_indels_spt_odr::TEST_LEVEL = 3;
$MyTreeMap_indels_spt_odr::TEST_LEVEL = 1;

$MyTreeMap_indels_spt_odr::TEST_LEVEL1 = 0;
#$MyTreeMap_indels_spt_odr::TEST_LEVEL1 = 5;

#$MyTreeMap_indels_spt_odr::TEST_LEVEL1hf = 5; # For revising the subroutine, 'recede_absence', on Mar 10 (Mon) & 11 (Tue), 2014.
$MyTreeMap_indels_spt_odr::TEST_LEVEL1hf = 0;

$MyTreeMap_indels_spt_odr::TEST_LEVEL2 = 0;
$MyTreeMap_indels_spt_odr::TEST_LEVEL2i = 0; # For testing 'create_initial_set_indels_spt_odr'.
$MyTreeMap_indels_spt_odr::TEST_LEVEL2c = 0; # For testing 'create_bestset_mvd_events'.

$MyTreeMap_indels_spt_odr::TEST_LEVEL2inb = 5; # For DEBUGGING the subroutine, 'incorporate_null_block', on Mar 21 (Fri), 2014. #
#$MyTreeMap_indels_spt_odr::TEST_LEVEL2inb = 0;

#$MyTreeMap_indels_spt_odr::TEST_LEVEL3 = 2; # For revising the subroutine, 'incorporate_new_event', on Mar 10 (Mon) & 11 (Tue), 2014.
$MyTreeMap_indels_spt_odr::TEST_LEVEL3 = 0;

$MyTreeMap_indels_spt_odr::TEST_LEVEL3d = 0; # For testing 'recede_spec_deletion'.


$MyTreeMap_indels_spt_odr::TEST_LEVEL3i = 0;
#$MyTreeMap_indels_spt_odr::TEST_LEVEL3i = 5; # For testing the subroutine 'incorporate_new_event_spt_odr', to  DEBUG 'MyTreeMap_indels_spt_odr.pm' (on Mar 24 (Mon), 2014). #

	# ADDED in revision on Mar 10 (Mon), 2014. #
$MyTreeMap_indels_spt_odr::TEST_LEVEL_GEN_NULL_BLK = 0;
$MyTreeMap_indels_spt_odr::TEST_LEVEL_SCN = 0;
#$MyTreeMap_indels_spt_odr::TEST_LEVEL_GEN_NULL_BLK = 1;
#$MyTreeMap_indels_spt_odr::TEST_LEVEL_SCN = 1;
##$MyTreeMap_indels_spt_odr::TEST_LEVEL_GEN_NULL_BLK = 5;
##$MyTreeMap_indels_spt_odr::TEST_LEVEL_SCN = 5;

=for DEBUGGING
$MyTreeMap_indels_spt_odr::TEST_LEVEL = 5;
$MyTreeMap_indels_spt_odr::TEST_LEVEL1 = 5;
$MyTreeMap_indels_spt_odr::TEST_LEVEL1hf = 5;
$MyTreeMap_indels_spt_odr::TEST_LEVEL2 = 5;
$MyTreeMap_indels_spt_odr::TEST_LEVEL2i = 5;
=cut

	# Control the level of verboseness of the test message for 'MyTreeMap_indels_ML.pm'.
	# (Basically, believe in the behaviours of the main subroutine 'apprx1_tot_lnlk_gpattern_msa'
	#  as well as of its satellite subroutines.)
$MyTreeMap_indels_ML::TEST_LEVEL = 1;
$MyTreeMap_indels_ML::TEST_LEVEL1 = 0;
$MyTreeMap_indels_ML::TEST_LEVEL1a = 0;
$MyTreeMap_indels_ML::TEST_LEVEL2a = 0;
$MyTreeMap_indels_ML::TEST_LEVEL2b = 0;
$MyTreeMap_indels_ML::TEST_LEVEL2c = 0;
$MyTreeMap_indels_ML::TEST_LEVEL2s = 0;
$MyTreeMap_indels_ML::TEST_LEVEL3 = 0;

		### END of "ADJUST THE FOLLOWING GLOBAL VARIABLES ONLY WHEN DEBUGGING" ###

	### Take in Command-Line Arguments. ###
	# (MODIFIED in creation of 'br_infer_psm_indel_events_dawg.pl'.) #

unless (@ARGV > 3) {
##unless (@ARGV > 2) {
	print STDERR "\nUsage:  [perl] $program_name {in_msa_file} {dawg_ctrl_file} {outfile_detail} {outfile_brief}\n";
=for the predecessor 'br_infer_psm_indel_events.pl'
	print STDERR "\nUsage:  [perl] $program_name {in_msa_file} {intree_file} {out_directory}\n";
	##print STDERR "\nUsage:  [perl] $program_name {in_msa_file} {intree_file} {out_file}\n";
	##print STDERR "\nUsage:  [perl] $program_name {in_msa_file} {intree_dir} {out_file} {out_summ_file}\n";
=cut
	die "$!\n\n";
}
my ($in_msa_file, $dawg_ctrl_file, $outfile_detail, $outfile_brief) = @ARGV[0 .. 3];
my $intree_file = $dawg_ctrl_file;
=for the predecessor 'br_infer_psm_indel_events.pl'
my ($in_msa_file, $intree_file, $outdir) = @ARGV[0 .. 2];
##my ($in_msa_file, $intree_file, $outfile) = @ARGV[0 .. 2];
##my ($in_msa_file, $intree_dir, $outfile) = @ARGV[0 .. 2];
=cut

	# Output files. #
	# (MODIFIED in creation of 'br_infer_psm_indel_events_dawg.pl'.) #

my $outfile1 = $outfile_detail;
my $outfile2 = $outfile_brief;

(my $outdir1 = $outfile1) =~ s!/?[^/]+$!!;
(my $outdir2 = $outfile2) =~ s!/?[^/]+$!!;

($outdir1 =~ m/\S/) or ($outdir1 = '.'); 
($outdir2 =~ m/\S/) or ($outdir2 = '.'); 

=for the predecessor 'br_infer_psm_indel_events.pl'
my $out_name1 = 'output_detail.txt';
my $out_name2 = 'output_brief.txt';

my $outfile1 = "$outdir/$out_name1";
my $outfile2 = "$outdir/$out_name2";
=cut

	### Check input files/directories. ###

foreach my $file ($in_msa_file, $intree_file) {
    unless (( -f $file ) and ( -r $file )){
	print STDOUT "[ERROR '$program_name'] CanNOT FIND a readable INPUT FILE '$file' !\n";
	print STDERR "[ERROR '$program_name'] $!\n\n";
	die ;
    }
}

=DISABLED in revision of 'br_infer_psm_indel_events.pl'
unless (( -d $intree_dir ) and ( -r $intree_dir )) {
	print STDOUT "[ERROR '$program_name'] CanNOT FIND a readable DIRECTORY, '$intree_dir', that stores input tree files !\n";
	print STDERR "[ERROR '$program_name'] $!\n\n";
	die ;
}
=cut

foreach my $dir ($outdir1, $outdir2) { # Preliminary foreach-loop (over output directories). #
##foreach my $dir ($outdir) {...} # Preliminary foreach-loop (over output directories). # For the predecessor 'br_infer_psm_indel_events.pl'.
    unless ( -d $dir ) {
	unless (0 == system ("mkdir -p $dir") ) {
	    print STDOUT "[ERROR '$program_name'] FAILED to create the directory '$dir': $? !\n";
	    print STDERR "[ERROR '$program_name'] $!\n\n";
	    die;
	}
    }
    unless ( -w $dir ) {
	unless (0 == system (" chmod -R u+w $dir ") ) {
	    print STDOUT "[ERROR '$program_name'] FAILED to change the permission mode of the output directory '$dir': $?  !\n";
	    print STDERR "[ERROR '$program_name'] $!\n\n";
	    die;
	}
    }
} 	# End of the preliminary foreach-loop (over output directories). #


	### Declare the Beginning of the Script ###

print STDOUT "\n<<<<<<< Program name: $program_name (path: $program_path) >>>>>>>>\n\n";

print STDOUT "Current working directory: $CURR_WORK_DIR .\n\n";

print STDOUT "Input MSA file: $in_msa_file .\n\n";

	## MODIFIED in creation of 'br_infer_psm_indel_events_dawg.pl'. ##
print STDOUT "Input tree and indel parameters: $intree_file .\n\n";
=for the predecessor 'br_infer_psm_indel_events.pl'
print STDOUT "Input tree file: $intree_file .\n\n";
##print STDOUT "Directory storing input tree files: $intree_dir .\n\n";
=cut

print STDOUT "Output files:\n";
print STDOUT "   (Details)     $outfile1 ,\n";
print STDOUT "  (Brief record) $outfile2 .\n\n\n";
##print STDOUT "Output file: $outfile .\n\n\n";

print STDOUT "\n<< Options and Parameters  >>\n\n";

print STDOUT "Option for the calculation of log-likelihoods of indel scenarios:\n\n";
print STDOUT '   $OPT_BD_INDELS  = ', "'$OPT_BD_INDELS' .\n\n";

print STDOUT "Levels of tests for debugging or behavior tests:\n\n";

print STDOUT '  (for the main part)  $TEST_LEVEL        =  ', $TEST_LEVEL, " ,\n";
print STDOUT "  \(for 'inspect_indel_events'\)  ", '$TEST_LEVEL_INSP = ', $TEST_LEVEL_INSP, " .\n\n";

print STDOUT "Characters indicating that the site is missing or that its orthology is questionable:\n\n";

print STDOUT ' ' x 5, join (', ', sort keys %CHAR_MISSING), " .\n\n";

	## our %CHAR_MISSING = ('?' => 1, 'N' => 1, 'n' => 1);

print STDOUT '$MyTreeMap_indels_spt_odr::FL_IGNORE_NULL_COLUMNS =' , $MyTreeMap_indels_spt_odr::FL_IGNORE_NULL_COLUMNS, " ,\n"; # ADDED on Nov 16 (Sat), 2013. # => silently MODIFIED in creation of 'br_infer_psm_indel_events_spt_odr_dawg.v2.pl' (on Mar 21 (Fri), 2014). #

	# ADDED in revision on Mar 10 (Mon), 2014. #
	# [NOTE: 'MyTreeMap_indels' was silently REPLACED with 'MyTreeMap_indels_spt_odr'
	# in creation of 'br_infer_psm_indel_events_spt_odr_dawg.v2.pl' (on Mar 21 (Fri), 2014).] #

print STDOUT '$MyTreeMap_indels_spt_odr::FL_HANDLE_NULL_CLS = ', $MyTreeMap_indels_spt_odr::FL_HANDLE_NULL_CLS, " ,\n";
print STDOUT '$MyTreeMap_indels_spt_odr::UPPER_BOUND_ANAL_GAPLEN = $MyTreeMap_indels_ML::UPPER_BOUND_ANAL_GAPLEN = ', $MyTreeMap_indels_spt_odr::UPPER_BOUND_ANAL_GAPLEN, " .\n\n";
print STDOUT '$MyTreeMap_indels_spt_odr::UPPER_BOUND_ANAL_LEN_GBCLS = $MyTreeMap_indels_ML::UPPER_BOUND_ANAL_LEN_GBCLS = ', $UPPER_BOUND_ANAL_LEN_GBCLS, " .\n\n"; # ADDED in revision on Mar 11 (Tue), 2014. #
print STDOUT '$MyTreeMap_indels_spt_odr::$TEST_LEVEL_GEN_NULL_BLK = ', $MyTreeMap_indels_spt_odr::TEST_LEVEL_GEN_NULL_BLK, " ,\n";
print STDOUT '$MyTreeMap_indels_spt_odr::$TEST_LEVEL_SCN  = ', $MyTreeMap_indels_spt_odr::TEST_LEVEL_SCN , " .\n\n";

print STDOUT "Name (ID) of the target sequence: ", '$TGT_SEQ = ', $TGT_SEQ, " .\n\n";

	### RETRIEVE the Parameters necessary for Indel Probabilities, as well as the guide tree. ###
	### (ADDED in creation of 'br_infer_psm_indel_events_dawg.pl'.) ###

print STDOUT "\n<<<< As a preliminary process, read the Dawg control file '$intree_file' >>>\n\n\n";

my ($tree_string, $gapmodel, $gap_param, $gaplen_cutoff, $tot_indel_rate)
	= read_dawg_ctrl_file ($intree_file);
	##= read_dawg_ctrl_file ($in_msa_file); # A BUG fixed on Feb 28 (Fri), 2014. #`
unless (defined $tree_string) {
	print STDOUT "[ERROR '$program_name'] The subroutine 'read_dawg_ctrl-file' FAILED !\n";
	print STDERR "[ERROR '$program_name'] $!\n";
	die ;
}

our $INDEL_MODEL = $gapmodel;
our $DISTRI = $INDEL_MODEL2DISTRI{$INDEL_MODEL};

	# Total rate of insertions at a site relative to the substitution rate.
our $TOTRATE_INS = $tot_indel_rate /2;
	# Total rate of deletions at a site relative to the substitution rate.
our $TOTRATE_DEL = $tot_indel_rate /2;

 	# Exponent for the power-law distribution of insertion length (when $INDEL_MODEL = 'zipf').
our $PARAM_INS = $gap_param;
	# Exponent for the power-law distribution of deletion length (when $INDEL_MODEL = 'zipf').
our $PARAM_DEL = $gap_param;

	# Cut-off indel length at the 3'-end.
our $CUTOFF_3P = $gaplen_cutoff;
	# Cut-off indel length at the 5'-end.
our $CUTOFF_5P = $gaplen_cutoff;


our @PARAMS_INS = ($TOTRATE_INS, $DISTRI, $PARAM_INS);
our @PARAMS_DEL = ($TOTRATE_DEL, $DISTRI, $PARAM_DEL);

	### Print out the Parameters for Indel Probabilities ###

print STDOUT "\n<<<< Input Parameters for Indel Probabilities >>>>\n\n";

print STDOUT '@PARAMS_INS = ($TOTRATE_INS, $DISTRI, $PARAM_INS) = (', join (', ', @PARAMS_INS), ") ,\n";
print STDOUT '@PARAMS_DEL = ($TOTRATE_DEL, $DISTRI, $PARAM_DEL) = (', join (', ', @PARAMS_DEL), ") .\n\n";

	# ADDED in creation of 'br_infer_psm_indel_events_dawg.pl'. #
print STDOUT '$CUTOFF_3P = ', $CUTOFF_3P, " ,\n";
print STDOUT '$CUTOFF_5P = ', $CUTOFF_5P, " .\n\n\n";


print STDOUT "\n<<< Now, as another preliminary process, calculate the normalization factors for the indel distributions >>>\n\n";

my $log_nfacs = cal_log_normal_facs_indel_distri (@PARAMS_INS, @PARAMS_DEL, $CUTOFF_5P, $CUTOFF_3P);
unless (defined $log_nfacs) {
	print STDOUT "[ERROR '$program_name'] The subroutine 'cal_log_normal_facs_indel_distri' FAILED !\n\n";
	print STDERR "[ERROR '$program_name'] $!\n\n";
	die;
}

our @LABELS_NFACS = ("Insertions(5p)", "Deletions(5p)", "Insertions(3p)", "Deletions(3p)");

print STDOUT "\n<< Outputs of 'cal_log_normal_facs_indel_distri' >>\n\n";
print STDOUT join ("\t", 'Category', 'log(norm_fac)', 'norm_fac'), "\n";

for (my $i=0; $i<4; $i++) { # Preliminary for-loop #
    my $label = $LABELS_NFACS[$i];
    my $log_nfac = $log_nfacs->[$i];
    my $nfac = (defined $log_nfac) ? exp ($log_nfac) : 'undef';
    (defined $log_nfac) or ($log_nfac = 'undef');
    print STDOUT join ("\t", $label, $log_nfac, $nfac), "\n";
}		# End of the preliminary for-loop #

print STDOUT "\n\n";


my $log_nfac_del_5p = $log_nfacs->[1];
print STDOUT "\n<<< Now, calculate the multiplicative factor '\$delta_del_5p' for a common term of log-likelihood (with \$log_nfac_del_5p = $log_nfac_del_5p). >>>\n\n";

my $delta_del_5p = cal_delta_exp_del_5p (@PARAMS_DEL, $CUTOFF_5P, $log_nfac_del_5p); 
unless (defined $delta_del_5p) {
	print STDOUT "[ERROR '$program_name'] The subroutine 'cal_delta_exp_del_5p' FAILED !\n\n";
	print STDERR "[ERROR '$program_name'] $!\n\n";
	die ;
}
print STDOUT "\n<< Output of 'cal_delta_exp_del_5p' >>\n\n";
print STDOUT '$delta_del_5p = ', $delta_del_5p, " .\n\n";


	### Read in the input tree. ###

print STDOUT "\n<<<<< Now, read in the Input Tree >>>>>\n\n";

my %node2pa; # = ($node_id => $parent_node_id, ...) for all nodes except the top node. 
my %node2ch; # = ($node_id => \@child_node_ids, ...) for all interior nodes.
my %name2id; # = ($sequence_name => $node_id, ...) for all exterior nodes and the top-node.
my %id2name; # = ($node_id => $sequence_name, ...) for all exterior nodes.
# [my %br_attr; # = ($node_id => [$length, $bootstrap, ...], ...) for all nodes at the lowe-ends of the branches. ] --- for the predecessor 'br_infer_psm_indel_events.pl'. #
my %br_attr; # = ($node_id => [$length, $int_node_name, ...], ...) for all nodes at the lowe-ends of the branches.

	# ADDED in creation of 'br_infer_psm_indel_events_dawg.pl'. #
my %name2id_intnode; # = ($node_name => $node_id, ...) for all interior nodes. #
my $topnode_name; # The name of the top-node (root).

	# MODIFIED in creation of 'br_infer_psm_indel_events_dawg.pl'. #

unless ( input_tree_file_dawg (${$tree_string}, %node2pa, %node2ch, %name2id, %id2name, %br_attr, %name2id_intnode, $topnode_name) ) {
	print STDOUT "[ERROR '$program_name'] FAILED to extract the input tree from the control file '$intree_file' !\n";
	print STDERR "[ERROR '$program_name'] $!\n\n";
	die ;
}

=for the predecessor 'br_infer_psm_indel_events.pl'.
unless ( extract_sgltree_from_file ($intree_file, %node2pa, %node2ch, %name2id, %id2name, %br_attr, $COMMENT) ) {

	print STDOUT "[ERROR '$program_name'] FAILED to extract the input tree from the file '$intree_file' !\n";
	print STDERR "[ERROR '$program_name'] $!\n\n";
	die ;
}
print STDOUT " --- 'extract_sgltree_from_file' performed on the file '$intree_file' ...\n\n";
=cut

my $topnode_id = $name2id{$TOP_NODE};

print STDOUT "[ Input Tree (with interior node names shown) ]:\n\n"; # MODIFIED on Mar 11 (Tue), 2014.
##print STDOUT "[ Input Tree ]:\n\n";

	# MODIFIED in creation of 'br_infer_psm_indel_events_dawg.pl'. #

unless ( br_output_tree_dawg ($topnode_id, %node2ch, %id2name, %br_attr, $topnode_name, *STDOUT, 0, 0) ) {
	print STDOUT "[ERROR '$program_name'] Subroutine 'br_output_tree_dawg' FAILED to output the input tree extracted from the control file '$intree_file' !\n";
	print STDERR "[ERROR '$program_name'] $!\n\n";
	die ;
}
##=for the predecessor 'br_infer_psm_indel_events.pl'.

	# ADDED for DEBUGGING the module 'MyTreeMap_indel.pm' (on Mar 11 (Tue), 2014). #
print "\n\n[ Input Tree (with node IDs shown) ]:\n\n";
my %br2blength;
foreach my $br (keys %br_attr) {
	my @attr = ();
	$attr[$INDX_LENGTH] = $br_attr{$br}->[$INDX_LENGTH];
	$br2blength{$br} = \@attr;
}

unless ( br_output_tree ($topnode_id, %node2ch, %id2name, %br2blength, *STDOUT, 1, 1) ) {
##unless ( output_tree ($topnode_id, %node2ch, %id2name, %br_attr, *STDOUT, 1, 1) ) {...} # --- For the predecessor 'br_infer_psm_indel_events.pl'.
	print STDOUT "[ERROR '$program_name'] Subroutine 'br_output_tree' FAILED to output the input tree extracted from the file '$intree_file' !\n";
	print STDERR "[ERROR '$program_name'] $!\n\n";
	die ;
}
##=cut
print STDOUT "\n\n";


	### Read in the input MSA. ###

print STDOUT "\n<<<<< Now, read in the Input MSA >>>>>\n\n";

my ($in_msa, $seqids, $seq_lens) = extract_alignment ($in_msa_file);
unless (defined $in_msa) {
	print STDOUT "[ERROR '$program_name'] FAILED to extract the input MSA from the file '$in_msa_file' !\n";
	print STDERR "[ERROR '$program_name'] $!\n\n";
	die ;
}

my $ct_sequences = @{$seqids};

	# REMOVE the Ancestral Sequences from the Input MSA. #
	# (ADDED in creation of 'br_infer_psm_indel_events_dawg.pl'.) #

my @msa_extseqs = my @ext_seqids = ();
for (my $i=0; $i<$ct_sequences; $i++) { # Preliminary for-loop (over sequences in the input MSA). #

	my $seqid = $seqids->[$i];
	($seqid  =~ m/^anc/) and next;

	push @ext_seqids, $seqid;
	push @msa_extseqs, $in_msa->[$i];

}			# End of the preliminary for-loop (over sequences in the input MSA). #

@{$in_msa} = @msa_extseqs;
@{$seqids} = @ext_seqids;
$ct_sequences = @{$seqids};

unless ($ct_sequences > 1) {
	print STDOUT "[ERROR '$program_name'] The number of sequences ($ct_sequences) is TOO SMALL ! I will stop here ...\n";
	print STDERR "[ERROR '$program_name'] $!\n\n";
	die ;
}

my $totlen_aln = length ${$in_msa->[0]};

	## ADDED on Nov 19 (Tue), 2013. ##
my $indx_tgt;
for (my $k=0; $k<$ct_sequences; $k++) { ($seqids->[$k] eq $TGT_SEQ) and ($indx_tgt = $k); }
unless (defined $indx_tgt) {
	print STDOUT "[ERROR '$program_name'] Couldn't find the target sequence name '$TGT_SEQ' in the list of sequence names !\n";
	print STDERR "[ERROR '$program_name'] $!\n\n";
	die ;
}


print STDOUT "#{sequences in MSA} =  $ct_sequences .\n";
print STDOUT "#{columns in MSA}   = $totlen_aln .\n";

print STDOUT "{Index for the target sequence '$TGT_SEQ'} =  $indx_tgt .\n\n"; # ADDED on Nov 19 (Tue), 2013. #

if ($TEST_LEVEL>2) {
    print STDOUT "\n[ Input MSA ]:\n\n";

    unless ( pr_ODEN_input (@{$seqids}, @{$in_msa}, 50, *STDOUT) ) {
	print STDOUT "[ERROR '$program_name'] The subroutine 'pr_ODEN_input' FAILED on the input MSA !\n";
	print STDERR "[ERROR '$program_name'] $!\n\n";
	die ;
    }
    print STDOUT "\n\n";
}


	### Partition the input MSA into segments, each with a particular pattern of 'usable' sequences. ###

print STDOUT "\n<<<<< Now, partition the Input MSA via usable site patterns >>>>>\n\n";

# @{$in_msa_segments->[$s]} = ($seg_start, $seg_end, \@seg_pattern, \@seg_msa) is for the $s th segment, where
#	$seg_start/end is the start/end coordinate of the segment (in the 0-based half-open convention);
#	$seg_pattern[$k] = 1 if the site in the $k th sequence is usable for the analysis,
#			 = 0 if the site is missing or its orthology is questionable (i.e., $CHAR_MISSING{$char} = 1);
#	${$seg_msa[$k]} is the $k th sequence embedded in the segment MSA.
#
my $in_msa_segments = partition_msa_via_usable_patterns (@{$in_msa}, %CHAR_MISSING);
unless (defined $in_msa_segments) {
	print STDOUT "[ERROR '$program_name'] 'partition_msa_via_usable_patterns' FAILED on the input MSA !\n";
 	print STDERR "[ERROR '$program_name'] $!\n\n";
	die ;
}
print STDOUT " --- 'partition_msa_via_usable_patterns' performed on the input MSA ...\n\n";

my $ct_segments = @{$in_msa_segments};

print STDOUT "#{Segments of particular missing site patterns} = $ct_segments .\n\n";

if ($TEST_LEVEL>3) {
    print STDOUT "[ MSA Segments ]:\n\n";

    for (my $s=0; $s<$ct_segments; $s++) { # Preliminary for-loop (over MSA segments) #

	my ($seg_start, $seg_end, $seg_pattern, $seg_msa) = @{$in_msa_segments->[$s]};

	my $cnct_seg_pattern = join ('', @{$seg_pattern});
	print STDOUT "  { The $s th segment\; Segion = \[$seg_start\, $seg_end\) }\n\n";
	print STDOUT "  Pattern (1:usable/0:missing) = '$cnct_seg_pattern' .\n\n";
	print STDOUT "  Alignment:\n\n";

	unless ( pr_ODEN_input (@{$seqids}, @{$seg_msa}, 50, *STDOUT) ) {
		print STDOUT "[ERROR '$program_name'] The subroutine 'pr_ODEN_input' FAILED on the $s th segment !\n";
		print STDERR "[ERROR '$program_name'] $!\n\n";
		die ;
	}
	print STDOUT "\n\n";

    }				# End of the preliminary for-loop (over MSA segments) #
    print STDOUT "\n";
}

	### Open the Output File and Record the Input Parameters, etc. ### 
	### (MOVED from below, and ADDED on Nov 18 (Mon), 2013) ###

my $fh_out = open_output_file ($outfile1, 0);
unless (defined $fh_out) {
	print STDOUT "[ERROR '$program_name'] 'open_output_file' FAILED on the output file '$outfile1' !\n";
 	print STDERR "[ERROR '$program_name'] $!\n\n";
	die ;
}

my $fh_out2 = open_output_file ($outfile2, 0);
unless (defined $fh_out2) {
	print STDOUT "[ERROR '$program_name'] 'open_output_file' FAILED on the output file '$outfile2' !\n";
 	print STDERR "[ERROR '$program_name'] $!\n\n";
	die ;
}

foreach my $fh ($fh_out, $fh_out2) { print $fh "<<<< Input Parameters >>>>\n\n"; }

print $fh_out "\n[[ Normalization factors for the indel probability calculation ]]\n\n";
print $fh_out join ("\t", 'Category', 'log(norm_fac)', 'norm_fac'), "\n";

for (my $i=0; $i<4; $i++) { # Preliminary for-loop #
    my $label = $LABELS_NFACS[$i];
    my $log_nfac = $log_nfacs->[$i];
    my $nfac = (defined $log_nfac) ? exp ($log_nfac) : 'undef';
    (defined $log_nfac) or ($log_nfac = 'undef');
    print $fh_out join ("\t", $label, $log_nfac, $nfac), "\n";
}		# End of the preliminary for-loop #

print $fh_out "\n\n";

print $fh_out "\n[[ Exponent for the Universal Multiplication Factor ]]\n\n";
print $fh_out '$delta_del_5p = ', $delta_del_5p, " .\n\n\n";

foreach my $fh ($fh_out, $fh_out2) {

    print $fh "[[ Input Tree (top_node_name = $topnode_name) ]]\n\n";

    unless ( br_output_tree_dawg ($topnode_id, %node2ch, %id2name, %br_attr, $topnode_name, *${$fh}, 0, 0) ) {
	print STDOUT "[ERROR '$program_name'] Subroutine 'br_output_tree_dawg' FAILED to output the input tree extracted from the control file '$intree_file' !\n";
	print STDERR "[ERROR '$program_name'] $!\n\n";
	die ;
    }
=for the predecessor 'br_infer_psm_indel_events.pl'
    print $fh "[[ Input Tree (top_node_ID = $topnode_id) ]]\n\n";
    unless ( output_tree ($topnode_id, %node2ch, %id2name, %br_attr, *${$fh}, 1, 1) ) {
	print STDOUT "[ERROR '$program_name'] Subroutine 'output_tree' FAILED to output the input tree extracted from the file '$intree_file' !\n";
	print STDERR "[ERROR '$program_name'] $!\n\n";
	die ;
    }
=cut
    print $fh "\n\n";

    print $fh "[[ Input MSAs (#{sequences} = $ct_sequences) ]]\n\n";

    print $fh 'Sequences: ', join (', ', @{$seqids}), " .\n\n";

    print $fh "#{columns in MSA} = $totlen_aln .\n\n";

    print $fh "{Index for the target sequence '$TGT_SEQ'} =  $indx_tgt .\n\n"; # ADDED on Nov 19 (Tue), 2013. #
}

print $fh_out2 "#{MSA Segments} = $ct_segments .\n\n\n";

print $fh_out "[[ MSA Segments with particular sequence availability (#{segments} = $ct_segments) ]]\n\n";

print $fh_out join ("\t", 'Seg_No.', 'Start', 'End', 'Length', 'pattern(1,available;0,missing)'), "\n\n";

for (my $s=0; $s<$ct_segments; $s++) { # Preliminary for-loop (over MSA segments) #
	my ($seg_start, $seg_end, $seg_pattern, $seg_msa) = @{$in_msa_segments->[$s]};
	my $seg_len = $seg_end - $seg_start;
	my $cnct_seg_pattern = join ('', @{$seg_pattern});
	print $fh_out join ("\t", $s, $seg_start, $seg_end, $seg_len, $cnct_seg_pattern), "\n";
}				# End of the preliminary for-loop (over MSA segments) #
print $fh_out "\n\n";


	### MAIN ANALYSES:
	## Estimate and Compare the Relative Probabilities
	## of the Candidate (parsimonious) Indel Scenarios for the MSA segments. ###

print STDOUT "\n<<<<<<< The MAIN ANALYSES >>>>>>>\n\n";

my $ct_anom_segs = my $ct_in_segs = my $ct_succ_segs = my $ct_fail_segs = my $ct_skipped_segs = 0;

## my $ref_coord_beg = my $rec_coord_beg = 0; # The 'beginning' coordinates of the segment in the reference MSA and reconstructed MSA, respectively. #

for (my $s = 0; $s<$ct_segments; $s++) { # Main outer for-loop (over MSA segments) #

	# @{$in_msa_segments->[$s]} = ($seg_start, $seg_end, \@seg_pattern, \@seg_msa) is for the $s th segment, where
	#	$seg_start/end is the start/end coordinate of the segment (in the 0-based half-open convention);
	#	$seg_pattern[$k] = 1 if the site in the $k th sequence is usable for the analysis,
	#			 = 0 if the site is missing or its orthology is questionable (i.e., $CHAR_MISSING{$char} = 1);
	#	${$seg_msa[$k]} is the $k th sequence embedded in the segment MSA.

	my ($seg_start, $seg_end, $seg_pattern, $seg_msa) = @{$in_msa_segments->[$s]};

	my $seg_len = $seg_end - $seg_start;
	my $cnct_seg_pattern = join ('', @{$seg_pattern});

	print STDOUT "<<<<<< The $s th Segment \; Region = \[$seg_start, $seg_end\) \; Length = $seg_len\; Usability pattern = '$cnct_seg_pattern'  >>>>>>\n\n";

	print $fh_out "<<<< The $s th Segment \; Region = \[$seg_start, $seg_end\) \; Length = $seg_len\; Usability pattern = '$cnct_seg_pattern'  >>>>\n\n";
	print $fh_out2 "<<<< The $s th Segment \; Region = \[$seg_start, $seg_end\) \; Length = $seg_len\; Usability pattern = '$cnct_seg_pattern'  >>>>\n\n";

    ##if ($TEST_LEVEL>1) { # MODIFIED on Nov 22 (Fri), 2013. # ...}
    if ($TEST_LEVEL>2) { # RE-Switched on Feb 28 (Fri), 2014. #
	print STDOUT "Original Alignment for the Segment:\n\n";
	unless ( pr_ODEN_input (@{$seqids}, @{$seg_msa}, 50, *STDOUT) ) {
	    print STDOUT "[ERROR '$program_name'] The subroutine 'pr_ODEN_input' FAILED on the segmental reference MSA !\n";
	    print STDERR "[ERROR '$program_name'] $!\n\n";
	    die ;
	}
	print STDOUT "\n\n";
    }

		## (i) Pre-processing: Create a reduced MSA & a reduced tree, using just 'usable' sequences.

	print STDOUT "<<<< Step (i) Pre-processing: Creating a reduced segment MSA and a reduced tree >>>>\n\n";

			# Prepare a 'reduced' alignment by keeping only 'usable' sequences. #

	my @red_seqnames = (); # element = the name of a 'usable' sequence
	my @red_smsa = (); # element = \${a 'usable' sequence embedded in the segmental MSA}

	for (my $k=0; $k<$ct_sequences; $k++) { # Preliminary middle for-loop #

	    ($seg_pattern->[$k] eq 1) or next; # Skip questionable sequences.

	    push @red_seqnames, $seqids->[$k];
	    push @red_smsa, $seg_msa->[$k];

	}			# End of the preliminary middle for-loop #

	my $sbct_seqs = @red_seqnames;

		## MODIFIED on Nov 19 (Tue), 2013. ##
    ##if ($TEST_LEVEL>2) {
	print $fh_out "[[ Reduced MSA Segment (#{involved sequences} = $sbct_seqs, #{columns} = $seg_len) ]]\n\n";
	##print STDOUT "<< Reduced MSA Segment (#{involved sequences} = $sbct_seqs, #{columns} = $seg_len) >>\n\n";

	print $fh_out "... MSA was OMITTED to save the disk space ...\n\n\n"; # TEMPORARILY ADDED in order to reduce the output size. (on Feb 28 (Fri), 2014). #

=TEMPORARILY DISABLED in order to reduce the output size. (on Feb 28 (Fri), 2014). #
	if ($sbct_seqs>0) { ## ADDED (on Nov 22 (Fri), 2013) to work around the problem that 'pr_ODEN_input' cannot output an MSA with no sequence. #

	   unless ( pr_ODEN_input (@red_seqnames, @red_smsa, 50, *${$fh_out}) ) {
	   ##unless ( pr_ODEN_input (@red_seqnames, @red_smsa, 50, *STDOUT) ) {
		print STDOUT "[ERROR '$program_name'] The subroutine 'pr_ODEN_input' FAILED on the reduced MSA for the $s th segment !\n";
	 	print STDERR "[ERROR '$program_name'] $!\n\n";
		die ;
	    }
	}
	print $fh_out "\n\n";
     ##}
=cut

		## Skip if the reduced alignment is inadequate. ## (ADDED on Nov 19 (Tue), 2013.) ##

	my $avail_tgt = $seg_pattern->[$indx_tgt];

	unless (($avail_tgt eq '1')  and ($sbct_seqs>1)) {

	    print STDOUT "\n ... Because of INADEQUATE INFORMATION to infer ancestral states (target availability = $avail_tgt; #{available sequences} = $sbct_seqs), I will skip the segment ...\n\n\n";
	    print $fh_out "\n[[ INADEQUATE INFORMATION to infer ancestral states (target availability = $avail_tgt; #{available sequences} = $sbct_seqs) ]]\n\n\n";

	    print $fh_out2 "SKIPPED INFERRING Ancestral Indel States, because of the inadequate reduced MSA (target availability = $avail_tgt, #{available sequences} = $sbct_seqs).\n\n\n";

	    $ct_skipped_segs++;
	    next;
		## our $TGT_SEQ = 'Scer';
		## my $indx_tgt;
	}


			# Prepare a 'reduced' phylogenetic tree by excluding questionable sequences ##

	my %sb_name2id;
	my %sb_id2name;
	my ($sb_topnode_id, $sb_node2ch, $sb_node2pa, $sb_br_attr);

		# ADDED in creation of 'br_infer_psm_indel_events_dawg.pl'. #
	my %sb_name2id_intnode;
	my $sb_topnode_name;

	##my %node2pa; # = ($node_id => $parent_node_id, ...) for all nodes except the top node. 
	##my %node2ch; # = ($node_id => \@child_node_ids, ...) for all interior nodes.
	##my %name2id; # = ($sequence_name => $node_id, ...) for all exterior nodes and the top-node.
	##my %id2name; # = ($node_id => $sequence_name, ...) for all exterior nodes.
	##my %br_attr; # = ($node_id => [$length, $bootstrap, ...], ...) for all nodes at the lowe-ends of the branches.

	if ($sbct_seqs == $ct_sequences) {
		$sb_topnode_id = $topnode_id;
		$sb_node2ch = \%node2ch;
		$sb_node2pa = \%node2pa;
		$sb_br_attr = \%br_attr;
		%sb_name2id = %name2id;
		%sb_id2name = %id2name;

		# ADDED in creation of 'br_infer_psm_indel_events_dawg.pl'. #
		%sb_name2id_intnode = %name2id_intnode;
		$sb_topnode_name = $topnode_name;

	} else {

	  my @sub_nodes = ();
	  foreach my $seqname (@red_seqnames) { # Preliminary inner foreach-loop (over non-gapped sequences) #

	    my $nodeid = $name2id{$seqname};
	    unless (defined $nodeid) {
		print STDOUT "[ERROR '$program_name'] For the $s th segment, the sequence name '$seqname' has NO node ID in the input tree !\n\n";
		print STDERR "[ERROR '$program_name'] $!\n\n";
		die ;
	    }
	    push @sub_nodes, $nodeid;

	    $sb_name2id{$seqname} = $nodeid;
	    $sb_id2name{$nodeid} = $seqname;

	  }			# End of the preliminary inner foreach-loop (over non-gapped sequences) #

	  (my $sb_topnode_ids, $sb_node2ch, $sb_node2pa, $sb_br_attr)
		= construct_skeleton_subtree (%node2pa, @sub_nodes, %br_attr);
		##= construct_neat_subtree (%{$node2pa}, @sub_nodes, %{$br_attr}); # For the predecessor 'compare_ref_vs_rec_abs_scoring.PhyML.pl'. #

	  unless (defined $sb_topnode_ids) {
	    print STDOUT "[ERROR '$program_name'] FAILED to reduce the input tree for the $s th segment !\n";
	    print STDERR "[ERROR '$program_name'] $!\n\n";
	    die ;
	  }
	  unless (1 == @{$sb_topnode_ids}) {
	    print STDOUT "[ERROR '$program_name'] Found MULTIPLE TOP NODES for the reduced tree of the input tree for the $s th segment: ", join (', ', @{$sb_topnode_ids}), " !\n";
	    print STDERR "[ERROR '$program_name'] $!\n\n";
	    die ;
	  }
	  $sb_topnode_id = $sb_topnode_ids->[0];
	  $sb_name2id{$TOP_NODE} = $sb_topnode_id;

		# ADDED in creation of 'br_infer_psm_indel_events_dawg.pl'. #

	  $sb_topnode_name = ($sb_topnode_id == $topnode_id) ? $topnode_name : $br_attr{$sb_topnode_id}->[$INDX_INTNODENAME];
	  (defined $sb_topnode_name) or ($sb_topnode_name = $id2name{$sb_topnode_id});
	  unless (defined $sb_topnode_name) {
		print STDOUT "[ERROR '$program_name'] FAILED to assign the name to the topnode (ID: $sb_topnode_id) of the reduced tree !\n";
		print STDERR "[ERROR '$program_name'] $!\n\n";
		die ;
	  }

	  foreach my $name (keys %name2id_intnode) { # 2nd preliminary inner for-loop (over interior nodes). #
		my $nodeid = $name2id_intnode{$name};
		my $ch = $sb_node2ch->{$nodeid};
		((defined $ch) and (@{$ch}>0)) and ($sb_name2id_intnode{$name} = $nodeid);
	  }				# End of the 2nd preliminary inner for-loop (over interior nodes). #

	}
		# Handle Exceptional Case -- Part I + 1/2 -- #


		# Normal output #

	foreach my $fh ($fh_out, $fh_out2) {

		# MODIFIED in creation of 'br_infer_psm_indel_events_dawg.pl'. #

	    print $fh "\n[[ Reduced Tree (top_node_name = $sb_topnode_name) ]]\n\n";

	    my $fl_bootlabel = 0; # Flag to determine whether bootstrap values are displayed at the branch (=1) or node (=0).
	    my $fl_nodeid = 0; # Flag to determine whether node IDs are displayed (=1) or not (=0).
	    unless ( br_output_tree_dawg ($sb_topnode_id, %{$sb_node2ch}, %sb_id2name, %{$sb_br_attr}, $sb_topnode_name, *${$fh}, $fl_bootlabel, $fl_nodeid) ) {
		print STDOUT "[ERROR '$program_name'] 'br_output_tree_dawg' FAILED to output the reduced tree of the input tree for the $s th segment: $! !\n";
		print STDERR "[ERROR '$program_name'] $!\n\n";
		die ;
	    }

=for the predecessor 'br_infer_psm_indel_events.pl'.
	    print $fh "\n[[ Reduced Tree (top_node_ID = $sb_topnode_id) ]]\n\n";
	    my $fl_bootlabel = 1; # Flag to determine whether bootstrap values are displayed at the branch (=1) or node (=0).
	    my $fl_nodeid = 1; # Flag to determine whether node IDs are displayed (=1) or not (=0).
	    unless ( output_tree ($sb_topnode_id, %{$sb_node2ch}, %sb_id2name, %{$sb_br_attr}, *${$fh}, $fl_bootlabel, $fl_nodeid) ) {
		print STDOUT "[ERROR '$program_name'] 'output_tree' FAILED to output the reduced tree of the input tree for the $s th segment: $! !\n";
		print STDERR "[ERROR '$program_name'] $!\n\n";
		die ;
	    }
=cut
	    print $fh "\n\n";

	}


		## (ii) Main Process:
		## Calculate the relative probabilities of the parsimonious indel events 
		## in each gap-block cluster in the segment,
		##  under the input tree.

	print STDOUT "<<<< Step (ii) Main Process A: Calculating the relative probabilities of the Parsimonious INDEL Events in the segment >>>>\n\n";


		# Copy the reduced MSA #
	my @cp_red_smsa = ();
	for (my $k=0; $k< $sbct_seqs; $k++) { my $cp_seg = ${$red_smsa[$k]}; push @cp_red_smsa, \$cp_seg; }

	##my %sb_name2id;
	##my %sb_id2name;
	##my ($sb_topnode_id, $sb_node2ch, $sb_node2pa, $sb_br_attr);

	##my @red_seqnames = (); # element = the name of a 'usable' sequence
	##my @red_smsa = (); # element = \${a 'usable' sequence embedded in the segmental MSA}

	print STDOUT "\n\n<< (i) Enumerate the parsimonious indel scenarios, each of which realizes the reduced segment MSA >>\n\n";

	my ($set_cls_gblocks, $min_totcts_indel_for_cls, $sets_psm_scns_for_cls, $set_gpatterns, $set_node2dparsstat, $set_br2change)
	   = enum_psm_indel_scns_for_msa (%{$sb_node2ch}, %{$sb_node2pa}, %sb_name2id, @red_seqnames, @cp_red_smsa, $CHAR_ABS, $CHAR_PRES);
	unless (defined $set_cls_gblocks) {
	    print STDOUT "[ERROR '$program_name'] The preliminary subroutine 'enum_psm_indel_scns_for_msa' FAILED !\n";
	    print STDERR "[ERROR '$program_name'] $! !\n\n";
	    die ;
	}
    (print STDOUT "\n--- The preliminary subroutine 'enum_psm_indel_scns_for_msa' ENDED ...\n\n") if ($TEST_LEVEL>1);

	print $fh_out "\n[[ Secondary Inputs (i): Outputs of 'enum_psm_indel_scns_for_msa' ]]\n\n";

	my $ct_gp = @{$set_gpatterns};

    if ($TEST_LEVEL>2) {

	print STDOUT "\n[[ Secondary Inputs (i): Outputs of 'enum_psm_indel_scns_for_msa' ]]\n\n";

	print STDOUT "[1] List of gap patterns encountered (#{patterns} = $ct_gp):\n\n";
	print STDOUT join ("\t", 'Index', "'gap_patterns(horizontal_representation)'"), "\n\n";
	for (my $indx_gp1=0; $indx_gp1<$ct_gp; $indx_gp1++) { # 1st interim outer for-loop (over the gap patterns) #

	    my $gpattern = ${$set_gpatterns->[$indx_gp1]};
	    print STDOUT join ("\t", $indx_gp1, "'$gpattern'"), "\n";

	}	# End of the 1st interim outer for-loop (over the gap patterns) #
	print STDOUT "\n\n";
    } ##  END of "if ($TEST_LEVEL>2)" 

    if ($TEST_LEVEL>3) {

	print STDOUT "[2] Dollo parsimonious scenarios realizing the gap patterns:\n\n";
	for (my $indx_gp1=0; $indx_gp1<$ct_gp; $indx_gp1++) { # 2nd interim outer for-loop (over the gap patterns) #
    
	    my $gpattern = ${$set_gpatterns->[$indx_gp1]};
	    my $node2dparsstat = $set_node2dparsstat->[$indx_gp1];
	    my $br2change = $set_br2change->[$indx_gp1];

	    print STDOUT "\n{ The $indx_gp1 th gap pattern }\n\n";

	    print STDOUT "Pattern:  '$gpattern'\n\n";
	    print STDOUT "( Map of Dollo parsimonious states onto the nodes )\n\n";

		# MODIFIED in creation of 'br_infer_psm_indel_events_dawg.pl'. #

	    print STDOUT join ("\t", 'Node_ID', 'Node_Name', 'state', '#{child nodes with #{exterior descendants with \'absence\' state}>0}'), "\n\n";
	    foreach my $node (sort {$a <=> $b} keys %{$node2dparsstat}) {
		my $node_name = ($node == $sb_topnode_id) ? $sb_topnode_name : ((defined $sb_node2ch->{$node})? $sb_br_attr->{$node}[$INDX_INTNODENAME] : $sb_id2name{$node}) ;
		print STDOUT join ("\t", $node, $node_name, @{$node2dparsstat->{$node}}), "\n";
	    }
=for the predecessor 'br_infer_psm_indel_events.pl'
	    print STDOUT join ("\t", 'Node_ID', 'state', '#{child nodes with #{exterior descendants with \'absence\' state}>0}'), "\n\n";
	    foreach my $node (sort {$a <=> $b} keys %{$node2dparsstat}) { print STDOUT join ("\t", $node, @{$node2dparsstat->{$node}}), "\n"; }
=cut

	    print STDOUT "\n\n";
	    print STDOUT "( Map of Dollo parsimonious indel events onto the branches )\n\n";

	    print STDOUT join ("\t", 'Branch_ID', 'Lower_End_Name', 'state(upper-end)', 'state(lower-end)'), "\n\n";
	    foreach my $br (sort {$a <=> $b} keys %{$br2change}) {
		my $le_name = (defined $sb_node2ch->{$br}) ? $sb_br_attr->{$br}[$INDX_INTNODENAME] : $sb_id2name{$br} ;
		print STDOUT join ("\t", $br, $le_name,  @{$br2change->{$br}}), "\n";
	    }
=for the predecessor 'br_infer_psm_indel_events.pl'
	    print STDOUT join ("\t", 'Branch_ID', 'state(upper-end)', 'state(lower-end)'), "\n\n";
	    foreach my $br (sort {$a <=> $b} keys %{$br2change}) { print STDOUT join ("\t", $br, @{$br2change->{$br}}), "\n"; }
=cut
	    print STDOUT "\n\n";
    
	}			# End of the 2nd interim outer for-loop (over the gap patterns) #

    } ##  END of "if ($TEST_LEVEL>3)"


	my $ct_cls = @{$set_cls_gblocks};
	my $min_totct_indels = 0;

	print $fh_out "\n[3] Clusters of gap-pattern-blocks (#{clusters} = $ct_cls) and Genuinely Parsimonious Scenarios for each of the clusters:\n\n\n";

	for (my $cl = 0; $cl<$ct_cls; $cl++) { # 3rd interim outer for-loop (over the clusters) #

	    my $cls_gblks = $set_cls_gblocks->[$cl];
	    my $ct_gblks = @{$cls_gblks};

		# COPIED from below, around the output to $fh_out2, and MODIFIED in creation of 'br_infer_psm_indel_events_dawg.v2.pl' on Mar 9 (Sun), 2014. #
	    my $cl_start = $cls_gblks->[0][2] + $seg_start;
	    my $cl_end = $cls_gblks->[$ct_gblks-1][3] + $seg_start + 1; # Convert from full-closed to half-open. #

		# MODIFIED in creation of 'br_infer_psm_indel_events_dawg.v2.pl' on Mar 9 (Sun), 2014. #
	    print $fh_out "< The $cl th cluster \; region = \[$cl_start\, $cl_end\) \; #{gap-blocks} = $ct_gblks >\n\n";
	    ##print $fh_out "< The $cl th cluster (#{gap-blocks} = $ct_gblks) >\n\n";

	    print $fh_out "[ Gap-blocks in the cluster ]\n\n";
	    print $fh_out join ("\t", 'Block_no.', 'length', 'start_coord', 'end_coord', 'indx_gp', "'gap_pattern(horizontal_representation)'"), "\n\n";

	    for (my $bl=0; $bl<$ct_gblks; $bl++) { # 1st middle for-loop (over the gap-blocks) #

	    	## Shift the start/end coordinates to the left by $coord_beg. ##
	    	## Actually, this operation is very important when calculating the log-likelihoods of indel scenarios. ##

		my $info_gblock = $cls_gblks->[$bl];
		$info_gblock->[2] += $seg_start;
		$info_gblock->[3] += $seg_start; 

		my ($indx_gp, $len_gb, $start, $end) = @{$info_gblock};

		$end++; # Convert from the full-closed to the half-open convention. (ADDED on Nov 18 (Mon), 2013). #
	
		my $gpattern = ${$set_gpatterns->[$indx_gp]};
		print $fh_out join ("\t", $bl, $len_gb, $start, $end, $indx_gp, "'$gpattern'"), "\n";

	    }			# End of the 1st middle for-loop (over the gap-blocks) #
	    print $fh_out "\n\n";

	    my $min_sbtotct_indels = $min_totcts_indel_for_cls->[$cl];

		# MODIFIED in revision of 'MyTreeMap_indels.pm' on Mar 10 (Mon), 2014. #
	    unless ($min_totct_indels eq 'N/A') {
	       ($min_sbtotct_indels eq 'N/A') ? ($min_totct_indels = 'N/A') : ($min_totct_indels += $min_sbtotct_indels);
	    }
	    ##$min_totct_indels += $min_sbtotct_indels;

	    my $set_psm_scns = $sets_psm_scns_for_cls->[$cl];

		# MODIFIED in revision of 'MyTreeMap_indels.pm' on Mar 10 (Mon), 2014. #
	    my $ct_psm_scns = ($min_sbtotct_indels eq 'N/A') ? 'N/A' : @{$set_psm_scns};
	    ##my $ct_psm_scns = @{$set_psm_scns};

	    print $fh_out "[ Parsimonious Scenarios (Min(Total#{indel events}) = $min_sbtotct_indels\; #{scenarios} = $ct_psm_scns) ]\n\n";

		# ADDED in revision of 'MyTreeMap_indels.pm' on Mar 10 (Mon), 2014. #
	    if ($min_sbtotct_indels eq 'N/A') {
		print $fh_out "[INFORMATION] 'N/A' was assigned as the Minimun Total Number Of Indel Events, likely because the cluster contains (a) long gap(s)...\n\n\n";
		next;
	    }

	    for (my $ps=0; $ps<$ct_psm_scns; $ps++) { # 2nd middle for-loop (over the parsimonious scenarios) #

		print $fh_out ' ' x 3, "{ The $ps th scenario }\n\n";

		my ($br2indels, $node2bw_gstats) = @{$set_psm_scns->[$ps]};

    ##if ($TEST_LEVEL>2) {
		print $fh_out ' ' x 3, "( Map of block-wise gap states onto the nodes )\n\n";

			# MODIFIED in creation of 'br_infer_psm_indel_events_dawg.pl'. #
		print $fh_out ' ' x 3, join ("\t", 'Node_Name', "'block_wise_gap_states(concatenated)'"), "\n\n";
		##print $fh_out ' ' x 3, join ("\t", 'Node_ID', "'block_wise_gap_states(concatenated)'"), "\n\n";

		foreach my $node (sort {$a <=> $b} keys %{$node2bw_gstats}) { # 1st inner foreach-loop #
		    my $cnct_bw_gstats = join ('', @{$node2bw_gstats->{$node}});

			# MODIFIED in creation of 'br_infer_psm_indel_events_dawg.pl'. #
		    my $node_name = ($node == $sb_topnode_id) ? $sb_topnode_name : ((defined $sb_node2ch->{$node}) ? $sb_br_attr->{$node}[$INDX_INTNODENAME] : $sb_id2name{$node} ) ;
	  	    print $fh_out ' ' x 3, join ("\t", $node_name, "'$cnct_bw_gstats'"), "\n";
	  	    ##print $fh_out ' ' x 3, join ("\t", $node, "'$cnct_bw_gstats'"), "\n";
		}				# End of the 1st inner foreach-loop #
		print $fh_out "\n\n";
    ##} ## END of "if ($TEST_LEVEL>2)"

		## ($seg_start, $seg_end, $seg_pattern, $seg_msa) = @{$in_msa_segments->[$s]};

		print $fh_out ' ' x 3, "( Map of indel events onto the branches )\n\n";

			# MODIFIED in creation of 'br_infer_psm_indel_events_dawg.pl'. #
		print $fh_out ' ' x 3, join ("\t", 'Branch_le_Name', 'state_ue/state_le/indices,blocks,involved', '...'), "\n\n";
		##print $fh_out ' ' x 3, join ("\t", 'Branch_ID', 'state_ue/state_le/indices,blocks,involved', '...'), "\n\n";

		foreach my $br (sort {$a <=> $b} keys %{$br2indels}) { # 2nd inner foreach-loop #
		    my @out_indel_info = ();
		    foreach my $indel_info (@{$br2indels->{$br}}) { # Innermost foreach-loop #
			my ($stat_ue, $stat_le, $indices_blk) = @{$indel_info};
			(defined $stat_ue) or ($stat_ue = 'undef');
			(defined $stat_le) or ($stat_le = 'undef');
			my $cnct_indices_blk = (defined $indices_blk) ? join (',', @{$indices_blk}) : 'undef';
			push @out_indel_info, join ('/', $stat_ue, $stat_le, $cnct_indices_blk);
		    }			# End of the innermost foreach-loop #

			# MODIFIED in creation of 'br_infer_psm_indel_events_dawg.pl'. #
		    my $br_le_name = (defined $sb_node2ch->{$br}) ? $sb_br_attr->{$br}[$INDX_INTNODENAME] : $sb_id2name{$br} ;
		    print $fh_out ' ' x 3, join ("\t", $br_le_name, @out_indel_info), "\n";
		    ##print $fh_out ' ' x 3, join ("\t", $br, @out_indel_info), "\n";

		}				# End of the 2nd inner foreach-loop #
		print $fh_out "\n\n";

	    }			# End of the 2nd middle for-loop (over the parsimonious scenarios) #

	}		# End of the 3rd interim outer for-loop (over the clusters) #

    (print STDOUT "\n\n.....Finished displaying the Secondary Inputs (i).....\n\n") if ($TEST_LEVEL>1);

	print $fh_out "\n< Minimum Total #{indels} = $min_totct_indels >\n\n";


		## Important Output (i) ##

	## $set_ct_indels->[$t] = $min_totct_indels;

	## ($msa_type, $seg_msa, $coord_beg, $seg_len, $totlen_aln, $set_seg_scores_gp, $set_ct_indels, $fh_log_g) = @{$set_info};

		## Before beginning to calculate the log-likelihoods of the parsimonious indel scenarios,
		## check whether all indels are shorter than or equal to the specified cut-off length.
		## (ADDED on Sep 29 (Sat), 2012)

	my $min_cutoff_len_ins = my $min_cutoff_len_del = ($CUTOFF_5P < $CUTOFF_3P) ? $CUTOFF_5P : $CUTOFF_3P; 

	print STDOUT "\n\n<< Examine whether indel events are shorter than or equal to the cut-off length (= $min_cutoff_len_ins for insertions, = $min_cutoff_len_del for deletions) >>\n\n";

	my $illegal_indels = inspect_indel_events (@{$set_cls_gblocks}, @{$sets_psm_scns_for_cls}, $min_cutoff_len_ins, $min_cutoff_len_del, $CHAR_ABS);
	unless (defined $illegal_indels) {
	    print STDOUT "[ERROR '$program_name'] The subroutine 'inspect_indel_events' FAILED !\n";
	    print STDERR "[ERROR '$program_name'] $!\n";
	    die ;
	}

	my @interim_in_sets_psm_scns_for_cls = @{$sets_psm_scns_for_cls};

	if (@{$illegal_indels}>0) {
	    my $ct_illegal = @{$illegal_indels};

	# @{$illegal_indels[$il]} = ($cl, $ps, $br_id, $id, $length) is for the $il th illegal indel event, with

	    print STDOUT "[WARNING '$program_name'] The reduced MSA for the $s th segment has $ct_illegal illegal indels:\n\n";
	    print STDOUT ' ' x 3, join ("\t", 'No.', 'ID_cls', 'ID_psm_scn', 'Br_ID(Lower_End_Name)', 'ID_indel', 'Length'), "\n\n";
	    ##print STDOUT ' ' x 3, join ("\t", 'No.', 'ID_cls', 'ID_psm_scn', 'Br_ID', 'ID_indel', 'Length'), "\n\n";
	    ##print $fh_out ' ' x 3, join ("\t", 'No.', 'ID_cls', 'ID_psm_scn', 'Br_ID', 'ID_indel', 'Length'), "\n\n";

	    for (my $il=0; $il<$ct_illegal; $il++) {

			# MODIFIED in creation of 'br_infer_psm_indel_events_dawg.pl'. #
		my @out = @{$illegal_indels->[$il]};
		my $br = $out[2];
		my $br_le_name = (defined $sb_node2ch->{$br}) ? $sb_br_attr->{$br}[$INDX_INTNODENAME] : $sb_id2name{$br} ;
	        print STDOUT ' ' x 3, join ("\t", $il, @out[0,1], "$br($br_le_name)", @out[3,4]), "\n";
	        ##print STDOUT ' ' x 3, join ("\t", $il, @{$illegal_indels->[$il]}), "\n";

			# ADDED in revision of 'br_infer_psm_indel_events_dawg.pl' (on Mar 2 (Sun), 2014). #
		my $cl = $out[0];
		my $ct_psns = @{$sets_psm_scns_for_cls->[$cl]};
		my @new_interim_in_set = ();
		for (1 .. $ct_psns) { push @new_interim_in_set, []; }
		$interim_in_sets_psm_scns_for_cls[$cl] = \@new_interim_in_set;
	    }

			# MODIFIED in revision of 'br_infer_psm_indel_events_dawg.pl' (on Mar 2 (Sun), 2014). #
	    print STDOUT "\n\n", ' ' x 3, "... I will refrain from calculating the likelihoods of indel scenarios for those clusters. Instead, I will just set them to be 'N/A' ...\n\n";
	    print STDOUT '               $tot_lnlk_gp = N/A', " .\n\n\n";
=For the OLD VERSION of 'br_infer_psm_indel_events_dawg.pl' (DISABLED on Mar 2 (Sun), 2014). #
	    print STDOUT "\n\n", ' ' x 3, "... I will refrain from calculating the likelihood of indel scenarios. Instead, I will just set it to be 'undef' ...\n\n";
	    print STDOUT '               $tot_lnlk_gp = undef', " .\n\n\n";

	        ## Important Output (ii) (Exceptional) ##
	        ##$set_seg_scores_gp->[$t] = undef;

	    print $fh_out "\nFOUND ILLEGAL INDEL EVENTS (#{events} = $ct_illegal) ...\n\n";
	    print $fh_out "\n\\\\\n\n";

	    next;
=cut

	    ## ($msa_type, $seg_msa, $coord_beg, $seg_len, $totlen_aln, $set_seg_scores_gp, $set_ct_indels, $fh_log_g) = @{$set_info};
	}


	print STDOUT "\n\n<< (ii) Calculate the log-likelihoods of the parsimonious indel scenarios, and therefore the log-likelihood of the gap-pattern of this MSA segment >>\n\n";

	print $fh_out "\n\n<< (ii) Calculate the log-likelihoods of the parsimonious indel scenarios, and therefore the log-likelihood of the gap-pattern of this MSA segment >>\n\n";

	##my %sb_name2id;
	##my %sb_id2name;
	##my ($sb_topnode_id, $sb_node2ch, $sb_node2pa, $sb_br_attr);

	my ($tot_lnlk_gp0, $shared_fac1, $shared_fac2, $set_clwise_tot_lnlk_gp, $tot_div_tree, $totlen_ng, $setset_lnlk_gp_cls_scn)
	 = apprx1_tot_lnlk_gpattern_msa (%{$sb_br_attr}, %{$sb_node2pa}, $totlen_aln, $CHAR_ABS, @{$set_cls_gblocks}, @interim_in_sets_psm_scns_for_cls, @PARAMS_INS, @PARAMS_DEL, $CUTOFF_5P, $CUTOFF_3P, @{$log_nfacs}, $delta_del_5p, $OPT_BD_INDELS); # MODIFIED in revision of 'br_infer_psm_indel_events_dawg.pl' (on Mar 2 (Sun), 2014). #
	 ##= apprx1_tot_lnlk_gpattern_msa (%{$sb_br_attr}, %{$sb_node2pa}, $totlen_aln, $CHAR_ABS, @{$set_cls_gblocks}, @{$sets_psm_scns_for_cls}, @PARAMS_INS, @PARAMS_DEL, $CUTOFF_5P, $CUTOFF_3P, @{$log_nfacs}, $delta_del_5p, $OPT_BD_INDELS); # For the OLD VERSION (that had been effective until Mar 2 (Sun), 2014). #
	unless (defined $tot_lnlk_gp0) {
	    print STDOUT "[ERROR '$program_name'] The subroutine 'apprx1_tot_lnlk_gpattern_msa' FAILED: $! !\n\n";
	    print STDERR "[ERROR '$program_name'] $! !\n\n";
	    die ;
	}
	unless (@{$set_clwise_tot_lnlk_gp} == $ct_cls) {
	    print STDOUT "[ERROR '$program_name'] The output ", '@{$set_clwise_tot_lnlk_gp} ', "has the size ", scalar (@{$set_clwise_tot_lnlk_gp}), ", which CLASHES with $ct_cls, the number of gap-block clusters !\n";
	    print STDOUT "[ERROR '$program_name'] $!\n";
	    print STDERR "[ERROR '$program_name'] $! !\n\n";
	    die ;
	}
	unless (@{$setset_lnlk_gp_cls_scn} == $ct_cls) {
	    print STDOUT "[ERROR '$program_name'] The output ", '@{$setset_lnlk_gp_cls_scn} ', "has the size ", scalar (@{$setset_lnlk_gp_cls_scn}), ", which CLASHES with $ct_cls, the number of gap-block clusters !\n";
	    print STDERR "[ERROR '$program_name'] $!\n";
	    die ;
	}
    (print STDOUT "\n--- The main subroutine 'apprx1_tot_lnlk_gpattern_msa' ENDED ...\n\n") if ($TEST_LEVEL>1);


		## An Important Adjustment, from 'MSA-wide' log-likelihoods to segment-wise log-likelihoods. ##

		# FURTHER MODIFIED in revision on Mar 6 (Thu), 2014. #
	my $tot_lnlk_gp = ($tot_lnlk_gp0 eq 'N/A') ? 'N/A' : (($tot_lnlk_gp0 eq 'undef') ? 'undef' : $tot_lnlk_gp0 - $shared_fac1 + ($TOTRATE_INS + $TOTRATE_DEL) * $tot_div_tree * ($totlen_aln - $seg_len)) ; 
	##	# MODIFIED in revision on Mar 2 (Sun), 2014. #
	##my $tot_lnlk_gp = ($tot_lnlk_gp0 eq 'N/A') ? 'N/A' : $tot_lnlk_gp0 - $shared_fac1 + ($TOTRATE_INS + $TOTRATE_DEL) * $tot_div_tree * ($totlen_aln - $seg_len); 
	####my $tot_lnlk_gp = $tot_lnlk_gp0 - $shared_fac1 + ($TOTRATE_INS + $TOTRATE_DEL) * $tot_div_tree * ($totlen_aln - $seg_len); 


	print $fh_out "\n[[ Outputs of 'apprx1_tot_lnlk_gpattern_msa' ]]\n\n";

	print $fh_out "[1] Scalar Outputs:\n\n";
	print $fh_out '($tot_div_tree, $totlen_ng) = ', "($tot_div_tree, $totlen_ng) ,\n";
	print $fh_out '($shared_fac1, $shared_fac2) = ', "($shared_fac1, $shared_fac2) .\n\n";
	print $fh_out 'RAW $tot_lnlk_gp = ', $tot_lnlk_gp0, " .\n\n";

	print $fh_out "\n[2] Cluster-wise log-likelihoods (for the $ct_cls gap-block clusters):\n\n";

	for (my $cl = 0; $cl<$ct_cls; $cl++) { # Main outer for-loop (over the gap-block clusters) #
    
	    my $cw_tot_lnlk_gp = $set_clwise_tot_lnlk_gp->[$cl];
	    my $ct_psm_scn = @{$sets_psm_scns_for_cls->[$cl]};
	    my $set_lnlk_gp_scn = $setset_lnlk_gp_cls_scn->[$cl];

	    unless (@{$set_lnlk_gp_scn} == $ct_psm_scn) {
		print STDOUT "\n[CAUTION '$program_name'] In the $cl th cluster, the number of log-likelihoods of parsimonious scenarios (=", scalar (@{$set_lnlk_gp_scn}), ") CLASHES with the number of scenarios themselves (=$ct_psm_scn) ... !!\n\n";
	    }

		# MODIFIED in revision on Mar 11 (Tue), 2014. #
	    my $out_ct_psm_scn = ($min_totcts_indel_for_cls->[$cl] eq 'N/A') ? 'N/A' : $ct_psm_scn;
	     print $fh_out "< The $cl th cluster (#{parsimonious scenarios} = $out_ct_psm_scn\; Total{log-likelihood} = $cw_tot_lnlk_gp)  >\n\n";
	    ## print $fh_out "< The $cl th cluster (#{parsimonious scenarios} = $ct_psm_scn\; Total{log-likelihood} = $cw_tot_lnlk_gp)  >\n\n";

	    ## print $fh_out "[ Parsimonious Scenarios (Min(Total#{indel events}) = $min_sbtotct_indels\; #{scenarios} = $ct_psm_scns) ]\n\n";
		## print $fh_out ' ' x 3, "{ The $ps th scenario }\n\n";

	    print $fh_out join ("\t", 'Scn_no.', 'log-likelihood', 'Relative_probability'), "\n\n";

	    for (my $psm = 0; $psm<$ct_psm_scn; $psm++) { # Inner for-loop (over the parsimonious scenarios). #

		my $lnlk_gp_scn = $set_lnlk_gp_scn->[$psm];

			# FURTHER MODIFIED in revision on Mar 6 (Thu), 2014. #
		my $rel_prob = (($cw_tot_lnlk_gp eq 'N/A') or ($lnlk_gp_scn eq 'N/A')) ? 'N/A' : ( (($cw_tot_lnlk_gp eq 'undef') or ($lnlk_gp_scn eq 'undef')) ?  'undef' : exp ($lnlk_gp_scn - $cw_tot_lnlk_gp) ) ;
		##	# MODIFIED in revision on Mar 2 (Sun), 2014. #
		##my $rel_prob = (($cw_tot_lnlk_gp eq 'N/A') or ($lnlk_gp_scn eq 'N/A')) ? 'N/A' : exp ($lnlk_gp_scn - $cw_tot_lnlk_gp);
		####my $rel_prob = exp ($lnlk_gp_scn - $cw_tot_lnlk_gp);

		print $fh_out join ("\t", $psm, $lnlk_gp_scn, $rel_prob), "\n";

	    }				# End of the inner for-loop (over the parsimonious scenarios). #

	    print $fh_out "\n";

	}		# End of the main outer for-loop (over the clusters) #
	
    (print STDOUT "\n\n.....Finished displaying the 'Final' Outputs (ii) ....\n\n") if ($TEST_LEVEL>1);

	print $fh_out "\n", '[3] (Main!!) FINAL $tot_lnlk_gp (= $tot_lnlk_gp0 - $shared_fac1 + ($TOTRATE_INS + $TOTRATE_DEL) * $tot_div_tree * ($totlen_aln - $seg_len)):', "\n";
	print $fh_out '               $tot_lnlk_gp = ', $tot_lnlk_gp, " .\n\n\n";


		### Output Parsimonious indel scenarios and ancestral gap states to $outfile2. ###
		### (ADDED on Nov 19 (Tue), 2013) ###

	print $fh_out2 "[[ Parsimonious indel scenarios and resulting ancestral gap states ]]\n\n";

	my $curr_coord = $seg_start;

	for (my $cl = 0; $cl<$ct_cls; $cl++) { # 3rd interim outer for-loop (over the clusters) #

	    my $cls_gblks = $set_cls_gblocks->[$cl];
	    my $ct_gblks = @{$cls_gblks};

	    my $cl_start = $cls_gblks->[0][2];
	    my $cl_end = $cls_gblks->[$ct_gblks-1][3] + 1; # Convert fro full-closed to half-open. #
	    my $len_glbl = $cl_start - $curr_coord;
	    my $cl_len = $cl_end - $cl_start;

	    print $fh_out2  "< Gapless block left-flanking the $cl th cluster \; region = \[$curr_coord, $cl_start\) \; length = $len_glbl >\n\n"; 

	    my $cw_tot_lnlk_gp = $set_clwise_tot_lnlk_gp->[$cl]; # Total log-likelihood of the gap-pattern of the cluster.
	    my $set_lnlk_gp_scn = $setset_lnlk_gp_cls_scn->[$cl]; # This array is necessary for calculating the relative probability. #

	    print $fh_out2 "< The $cl th cluster \; region = \[$cl_start, $cl_end\) \; length = $cl_len \; #{gap-blocks} = $ct_gblks >\n\n";

	    print $fh_out2 "[ Gap-blocks in the cluster ]\n\n";
	    print $fh_out2 join ("\t", 'Block_no.', 'length', 'start_coord', 'end_coord', 'indx_gp', 'gap_pattern'), "\n\n";

	    for (my $bl=0; $bl<$ct_gblks; $bl++) { # 1st middle for-loop (over the gap-blocks) #

	    	## Shift the start/end coordinates to the left by $coord_beg. ##
	    	## Actually, this operation is very important when calculating the log-likelihoods of indel scenarios. ##

		my $info_gblock = $cls_gblks->[$bl];
		##$info_gblock->[2] += $seg_start;
		##$info_gblock->[3] += $seg_start; 

		my ($indx_gp, $len_gb, $start, $end) = @{$info_gblock};

		$end++; # Convert from the full-closed to the half-open convention. (ADDED on Nov 18 (Mon), 2013). #
	
		my $gpattern = ${$set_gpatterns->[$indx_gp]};
		print $fh_out2 join ("\t", $bl, $len_gb, $start, $end, $indx_gp, $gpattern), "\n";

	    }			# End of the 1st middle for-loop (over the gap-blocks) #
	    print $fh_out2 "\n\n";

	    my $min_sbtotct_indels = $min_totcts_indel_for_cls->[$cl];
	    ##$min_totct_indels += $min_sbtotct_indels;

	    my $set_psm_scns = $sets_psm_scns_for_cls->[$cl];

		# MODIFIED in revision of 'MyTreeMap_indels.pm' on Mar 10 (Mon), 2014. #
	    my $ct_psm_scns = ($min_sbtotct_indels eq 'N/A') ? 'N/A' : @{$set_psm_scns};
	    ##my $ct_psm_scns = @{$set_psm_scns};

	    print $fh_out2 "[ Parsimonious Scenarios (Min_Total#{indel_events} = $min_sbtotct_indels\; #{scenarios} = $ct_psm_scns) ]\n\n";

			## Handle an exceptinal case, which involves (a) long gap(s). ##
			## (ADDED accompanying the revision of 'MyTreeMap_indels.pm' on Mar 10 (Mon), 2014.) ##

	    if ($min_sbtotct_indels eq 'N/A') {

		print $fh_out2 "[INFORMATION] 'N/A' was assigned as the Minimun Total Number Of Indel Events, likely because the cluster contains (a) long gap(s)...\n\n\n";

		$curr_coord = $cl_end; # Update the current coordinate. #
		next;
	    }

	    for (my $ps=0; $ps<$ct_psm_scns; $ps++) { # 2nd middle for-loop (over the parsimonious scenarios) #

			## Calculate the relative probability of the scenario. ##
		my $lnlk_gp_scn = $set_lnlk_gp_scn->[$ps];

			# FURTHER MODIFIED in revision on Mar 6 (Thu), 2014. #
		my $rel_prob = (($cw_tot_lnlk_gp eq 'N/A') or ($lnlk_gp_scn eq 'N/A')) ? 'N/A' : ( (($cw_tot_lnlk_gp eq 'undef') or ($lnlk_gp_scn eq 'undef')) ?  'undef' : exp ($lnlk_gp_scn - $cw_tot_lnlk_gp) ) ;
		##	# MODIFIED in revision on Mar 2 (Sun), 2014. #
		## my $rel_prob = (($cw_tot_lnlk_gp eq 'N/A') or ($lnlk_gp_scn eq 'N/A')) ? 'N/A' : exp ($lnlk_gp_scn - $cw_tot_lnlk_gp);
		#### my $rel_prob = exp ($lnlk_gp_scn - $cw_tot_lnlk_gp);

		print $fh_out2 "{ Scenario no. $ps \; rel_prob. = $rel_prob }\n\n";

		my ($br2indels, $node2bw_gstats) = @{$set_psm_scns->[$ps]};

		print $fh_out2 "( Block-wise Gap States mapped onto the nodes )\n\n";

			# MODIFIED in creation of 'br_infer_psm_indel_events_dawg.pl'. #
		print $fh_out2 join ("\t", 'Node_Name', 'block_wise_gap_states(concatenated)'), "\n\n";
		##print $fh_out2 join ("\t", 'Node_ID', 'block_wise_gap_states(concatenated)'), "\n\n";

		foreach my $node (sort {$a <=> $b} keys %{$node2bw_gstats}) { # 1st inner foreach-loop #
	 	    my $cnct_bw_gstats = join ('', @{$node2bw_gstats->{$node}});

			# MODIFIED in creation of 'br_infer_psm_indel_events_dawg.pl'. #
		    my $node_name = ($node == $sb_topnode_id) ? $sb_topnode_name : ((defined $sb_node2ch->{$node}) ? $sb_br_attr->{$node}[$INDX_INTNODENAME] : $sb_id2name{$node} ) ;
	 	    print $fh_out2 join ("\t", $node_name, $cnct_bw_gstats), "\n";
	 	    ##print $fh_out2 join ("\t", $node, $cnct_bw_gstats), "\n";
		}				# End of the 1st inner foreach-loop #
		print $fh_out2 "\n\n";

		## ($seg_start, $seg_end, $seg_pattern, $seg_msa) = @{$in_msa_segments->[$s]};

		print $fh_out2 "( Indel Events mapped onto the branches )\n\n";

			# MODIFIED in creation of 'br_infer_psm_indel_events_dawg.pl'. #
		print $fh_out2 join ("\t", 'Branch_le_Name', 'state_ue/state_le/indices,blocks,involved', '...'), "\n\n";
		##print $fh_out2 join ("\t", 'Branch_ID', 'state_ue/state_le/indices,blocks,involved', '...'), "\n\n";

		foreach my $br (sort {$a <=> $b} keys %{$br2indels}) { # 2nd inner foreach-loop #

		    my @out_indel_info = ();
		    foreach my $indel_info (@{$br2indels->{$br}}) { # Innermost foreach-loop #
			my ($stat_ue, $stat_le, $indices_blk) = @{$indel_info};
			(defined $stat_ue) or ($stat_ue = 'undef');
			(defined $stat_le) or ($stat_le = 'undef');
			my $cnct_indices_blk = (defined $indices_blk) ? join (',', @{$indices_blk}) : 'undef';
			push @out_indel_info, join ('/', $stat_ue, $stat_le, $cnct_indices_blk);
		    }			# End of the innermost foreach-loop #

			# MODIFIED in creation of 'br_infer_psm_indel_events_dawg.pl'. #
		    my $br_le_name = (defined $sb_node2ch->{$br}) ? $sb_br_attr->{$br}[$INDX_INTNODENAME] : $sb_id2name{$br} ;
		    print $fh_out2 join ("\t", $br_le_name, @out_indel_info), "\n";
		    ##print $fh_out2 join ("\t", $br, @out_indel_info), "\n";

		}				# End of the 2nd inner foreach-loop #
		print $fh_out2 "\n\n";

	    }			# End of the 2nd middle for-loop (over the parsimonious scenarios) #

	    $curr_coord = $cl_end; # Update the current coordinate. #

	}		# End of the 3rd interim outer for-loop (over the clusters) #

	my $len_glbl = $seg_end - $curr_coord;
	print $fh_out2  "< Gapless block on the right-end of the segment \; region = \[$curr_coord, $seg_end\) \; length = $len_glbl >\n\n\n"; 

	$ct_succ_segs++;

}			# END of the main outer for-loop (over MSA segments) #

close ($fh_out);
close ($fh_out2);


print STDOUT "\n\n === All the Analyses FINISHED !! ===\n\n";

print STDOUT "#{Segments skipped} = $ct_skipped_segs .\n";
print STDOUT "#{Anomalous segments} = $ct_anom_segs .\n";
print STDOUT "#{Segments used as inputs} = $ct_in_segs .\n";
print STDOUT "#{Segments successfully processed} = $ct_succ_segs .\n";
print STDOUT "#{Segments failed to be processed} = $ct_fail_segs .\n\n";

unless (0 == $ct_fail_segs) {
	print STDOUT "[ERROR '$program_name'] FAILED to process $ct_fail_segs segments !\n";
 	print STDERR "[ERROR '$program_name'] $!\n\n";
	die ;
}


	### DEFINITIONS of the Subroutines. ###


# partition_msa_via_usable_patterns:
#	This subroutine partitions an input MSA according to the
#	pattern of usability of sequences for the indel inference afterwards.
#
# INPUT: (\@in_msa, \%char_missing), where
#	${$in_msa[$k]} is the $k th sequence embedded in the input MSA;
#	%char_missing = ($character => {some defined value}, ...) for the characters
#	indicating that the site is missing or that the site's orthology is questionable.
#
# OUTPUT: \@msa_segments, where
#	@{$msa_segments[$s]} = ($seg_start, $seg_end, \@seg_pattern, \@seg_msa) is for the $s th segment, where
#	$seg_start/end is the start/end coordinate of the segment (in the 0-based half-open convention);
#	$seg_pattern[$k] = 1 if the site (including a gap) in the $k th sequence is usable for the analysis,
#			 = 0 if $char_missing{$char} is defined for the $k th sequence at the site in question.
#	${$seg_msa[$k]} is the $k th sequence embedded in the segment MSA.
#
sub partition_msa_via_usable_patterns (\@\%) {

	my ($in_msa, $char_missing) = @_;

	my $ct_seqs = @{$in_msa};
	unless ($ct_seqs>0) {
	    print STDOUT "[ERROR 'partition_msa_via_usable_patterns'] ILLEGAL INPUT: The input MSA contains NO SEQUENCE: $! !\n";
	    return undef;
	}

	my $msa_len = length ${$in_msa->[0]};

	my @msa_segments = ();

	my $last_cnct_pattern = '';

	for (my $l=0; $l<$msa_len; $l++) { # Main for-loop (over sites) #

	    my @chars = my @seg_pattern = ();

	    for (my $k=0; $k<$ct_seqs; $k++) { # Inner for-loop (over sequences) #

		my $char = substr (${$in_msa->[$k]}, 0, 1, '');
		push @chars, $char;
		push @seg_pattern, (defined $char_missing->{$char}) ? 0 : 1; 

	    }				# End of the inner for-loop (over sequences) #

	    my $cnct_pattern = join ('', @seg_pattern);

	    if ($cnct_pattern eq $last_cnct_pattern) {

			# Elongate the last segment. #

		my $last_segment = $msa_segments[$#msa_segments];

		$last_segment->[1]++;

		for (my $k=0; $k<$ct_seqs; $k++) { ${$last_segment->[3][$k]} .= $chars[$k]; }

	    } else {
			# Create a new segment. #

		my @seg_msa = ();
		foreach my $char (@chars) { push @seg_msa, \$char; }

		push @msa_segments, [$l, $l+1, \@seg_pattern, \@seg_msa];

		$last_cnct_pattern = $cnct_pattern;
	    }

	}			# End of the main for-loop (over sites) #

	return \@msa_segments;

}	# End of the subroutine 'partition_msa_via_usable_patterns' #


# inspect_indel_events:
#	This subroutine examines whether all the indel events are shorter than or equal to the cutoff-lengths.
#
# INPUT: (\@set_cls_gblocks, \@sets_psm_scns_for_cls, $cutoff_len_ins, $cutoff_len_del, $char_abs), where
#
#	@{$set_cls_gblocks[$cl]->[$gb]} = ($indx_gp, $len_gb, $start, $end)
#	is for the $gb th block in the $cl th cluster, with
#	$indx_gp specifying the gap pattern,
#	$len_gb being the length (in terms of #{columns}) of the block,
#	and $start/$end being the starting/ending coordiate of the block (in the 0-based convention);
#
#	@{$set_psm_scns_in_cls[$cl]->[$ps]} = (\%br2indels, \%node2blwise_gapstat) is for the $ps th of the parsimonious scenarios realizing the $cl th cluster, where
#	%br2indels = ($branch_id => \@list_indels, ...) is the map of insertions/deletions onto branches, with
#	@{$list_indels[$id]} = ($stat_parent, $stat_node, \@indices_blk) describing the $id th indel event at the branch, with @indices_blk listing the indices (in @blocks_in_cls = @{$set_cls_gblocks[$cl]})
#	of the blocks involved in the indel event,
#	%node2blwise_gapstat = ($node_id => \@blwise_gapstats, ...) if the map of gap states onto the interior nodes,
#	with $blwise_gapstats[$bl] being $char_pres/abs for the $bl th block (in the cluster) at the node $node_id;
#	
#	$cutoff_len_ins/del is the cutoff length for the insertion/deletion events;
#
#	$char_abs is the character representing the 'absence' state.
#
# OUTPUT: \@illegal_indels, where
#	@{$illegal_indels[$il]} = ($cl, $ps, $br_id, $id, $length) is for the $il th illegal indel event, with
#	$cl specifying a cluster,
#	$ps specifying a parsimonious scenario in the cluster,
#	$br_id specifying a branch,
#	$id specifying an illegal event in the node,
#	and $length is the length of the event.
#
#	The subroutine returns undef if it fails.
#
sub inspect_indel_events (\@\@$$$) {

	my ($set_cls_gblocks, $sets_psm_scns_for_cls, $cutoff_len_ins, $cutoff_len_del, $char_abs) = @_;

    (print STDOUT ' ' x 3, "< Subroutine 'inspect_indel_events' >\n\n") if ($TEST_LEVEL_INSP>1);

	my $ct_cls = @{$set_cls_gblocks};
	unless (@{$sets_psm_scns_for_cls} == $ct_cls) {
	    print STDOUT "[ERROR 'inspect_indel_events'] ILLEGAL INPUT: The size of ", '@{$sets_psm_scns_for_cls} = (', scalar (@{$sets_psm_scns_for_cls}), ") CLASHES with the number of gap-block clusters (=$ct_cls): $! !\n";
	    return undef;
	}

	my @illegal_indels = ();

	for (my $cl=0; $cl<$ct_cls; $cl++) { # Outer for-loop (over clusters) #

	    my $cls_gblock = $set_cls_gblocks->[$cl];
	    my $psm_scns_for_cls = $sets_psm_scns_for_cls->[$cl];
	    my $ct_psm_scns = @{$psm_scns_for_cls};

    (print STDOUT "\n", ' ' x 3, "[ The $cl th cluster has $ct_psm_scns parsimonious scenarios of indel events ]\n\n") if ($TEST_LEVEL_INSP>2);

	    for (my $ps=0; $ps<$ct_psm_scns; $ps++) { # Middle for-loop (over parsiminous scenarios) #

    (print STDOUT "\n", ' ' x 5, "\( The $ps th parsimonious scenario \)\n\n") if ($TEST_LEVEL_INSP>3);

		my ($br2indels, $node2bw_gstat) = @{$psm_scns_for_cls->[$ps]};

		foreach my $br_id (sort {$a <=> $b} keys %{$br2indels}) { # Inner-middle foreach-loop (over branches) #
		    my $indel_events = $br2indels->{$br_id};
		    my $ct_events = @{$indel_events};

    (print STDOUT ' ' x 7, "( The branch '$br_id' has $ct_events nominal indel events )\n") if ($TEST_LEVEL_INSP>3);

		    for (my $id=0; $id<$ct_events; $id++) { # Inner for-loop (over indel events) #
			my ($stat_pa, $stat_node, $indices_blk) = (defined $indel_events->[$id]) ? @{$indel_events->[$id]} : ();
			unless (defined $stat_pa) {
			    print STDOUT "[WARNING 'inspect_indel_events'] The $id th event on the branch '$br_id' is EMPTY  for the $ps th indel scenario for the $cl th cluster: $! !\n";
			    next;
			}
			my $cutoff_len = ($stat_pa eq $char_abs) ? $cutoff_len_ins : $cutoff_len_del;
			my $indel_len = 0;
			foreach my $indx_blk (@{$indices_blk}) { $indel_len += $cls_gblock->[$indx_blk][1] ; }

			unless ($indel_len <= $cutoff_len) {
			    print ' ' x 7, "\n[WARNING 'inspect_indel_events'] The $id th indel event along the $br_id th branch is EXCEEDINGLY LONG (length = $indel_len)  for the $ps th scenario in the $cl th gap-block cluster: $! !\n\n";
			    push @illegal_indels, [$cl, $ps, $br_id, $id, $indel_len];
			}

		    }				# End of the inner for-loop (over indel events) #

		} 		# End of the inner-middle foreach-loop (over branches) #

	    }			# End of the middle for-loop (over parsimonious scenarios) #

	}			# End of the outer for-loop (over clusters) #

    (print STDOUT "\n\n", ' ' x 3, "--- End of the Subroutine 'inspect_indel_events'  ---\n\n\n") if ($TEST_LEVEL_INSP>1);

	return \@illegal_indels;

}	# End of the subroutine 'inspect_indel_events' #


	## ADDED in creation of 'br_infer_psm_indel_events_dawg.pl'. ##

# read_dawg_ctrl_file:
#	This subroutine reads a Dawg control file,
#	and retrieves indel parameters and a guide tree.
#
# INPUT: \$ctrl_file, where
#	$infile is the path to a Dawg control file.
#
# OUTPUT: (\$tree_string, $gapmodel, $gap_param, $gaplen_cutoff, $tot_indel_rate), where
#	$tree_string is a string representing the guide tree;
#	$gapmodel specifies the gap model;
#	$gap_param is the power exponent if $gapmodel = '"PL"',
#			the negative binomial parameter if $gapmodel = '"NB"';
#	$gaplen_cutoff is the cut-off for the gap-length;
#	$tot_indel_rate is the total insertion/deletion rate (per site).
#
sub read_dawg_ctrl_file (\$) {

	my ($ctrl_file) = @_;
	local $/ = "\n";

	my $fh_ctrl = open_input_file2 (${$ctrl_file});
	unless (defined $fh_ctrl) {
	    print STDOUT "[ERROR 'read_dawg_ctrl_file'] 'open_input_file2' FAILED on the control file '${$ctrl_file}': $! !\n";
	    return (undef, undef, undef, undef, undef);
	}

	my ($tree_string, $gapmodel, $gap_param, $gaplen_cutoff, $tot_indel_rate);

	while (my $line = <$fh_ctrl>) { # Main while-loop (over lines). #

	    ($line =~ m/^\#/) and next; # Skip a comment line. #

	    $line =~ s/\s+$//;
	    $line =~ s/\;$//; # Added to prevent an error message (concerning $tot_indel_rate) on Mar 10 (Mon), 2014. #

	    my ($option_name, $value) = split /\s*\=\s*/, $line;

	    if ($option_name eq 'Tree') {
		$tree_string = $value;

	    } elsif ($option_name eq 'GapModel') {
		$gapmodel = $value;

	    } elsif ($option_name eq 'GapParams') {

		$value =~ s/^\{//;
		$value =~ s/\}$//;
		($gap_param, $gaplen_cutoff) = split /\s*\,\s*/, $value;

	    } elsif ($option_name eq 'Lambda') {

		$tot_indel_rate = $value;
	    }

	}			# End of the main while-loop (over lines). #

	close ($fh_ctrl);

	foreach my $var ($tree_string, $gapmodel, $gap_param, $gaplen_cutoff, $tot_indel_rate) { # Trailing foreach-loop. #
	    (defined $var) and next;
	    return (undef, undef, undef, undef, undef);
	}		# End of the trailing foreach-loop. #

	return (\$tree_string, $gapmodel, $gap_param, $gaplen_cutoff, $tot_indel_rate);

}	# End of the subroutine 'read_dawg_ctrl_file'. # 
