# Supplementary material for: General continuous-time Markov model of sequence evolution via insertions/deletions: local alignment probability computation
Source: BMC Bioinformatics. 2016 Sep 27;17:397. doi: 10.1186/s12859-016-1167-6 (PMC5039815; doi:10.1186/s12859-016-1167-6)
Supplement: Additional file 2: — A package (the version used for the analyses in this paper), which contains Perl modules that implement the key algorithms and formulas, as well as some main Perl scripts that we used for the actual data analyses. (The package is available under the GNU General Public License. The modules and scripts will run on a Mac OS X terminal, and were confirmed to run also on Red Had Enterprise Linux (6.4). And they will probably run on other UNIX platforms as well, although we have not tested whether they indeed do.) The package also contains Dawg control files necessary for creating the simulated MSA sets 1A, 1B, 2, 3P, 3M and 3F. The latest version of the package (“FA_LOLIPOG_P.verxxx”) will be available from the “LOLIPOG” (LOg-LIkelihood for the Pattern Of Gaps) project at the FTP repository of the Bioinformatics Organization [58]. (ZIP 7548 kb) [file 12859_2016_1167_MOESM2_ESM.zip › additional_file_2/FA_LOLIPOG_P.ver0.6.1.6/Sample_Scripts/OLD/manual.br_infer_psm_indel_events.txt]

###################################################################################
#	FA_LOLIPOG_P: A package to calculate First-Approximate LOg-LIkelihood for the Pattern Of Gaps
#		of a given MSA (almost exclusively via Perl modules and scripts).
#
#	Version 0.5: Copyright (C) 2014 Kiyoshi Ezawa
#
#    This package is free software: you can redistribute it and/or modify
#    it under the terms of the GNU General Public License as published by
#    the Free Software Foundation, either version 3 of the License, or
#    (at your option) any later version.
#
#    This package is distributed in the hope that it will be useful,
#    but WITHOUT ANY WARRANTY; without even the implied warranty of
#    MERCHANTABILITY or FITNESS FOR A PARTICULAR PURPOSE.  See the
#    GNU General Public License for more details.
#
#    You should have received a copy of the GNU General Public License, "GNU_GPL.txt",
#    along with this package.  If not, see <http://www.gnu.org/licenses/>.
#
#    The author can be contacted by e-mailing to <kezawa dot ezawa3 at gmail dot com>
#    (replace " dot " and " at " with "." and "@", respectively).
###################################################################################

<<< Brief manual of "br_infer_psm_indel_events_spt_odr_dawg.pl" and "br_infer_psm_indel_events_spt_odr_dawg.v2.pl" >>>

This file explains how to use the sample Perl scripts, "br_infer_psm_indel_events_spt_odr_dawg.pl" and "br_infer_psm_indel_events_spt_odr_dawg.v2.pl," in some details.

<< Main functions of the scripts >>

Each of the scripts uses a multiple sequence alignment (MSA) and a control file of Dawg (Cartwright 2005) as input,
then, attempts to enumerate all parsimonious indel scenarios that can explain each sub-gap-pattern of the MSA,
and calculates the relative probabilities of the indel scenarios among parsimonious ones,
as well as the approximate absolute occurrence probability, of each sub-gap-pattern.
(These are what we called the 3 major steps in the "framework" that we proposed in Ezawa et al. (in preparation).)

To do these main jobs, each of these scripts uses two core Perl modules,
"MyTreeMap_indels_spt_odr.pm" and "MyTreeMap_indels_ML.pm."

The main subroutine, "enum_psm_indel_scns_for_msa," of the former module first chops an input MSA into sub-gap-patterns and gapless separator blocks (via a key satellite subroutine, "extract_cls_gblocks"),
then it attempts to enumerate parsimonious indel scenarios that can result in each sub-gap-pattern (via another key satellite subroutine, "enum_psm_indel_scns_in_cls_blks").

After that, the main subroutine, "apprx1_tot_lnlk_gpattern_msa," of the latter module calculates the aforementioned relative and absolute probabilities for each sub-gap-pattern.

[ The differences between the two scripts lie in the handling of the "exceptional" cases,
e.g., with gaps that are too long or multiple null columns,
which may not be properly handled by the current version of the framework.
(The script, "br_infer_psm_indel_events_spt_odr_dawg.v2.pl," seems to discard these exceptional cases more willingly.) ]


<< Usage >>

< Basic Usage >

Run the following command on a command-line interface of a UNIX-type platform:

$[perl] br_infer_psm_indel_events_spt_odr_dawg{.v2}.pl {in_msa_file} {dawg_ctrl_file} {outfile_detail} {outfile_brief}

Here, the (obligatory) arguments are:

{in_msa_file} is the path to the input multiple sequence alignment (MSA) file.
	[ Currently, the FASTA and the CLUSTAL formats can be handled. ]

{dawg_ctrl_file} is the path to the Dawg control file,
which supplies the script with the phylogenetic tree of aligned sequences
and the indel model parameters, such as the total indel rate, the indel length distribution function, and the cutoff length.

{outfile_detail} and {outfile_brief} are the paths to the two output files;
the former records detailed outputs and the latter records brief outputs.
( ... will be explained below.)


< Global Variables >

Some of the behaviors of each script can be modified by changing the global variables.
Some representative ones are:

$TGT_SEQ --- This is a mere formality. But be sure to equate it to the name of whatever is an "extant" sequence in the input MSA.

$TEST_LEVEL  adjusts the level of detail of the testing outputs for the main part of the script.

$TEST_LEVEL_INSP  adjusts the level of detail of the testing outputs for the subroutine, "inspect_indel_events."

$MyTreeMap_indels_spt_odr::TEST_LEVELxxx   adjusts the level of detail of the testing outputs for some subroutine(s) in the module "MyTreeMap_indels_spt_odr.pm."

$MyTreeMap_indels_ML::TEST_LEVELxxx    adjusts the level of detail of the testing outputs for some subroutine(s) in the module 'MyTreeMap_indels_ML.pm."


< Output Files >

As mentioned above, each script outputs two files.

* {outfile_detail}, which records the results in more detail.

	More specifically, it records such information as:
		input parameters (including information on the input MSA),
		characteristics of each sub-gap-pattern (i.e., "cluster"),
		parsimonious indel scenarios that can result in the cluster,
		the relative probability of each indel scenario among alternative parsimonious scenarios,
		and the approximate (logarithmic) occurrence probability (="Total{log-likelihood}") of each cluster;


* {outfile_brief}, which records the results more briefly.

	More specifically, it records such information as:
		brief information on the input parameters,
		brief characteristics of each sub-gap-pattern (i.e., "cluster"),
		parsimonious indel scenarios that can result in the cluster,
		and their relative probabilities among alternative parsimonious scenarios.


Although I suppose that the output formats are self-explanatory enough,
please feel free to contact the author (K. Ezawa) if anything in either file does not make sense.


<< References >>

  * Cartwright RA. 2005. "DNA assembly with gap (Dawg): simulating sequence evolution." Bioinformatics 21:iii31-iii38.
  * Ezawa K, Landan G, Graur D. (in preparation). "Framework that enables approximate likelihood analysis of insertions/deletions on multiple sequence alignment." (Draft manuscript available on request to the first author.)
