# Supplementary material for: General continuous-time Markov model of sequence evolution via insertions/deletions: local alignment probability computation
Source: BMC Bioinformatics. 2016 Sep 27;17:397. doi: 10.1186/s12859-016-1167-6 (PMC5039815; doi:10.1186/s12859-016-1167-6)
Supplement: Additional file 2: — A package (the version used for the analyses in this paper), which contains Perl modules that implement the key algorithms and formulas, as well as some main Perl scripts that we used for the actual data analyses. (The package is available under the GNU General Public License. The modules and scripts will run on a Mac OS X terminal, and were confirmed to run also on Red Had Enterprise Linux (6.4). And they will probably run on other UNIX platforms as well, although we have not tested whether they indeed do.) The package also contains Dawg control files necessary for creating the simulated MSA sets 1A, 1B, 2, 3P, 3M and 3F. The latest version of the package (“FA_LOLIPOG_P.verxxx”) will be available from the “LOLIPOG” (LOg-LIkelihood for the Pattern Of Gaps) project at the FTP repository of the Bioinformatics Organization [58]. (ZIP 7548 kb) [file 12859_2016_1167_MOESM2_ESM.zip › additional_file_2/FA_LOLIPOG_P.ver0.6.1.6/Sample_Scripts/preprocess_msa_dawg.pl]

#!/usr/bin/perl
#
###################################################################################
#	FA_LOLIPOG_P: A package to calculate First-Approximate LOg-LIkelihood for the Pattern Of Gaps,
#		as well as the first-approximate perfect score (described below),
#		of a given MSA (almost exclusively via Perl modules and scripts).
#
#	Version 0.6: Copyright (C) 2015 Kiyoshi Ezawa
#
#    This package is free software: you can redistribute it and/or modify
#    it under the terms of the GNU General Public License as published by
#    the Free Software Foundation, either version 3 of the License, or
#    (at your option) any later version.
#
#    This package is distributed in the hope that it will be useful,
#    but WITHOUT ANY WARRANTY; without even the implied warranty of
#    MERCHANTABILITY or FITNESS FOR A PARTICULAR PURPOSE.  See the
#    GNU General Public License for more details.
#
#    You should have received a copy of the GNU General Public License, "GNU_GPL.txt",
#    along with this package.  If not, see <http://www.gnu.org/licenses/>.
#
#    The author can be contacted by e-mailing to <kezawa dot ezawa3 at gmail dot com>
#    (replace " dot " and " at " with "." and "@", respectively).
###################################################################################
#
# preprocess_msa_dawg.pl:
#	This Perl script pre-processes a MSA output by the molecular evolution simulator, Dawg.
#	The script was created by taking advantage of the framework of the script, 'br_infer_psm_indel_events_spt_odr_dawg.v2.pl'.
#
#	[CREATION STARTED on May 13 (Wed), 2015, ENDED on May xx (yyy), 2015.]
#
# br_infer_psm_indel_events_spt_odr_dawg.v2.pl:
#	This modified version of 'br_infer_psm_indel_events_dawg.v2.pl' infers parsimonious indel scenarios
#	while respecting the spatial order of gap-blocks in each cluster,
#	using the new module 'MyTreeMap_indels_spt_odr.pm' instead of is predecessor, 'MyTreeMap_indels.pm'.
#	(CREATED on Mar 21 (Fri), 2014)
#
# br_infer_psm_indel_events_dawg.v2.pl:
#	This modified version of 'br_infer_psm_indel_events_dawg.pl' prints out the start and end coordiates of each gap-block cluster.
#	(CREATED on Mar 9 (Sun), 2014)
#
#	REVISED on Mar 10 (Mon), 2014:
#	The script now copes with the new revision of 'MyTreeMap_indels.pm', where a new subroutine 'scan_gbcls_for_long_gaps' was created.
#
# br_infer_psm_indel_events_dawg.pl:
#	This modified version of 'br_infer_psm_indel_events.pl' can handle a control file and an output MSA of Dawg.
#	(CREATION STARTED on Feb 27 (Thu), 2014, ENDED on Feb 28 (Fri), 2014) 
#
#	REVISED on Mar 2 (Sun), 2014:
#	The script now continues the analysis even if it finds some gap-block clusters containing potential indel events
#	longer than the cut-off length.
#
#	REVISED on Mar 6 (Thu), 2014:
#	The script now continues the analysis even if encounters situations where the satellite subroutine,
#	'cal_lnlk1_indel_scn_cls', of the subroutine 'apprx1_tot_lnlk_gpattern_msa' failed for some reasons
#	(most likely because it encounters 3 or more indel events that overlap each other).
#
#
# br_infer_psm_indel_events.pl:
#	This Perl script infers parsimonious indel events resulting in a given MSA under a simple phylogeny,
#	as well as their relative probabilities.
#	The script was created by using some essential parts of 'compare_ref_vs_rec_abs_scoring.PhyML.pl'.
#	(CREATION STARTED on Nov 6 (Wed), 2013, ENDED on Nov 22 (Fri), 2013)
#

use strict;
use warnings;

use MyArrayManipu_num qw(
	diff_nmarray
	log_sum_exp
	);
use MyArrayManipu qw( binsearch_string );
use MyFile_manipu qw( open_input_file2 open_output_file list_sessions_ext );

use MyMalnIO qw(
	extract_fasta
	extract_alignment
	pr_ODEN_input
	pr_phylip_aln
	pr_clustal_like_lite
	);
	## pr_clustal_like_lite_aa
use MyMalnManipu qw( rm_gapcolumn2 );

use MyTreeManipu_II qw(
	extract_sgltree_from_file
	input_tree_file output_tree
	br_output_tree
	);

use MyTreeManipu_II_dawg qw(
	extract_sgltree_from_file_dawg
	input_tree_file_dawg
	br_output_tree_dawg
		) ;
	## read_tree_file_dawg input_subtree_dawg
	## output_tree_dawg draw_subtree_dawg
 	## br_draw_subtree_dawg
	## br_output_tree_sep_dawg br_draw_subtree_sep_dawg

use MyTreeManipu_IV qw(
	bi2multifurcated_top
	construct_neat_subtree
	construct_skeleton_subtree
	);

=for the predecessor 'compare_ref_vs_rec_abs_scoring.PhyML.pl'
use MyPhyML_parser qw(
	est_resfreqs_frm_msa print_custom_sbst_model
	extract_phyml_statistics2
	fetch_clmwise_likelihoods_phyml
	);
	## extract_phyml_statistics
=cut


	### For enumerating parsimonious indel scenarios. ###

	# A MAJOR MODIFICATION in creation of 'br_infer_psm_indel_events_spt_odr_dawg.v2.pl'. #
	# => Further MODIFICATION in creation of 'preprocess_msa_dawg.pl'. #
use MyTreeMap_indels_spt_odr qw(
	extract_cls_gblocks
	);
	##enum_psm_indel_scns_for_msa
=for the predecessor 'br_infer_psm_indel_events_dawg.v2.pl'
use MyTreeMap_indels qw(
	enum_psm_indel_scns_for_msa
	);
	## extract_cls_gblocks msa_rep_gpatterns
=cut

=for the predecessor 'br_infer_psm_indel_events_spt_odr_dawg.v2.pl'
	### For log-likelihoods of indel scenarios. ###
use MyTreeMap_indels_ML qw(
	cal_log_normal_facs_indel_distri
	cal_delta_exp_del_5p
	cal_lnlk1_indel_scn_cls
	apprx1_tot_lnlk_gpattern_msa
	);
=cut


sub partition_msa_via_usable_patterns (\@\%);
sub inspect_indel_events (\@\@$$$);
sub read_dawg_ctrl_file (\$);

=for the predecessor 'compare_ref_vs_rec_abs_scoring.PhyML.pl'
sub readin_list_segs (\$\%);
sub readin_simul_params (\$);

sub readin_dawg_tree (\$); # ADDED in creation of 'compare_ml_msa.bch.extJC.6t.beta.pl' on Mar 15 (Tue), 2011 
sub ln_ml_sgl_seq2 (\$\%); # ADDED in creation of 'compare_apbayes_msa.bch.extJC.6.pl' on Mar 7 (Mon), 2011 #
sub add_dummy_seq (\@\@\%\%\%\%\%\@); # ADDED in creation of 'compare_ml_msa.bch.extJC.6t.PhyML.pl' on Apr 12 (Tue), 2011 #
=cut

$| = 1; # Flush the buffer of standard output everytime data flows into it.

my $program_path = $0;
my ($program_name) = ($program_path =~ m/([^\/]+)$/); 

	# INPORTED from 'ml_scoring_msa.bch.pl' on Mar 15 (Tue), 2011 #
(our $CURR_WORK_DIR = ` pwd `) =~ s/\s+$//;

	### Fixed Parameters ###

=for the predecessor 'br_infer_psm_indel_events.pl'
	# We just ignore null columns encountered,
	# because we know that the null columns in this analysis
	# resulted in indel events outside of the tree of analyzed sequences.
	# (ADDED on Nov 16 (Sat), 2013)
	#
$MyTreeMap_indels::FL_IGNORE_NULL_COLUMNS = 1;
=cut

our $DIS_LEN = 60; # Maximum length of the sequences to be displayed in a line

##our $GAP = '-'; # Character representing a gap
our $CHAR_ABS =  our $GAP  = '-';
our $CHAR_PRES = our $NGAP = 'X';

	# Characters indicating that the site is missing or that its orthology is questionable. 
our %CHAR_MISSING = ('?' => 1, 'N' => 1, 'n' => 1);

	# ID of the target sequence. # ADDED on Nov 19 (Tue), 2013. #
our $TGT_SEQ = 'seq0001'; # This is just a formality. #
##our $TGT_SEQ = 'seq0000'; # This is just a formality. #
##our $TGT_SEQ = 'Scer';

	# (ADDED on Nov 29 (Mon), 2010) #
our $TOP_NODE  = $MyTreeManipu_II::TOP_NODE;
our $INDX_LENGTH = $MyTreeManipu_II::INDX_LENGTH;
our $INDX_BOOT = $MyTreeManipu_II::INDX_BOOT;
our $INDX_INTNODENAME = $MyTreeManipu_II_dawg::INDX_INTNODENAME;

	# (ADDED on Mar 7 (Mon), 2011) #
our $TOT_BOOT = -1; # Because bootstrap values are NOT necessary for this analysis. 
our @INDICES_ATTR = ($INDX_LENGTH, $INDX_BOOT, $TOT_BOOT);
our $COMMENT = '#';  # Indicator of the comment line in the tree file

our $INDX_STRING = undef;
	# Specifies the index for the reference to a string in the element array of a set of non-redundant columns.
	# = undef if the element itself is the reference to a string.

	### Set Parameters for the relative probabilities of parsimonious Indel Scenarios. ###

our %INDEL_MODEL2DISTRI = ( # = (indel model => distribution type, ...)
	'zipf' => 'P',
	'"PL"' => 'P',
	);


	### Parameters to be adjusted ###

	# The level of tests to examine the behavior of the script (ADDED on Sep 1 (Sun), 2012):
	# 0, nothing; 1, very brief; 2, a bit brief; 3, a bit verbose; 5, very verbose.

	# For the main part. #
our $TEST_LEVEL = 1;
##our $TEST_LEVEL = 2;
##our $TEST_LEVEL = 3;
##our $TEST_LEVEL = 5;
##our $TEST_LEVEL = 6;

	# For the subroutine 'inspect_indel_events'. #
our $TEST_LEVEL_INSP = 0;
##our $TEST_LEVEL_INSP = 1;
##our $TEST_LEVEL_INSP = 3;
##our $TEST_LEVEL_INSP = 5;

our $MIN_FREQ = 1E-06; # If the frequency of a residue is zero in the anchor MSA, this nominal frequency is used instead.

	# Essential for calculating the log-likelihoods of indel scenarios. #
	# $OPT_BD_INDELS = 0, fixed length; = 1, sum of rates; = 2, exact calculation.
#our $OPT_BD_INDELS = 0;
#our $OPT_BD_INDELS = 1;
our $OPT_BD_INDELS = 2;


	### Take in Command-Line Arguments. ###
	# (MODIFIED in creation of 'br_infer_psm_indel_events_dawg.pl'.) #
	# (=> Further MODIFIED in creation of 'preprocess_msa_dawg.pl'.) #

unless (@ARGV > 2) {
##unless (@ARGV > 3) {
	print STDERR "\nUsage:  [perl] $program_name {in_msa_file} {dawg_ctrl_file} {out_file}\n";
=for the predecessor 'br_infer_psm_indel_events_dawg.pl'
	print STDERR "\nUsage:  [perl] $program_name {in_msa_file} {dawg_ctrl_file} {outfile_detail} {outfile_brief}\n";
=cut
	die "$!\n\n";
}
my ($in_msa_file, $dawg_ctrl_file, $outfile_detail) = @ARGV[0 .. 2];
##my ($in_msa_file, $dawg_ctrl_file, $outfile_detail, $outfile_brief) = @ARGV[0 .. 3];
my $intree_file = $dawg_ctrl_file;


	# Output files. #
	# (MODIFIED in creation of 'br_infer_psm_indel_events_dawg.pl'.) #

my $outfile1 = $outfile_detail;
##my $outfile2 = $outfile_brief; # DISABLED in creation of 'preprocess_msa_dawg.pl'.

(my $outdir1 = $outfile1) =~ s!/?[^/]+$!!;
##(my $outdir2 = $outfile2) =~ s!/?[^/]+$!!; # DISABLED in creation of 'preprocess_msa_dawg.pl'.

($outdir1 =~ m/\S/) or ($outdir1 = '.'); 
##($outdir2 =~ m/\S/) or ($outdir2 = '.');  # DISABLED in creation of 'preprocess_msa_dawg.pl'.


	### Check input files/directories. ###

foreach my $file ($in_msa_file, $intree_file) {
    unless (( -f $file ) and ( -r $file )){
	print STDOUT "[ERROR '$program_name'] CanNOT FIND a readable INPUT FILE '$file' !\n";
	print STDERR "[ERROR '$program_name'] $!\n\n";
	die ;
    }
}


foreach my $dir ($outdir1) {
##foreach my $dir ($outdir1, $outdir2) {...} # Preliminary foreach-loop (over output directories). # For the predecessor 'br_infer_psm_indel_events_dawg.pl'. #

    unless ( -d $dir ) {
	unless (0 == system ("mkdir -p $dir") ) {
	    print STDOUT "[ERROR '$program_name'] FAILED to create the directory '$dir': $? !\n";
	    print STDERR "[ERROR '$program_name'] $!\n\n";
	    die;
	}
    }
    unless ( -w $dir ) {
	unless (0 == system (" chmod -R u+w $dir ") ) {
	    print STDOUT "[ERROR '$program_name'] FAILED to change the permission mode of the output directory '$dir': $?  !\n";
	    print STDERR "[ERROR '$program_name'] $!\n\n";
	    die;
	}
    }
} 	# End of the preliminary foreach-loop (over output directories). #


	### Declare the Beginning of the Script ###

print STDOUT "\n<<<<<<< Program name: $program_name (path: $program_path) >>>>>>>>\n\n";

print STDOUT "Current working directory: $CURR_WORK_DIR .\n\n";

print STDOUT "Input MSA file: $in_msa_file .\n\n";

	## MODIFIED in creation of 'br_infer_psm_indel_events_dawg.pl'. ##
print STDOUT "Input tree and indel parameters: $intree_file .\n\n";

print STDOUT "Output files:\n";

	# MODIFIED in creation of 'preprocess_msa_dawg.pl'. #
print STDOUT "  (Preprocessed MSA) $outfile1 .\n\n\n";

##print STDOUT "   (Details)     $outfile1 ,\n"; # DISABLED in creation of 'preprocess_msa_dawg.pl'. #
##print STDOUT "  (Brief record) $outfile2 .\n\n\n"; # DISABLED in creation of 'preprocess_msa_dawg.pl'. #
##print STDOUT "Output file: $outfile .\n\n\n";


	### RETRIEVE the Parameters necessary for Indel Probabilities, as well as the guide tree. ###
	### (ADDED in creation of 'br_infer_psm_indel_events_dawg.pl'.) ###

print STDOUT "\n<<<< As a preliminary process, read the Dawg control file '$intree_file' >>>\n\n\n";

my ($tree_string, $gapmodel, $gap_param, $gaplen_cutoff, $tot_indel_rate)
	= read_dawg_ctrl_file ($intree_file);
	##= read_dawg_ctrl_file ($in_msa_file); # A BUG fixed on Feb 28 (Fri), 2014. #`
unless (defined $tree_string) {
	print STDOUT "[ERROR '$program_name'] The subroutine 'read_dawg_ctrl-file' FAILED !\n";
	print STDERR "[ERROR '$program_name'] $!\n";
	die ;
}

our $INDEL_MODEL = $gapmodel;
our $DISTRI = $INDEL_MODEL2DISTRI{$INDEL_MODEL};

	# Total rate of insertions at a site relative to the substitution rate.
our $TOTRATE_INS = $tot_indel_rate /2;
	# Total rate of deletions at a site relative to the substitution rate.
our $TOTRATE_DEL = $tot_indel_rate /2;

 	# Exponent for the power-law distribution of insertion length (when $INDEL_MODEL = 'zipf').
our $PARAM_INS = $gap_param;
	# Exponent for the power-law distribution of deletion length (when $INDEL_MODEL = 'zipf').
our $PARAM_DEL = $gap_param;

	# Cut-off indel length at the 3'-end.
our $CUTOFF_3P = $gaplen_cutoff;
	# Cut-off indel length at the 5'-end.
our $CUTOFF_5P = $gaplen_cutoff;


our @PARAMS_INS = ($TOTRATE_INS, $DISTRI, $PARAM_INS);
our @PARAMS_DEL = ($TOTRATE_DEL, $DISTRI, $PARAM_DEL);

	### Print out the Parameters for Indel Probabilities ###

print STDOUT "\n<<<< Input Parameters for Indel Probabilities >>>>\n\n";

print STDOUT '@PARAMS_INS = ($TOTRATE_INS, $DISTRI, $PARAM_INS) = (', join (', ', @PARAMS_INS), ") ,\n";
print STDOUT '@PARAMS_DEL = ($TOTRATE_DEL, $DISTRI, $PARAM_DEL) = (', join (', ', @PARAMS_DEL), ") .\n\n";

	# ADDED in creation of 'br_infer_psm_indel_events_dawg.pl'. #
print STDOUT '$CUTOFF_3P = ', $CUTOFF_3P, " ,\n";
print STDOUT '$CUTOFF_5P = ', $CUTOFF_5P, " .\n\n\n";


	### Read in the input tree. ###

print STDOUT "\n<<<<< Now, read in the Input Tree >>>>>\n\n";

my %node2pa; # = ($node_id => $parent_node_id, ...) for all nodes except the top node. 
my %node2ch; # = ($node_id => \@child_node_ids, ...) for all interior nodes.
my %name2id; # = ($sequence_name => $node_id, ...) for all exterior nodes and the top-node.
my %id2name; # = ($node_id => $sequence_name, ...) for all exterior nodes.
# [my %br_attr; # = ($node_id => [$length, $bootstrap, ...], ...) for all nodes at the lowe-ends of the branches. ] --- for the predecessor 'br_infer_psm_indel_events.pl'. #
my %br_attr; # = ($node_id => [$length, $int_node_name, ...], ...) for all nodes at the lowe-ends of the branches.

	# ADDED in creation of 'br_infer_psm_indel_events_dawg.pl'. #
my %name2id_intnode; # = ($node_name => $node_id, ...) for all interior nodes. #
my $topnode_name; # The name of the top-node (root).

	# MODIFIED in creation of 'br_infer_psm_indel_events_dawg.pl'. #

unless ( input_tree_file_dawg (${$tree_string}, %node2pa, %node2ch, %name2id, %id2name, %br_attr, %name2id_intnode, $topnode_name) ) {
	print STDOUT "[ERROR '$program_name'] FAILED to extract the input tree from the control file '$intree_file' !\n";
	print STDERR "[ERROR '$program_name'] $!\n\n";
	die ;
}

=for the predecessor 'br_infer_psm_indel_events.pl'.
unless ( extract_sgltree_from_file ($intree_file, %node2pa, %node2ch, %name2id, %id2name, %br_attr, $COMMENT) ) {

	print STDOUT "[ERROR '$program_name'] FAILED to extract the input tree from the file '$intree_file' !\n";
	print STDERR "[ERROR '$program_name'] $!\n\n";
	die ;
}
print STDOUT " --- 'extract_sgltree_from_file' performed on the file '$intree_file' ...\n\n";
=cut

my $topnode_id = $name2id{$TOP_NODE};

print STDOUT "[ Input Tree (with interior node names shown) ]:\n\n"; # MODIFIED on Mar 11 (Tue), 2014.
##print STDOUT "[ Input Tree ]:\n\n";

	# MODIFIED in creation of 'br_infer_psm_indel_events_dawg.pl'. #

unless ( br_output_tree_dawg ($topnode_id, %node2ch, %id2name, %br_attr, $topnode_name, *STDOUT, 0, 0) ) {
	print STDOUT "[ERROR '$program_name'] Subroutine 'br_output_tree_dawg' FAILED to output the input tree extracted from the control file '$intree_file' !\n";
	print STDERR "[ERROR '$program_name'] $!\n\n";
	die ;
}
##=for the predecessor 'br_infer_psm_indel_events.pl'.

	# ADDED for DEBUGGING the module 'MyTreeMap_indel.pm' (on Mar 11 (Tue), 2014). #
print "\n\n[ Input Tree (with node IDs shown) ]:\n\n";
my %br2blength;
foreach my $br (keys %br_attr) {
	my @attr = ();
	$attr[$INDX_LENGTH] = $br_attr{$br}->[$INDX_LENGTH];
	$br2blength{$br} = \@attr;
}

unless ( br_output_tree ($topnode_id, %node2ch, %id2name, %br2blength, *STDOUT, 1, 1) ) {
##unless ( output_tree ($topnode_id, %node2ch, %id2name, %br_attr, *STDOUT, 1, 1) ) {...} # --- For the predecessor 'br_infer_psm_indel_events.pl'.
	print STDOUT "[ERROR '$program_name'] Subroutine 'br_output_tree' FAILED to output the input tree extracted from the file '$intree_file' !\n";
	print STDERR "[ERROR '$program_name'] $!\n\n";
	die ;
}
##=cut
print STDOUT "\n\n";


	### Read in the input MSA. ###

print STDOUT "\n<<<<< Now, read in the Input MSA >>>>>\n\n";

my ($in_msa, $seqids, $seq_lens) = extract_alignment ($in_msa_file);
unless (defined $in_msa) {
	print STDOUT "[ERROR '$program_name'] FAILED to extract the input MSA from the file '$in_msa_file' !\n";
	print STDERR "[ERROR '$program_name'] $!\n\n";
	die ;
}

my $ct_sequences = @{$seqids};

	# REMOVE the Ancestral Sequences from the Input MSA. #
	# (ADDED in creation of 'br_infer_psm_indel_events_dawg.pl'.) #

my @msa_extseqs = my @ext_seqids = ();
my @msa_ancseqs = my @anc_seqids = (); # ADDED in creation of 'preprocess_msa_dawg.pl'. #

for (my $i=0; $i<$ct_sequences; $i++) { # Preliminary for-loop (over sequences in the input MSA). #

	my $seqid = $seqids->[$i];

		# MODIFIED in creation of 'preprocess_msa_dawg.pl'. #
	if ($seqid  =~ m/^anc/) {
	    push @anc_seqids, $seqid;
	    push @msa_ancseqs, $in_msa->[$i];
	    next;
	}
	##($seqid  =~ m/^anc/) and next;

	push @ext_seqids, $seqid;
	push @msa_extseqs, $in_msa->[$i];

}			# End of the preliminary for-loop (over sequences in the input MSA). #

@{$in_msa} = @msa_extseqs;
@{$seqids} = @ext_seqids;
$ct_sequences = @{$seqids};

unless ($ct_sequences > 1) {
	print STDOUT "[ERROR '$program_name'] The number of sequences ($ct_sequences) is TOO SMALL ! I will stop here ...\n";
	print STDERR "[ERROR '$program_name'] $!\n\n";
	die ;
}

my $totlen_aln = length ${$in_msa->[0]};

=DISABLED on June 17 (Wed), 2015.
	## ADDED on Nov 19 (Tue), 2013. ##
my $indx_tgt;
for (my $k=0; $k<$ct_sequences; $k++) { ($seqids->[$k] eq $TGT_SEQ) and ($indx_tgt = $k); }
unless (defined $indx_tgt) {
	print STDOUT "[ERROR '$program_name'] Couldn't find the target sequence name '$TGT_SEQ' in the list of sequence names !\n";
	print STDERR "[ERROR '$program_name'] $!\n\n";
	die ;
}
=cut


print STDOUT "#{sequences in MSA} =  $ct_sequences .\n";
print STDOUT "#{columns in MSA}   = $totlen_aln .\n\n";

=DISABLED on June 17 (Wed), 2015.
print STDOUT "{Index for the target sequence '$TGT_SEQ'} =  $indx_tgt .\n\n"; # ADDED on Nov 19 (Tue), 2013. #
=cut

if ($TEST_LEVEL>6) {
##if ($TEST_LEVEL>2) {...}
    print STDOUT "\n[ Input MSA ]:\n\n";

    unless ( pr_ODEN_input (@{$seqids}, @{$in_msa}, 50, *STDOUT) ) {
	print STDOUT "[ERROR '$program_name'] The subroutine 'pr_ODEN_input' FAILED on the input MSA !\n";
	print STDERR "[ERROR '$program_name'] $!\n\n";
	die ;
    }
    print STDOUT "\n\n";
}


	### Partition the input MSA into segments, each with a particular pattern of 'usable' sequences. ###

print STDOUT "\n<<<<< Now, partition the Input MSA via usable site patterns >>>>>\n\n";

# @{$in_msa_segments->[$s]} = ($seg_start, $seg_end, \@seg_pattern, \@seg_msa) is for the $s th segment, where
#	$seg_start/end is the start/end coordinate of the segment (in the 0-based half-open convention);
#	$seg_pattern[$k] = 1 if the site in the $k th sequence is usable for the analysis,
#			 = 0 if the site is missing or its orthology is questionable (i.e., $CHAR_MISSING{$char} = 1);
#	${$seg_msa[$k]} is the $k th sequence embedded in the segment MSA.
#
my $in_msa_segments = partition_msa_via_usable_patterns (@{$in_msa}, %CHAR_MISSING);
unless (defined $in_msa_segments) {
	print STDOUT "[ERROR '$program_name'] 'partition_msa_via_usable_patterns' FAILED on the input MSA !\n";
 	print STDERR "[ERROR '$program_name'] $!\n\n";
	die ;
}
print STDOUT " --- 'partition_msa_via_usable_patterns' performed on the input MSA ...\n\n";

my $ct_segments = @{$in_msa_segments};

print STDOUT "#{Segments of particular missing site patterns} = $ct_segments .\n\n";

if ($TEST_LEVEL>3) {
    print STDOUT "[ MSA Segments ]:\n\n";

    for (my $s=0; $s<$ct_segments; $s++) { # Preliminary for-loop (over MSA segments) #

	my ($seg_start, $seg_end, $seg_pattern, $seg_msa) = @{$in_msa_segments->[$s]};

	my $cnct_seg_pattern = join ('', @{$seg_pattern});
	print STDOUT "  { The $s th segment\; Segion = \[$seg_start\, $seg_end\) }\n\n";
	print STDOUT "  Pattern (1:usable/0:missing) = '$cnct_seg_pattern' .\n\n";
	print STDOUT "  Alignment:\n\n";

   if ($TEST_LEVEL>6) {
	unless ( pr_ODEN_input (@{$seqids}, @{$seg_msa}, 50, *STDOUT) ) {
		print STDOUT "[ERROR '$program_name'] The subroutine 'pr_ODEN_input' FAILED on the $s th segment !\n";
		print STDERR "[ERROR '$program_name'] $!\n\n";
		die ;
	}
	print STDOUT "\n\n";
   }

    }				# End of the preliminary for-loop (over MSA segments) #
    print STDOUT "\n";
}


	### MAIN ANALYSES:
	## Estimate and Compare the Relative Probabilities
	## of the Candidate (parsimonious) Indel Scenarios for the MSA segments. ###

	# MODIFIED in creation of 'preprocess_msa_dawg.pl'. #

print STDOUT "\n<<<<<<< The MAIN Pre-Processing >>>>>>>\n\n";
##print STDOUT "\n<<<<<<< The MAIN ANALYSES >>>>>>>\n\n";

my @preprocessed_seqids = (@anc_seqids, @ext_seqids);
my $ct_preprocessed_seqs = @preprocessed_seqids;
my @preprocessed_msa = ();

for (1 .. $ct_preprocessed_seqs) { my $seq = ''; push @preprocessed_msa, \$seq; }

# @msa_extseqs = my @ext_seqids = ();
# @msa_ancseqs = my @anc_seqids = (); # ADDED in creation of 'preprocess_msa_dawg.pl'. #

my $ct_anom_segs = my $ct_in_segs = my $ct_succ_segs = my $ct_fail_segs = my $ct_skipped_segs = 0;

## my $ref_coord_beg = my $rec_coord_beg = 0; # The 'beginning' coordinates of the segment in the reference MSA and reconstructed MSA, respectively. #

for (my $s = 0; $s<$ct_segments; $s++) { # Main outer for-loop (over MSA segments) #

	# @{$in_msa_segments->[$s]} = ($seg_start, $seg_end, \@seg_pattern, \@seg_msa) is for the $s th segment, where
	#	$seg_start/end is the start/end coordinate of the segment (in the 0-based half-open convention);
	#	$seg_pattern[$k] = 1 if the site in the $k th sequence is usable for the analysis,
	#			 = 0 if the site is missing or its orthology is questionable (i.e., $CHAR_MISSING{$char} = 1);
	#	${$seg_msa[$k]} is the $k th sequence embedded in the segment MSA.

	my ($seg_start, $seg_end, $seg_pattern, $seg_msa) = @{$in_msa_segments->[$s]};

	my $seg_len = $seg_end - $seg_start;
	my $cnct_seg_pattern = join ('', @{$seg_pattern});

	print STDOUT "<<<<<< The $s th Segment \; Region = \[$seg_start, $seg_end\) \; Length = $seg_len\; Usability pattern = '$cnct_seg_pattern'  >>>>>>\n\n";


    ##if ($TEST_LEVEL>1) {...} # MODIFIED on Nov 22 (Fri), 2013. # ...}
    ##if ($TEST_LEVEL>2) {...} # RE-Switched on Feb 28 (Fri), 2014. #
    if ($TEST_LEVEL>6) { # RE-Switched on Feb 28 (Fri), 2014. #
	print STDOUT "Original Alignment for the Segment:\n\n";
	unless ( pr_ODEN_input (@{$seqids}, @{$seg_msa}, 50, *STDOUT) ) {
	    print STDOUT "[ERROR '$program_name'] The subroutine 'pr_ODEN_input' FAILED on the segmental reference MSA !\n";
	    print STDERR "[ERROR '$program_name'] $!\n\n";
	    die ;
	}
	print STDOUT "\n\n";
    }

		# MODIFIED in creation of 'preprocess_msa_dawg.pl'. #

	my @red_seqnames = @{$seqids};
	my @red_smsa = @{$seg_msa};

	my @anc_smsa = ();

	foreach my $ancseq (@msa_ancseqs) {
	    my $anc_seg = substr (${$ancseq}, 0, $seg_len, '');
	    push @anc_smsa, \$anc_seg;
	}

	my $sbct_seqs = @red_seqnames;


			# Prepare a 'reduced' phylogenetic tree by excluding questionable sequences ##

	my %sb_name2id;
	my %sb_id2name;
	my ($sb_topnode_id, $sb_node2ch, $sb_node2pa, $sb_br_attr);

		# ADDED in creation of 'br_infer_psm_indel_events_dawg.pl'. #
	my %sb_name2id_intnode;
	my $sb_topnode_name;

	##my %node2pa; # = ($node_id => $parent_node_id, ...) for all nodes except the top node. 
	##my %node2ch; # = ($node_id => \@child_node_ids, ...) for all interior nodes.
	##my %name2id; # = ($sequence_name => $node_id, ...) for all exterior nodes and the top-node.
	##my %id2name; # = ($node_id => $sequence_name, ...) for all exterior nodes.
	##my %br_attr; # = ($node_id => [$length, $bootstrap, ...], ...) for all nodes at the lowe-ends of the branches.

	if ($sbct_seqs == $ct_sequences) {
		$sb_topnode_id = $topnode_id;
		$sb_node2ch = \%node2ch;
		$sb_node2pa = \%node2pa;
		$sb_br_attr = \%br_attr;
		%sb_name2id = %name2id;
		%sb_id2name = %id2name;

		# ADDED in creation of 'br_infer_psm_indel_events_dawg.pl'. #
		%sb_name2id_intnode = %name2id_intnode;
		$sb_topnode_name = $topnode_name;

	} else {

		# This is impossible. #

	    print STDOUT "[ERROR '$program_name'] Somehow, ", '$sbct_seqs ', "(=$sbct_seqs) DOES NOT EQUAL ", '$ct_sequences ', "(=$ct_sequences) !\n";
	    print STDERR "[ERROR '$program_name'] $!\n\n";
	    die ;
	}
		# Handle Exceptional Case -- Part I + 1/2 -- #


		## (II-Pre) Pre Pre-Process:
		## Partition the MSA into blocks, each consisting of contiguous columns with the same presence/absence pattern among extant sequences.

	(print STDOUT "<<<< Step (II-Pre) Pre Pre-Process: Partition the MSA into blocks... >>>>\n\n") if ($TEST_LEVEL>0);

		# Copy the reduced MSA #
	my @cp_red_smsa = ();
	for (my $k=0; $k< $sbct_seqs; $k++) { my $cp_seg = ${$red_smsa[$k]}; push @cp_red_smsa, \$cp_seg; }

	my %gpattern2indx;
	my $ct_gpatterns = 0;

	my $set_cls_gblocks = extract_cls_gblocks (@cp_red_smsa, $CHAR_PRES, $CHAR_ABS, %gpattern2indx, $ct_gpatterns) ;
	unless (defined $set_cls_gblocks) {
	    print STDOUT "[ERROR '$program_name'] 'extract_cls_gblocks' FAILED !\n\n";
	    print STDERR "[ERROR '$program_name'] $!\n\n";
	    die ;
	}

	my @set_gpatterns = ();
	foreach my $gpattern (keys %gpattern2indx) {
	    my $indx = $gpattern2indx{$gpattern};
	    $set_gpatterns[$indx] = $gpattern;
	}

	my $ct_cls = @{$set_cls_gblocks};

	my $last_end_cl = -1;
	##my $last_end_cl ; # A BUG fixed on May 14 (Thu), 2015.

	my @bf_preprocessed = (@anc_smsa, @red_smsa);

	for (my $cl=0; $cl<$ct_cls; $cl++) { # Main middle for-loop (over clusters). # 

	    my $gblks_in_cl = $set_cls_gblocks->[$cl];
	    my $ct_gblks = @{$gblks_in_cl};

	    my $start_cl = $gblks_in_cl->[0][2];
	    my $end_cl = $gblks_in_cl->[$ct_gblks-1][3];

   (print STDOUT "<<< The $cl th cluster (#{blocks} = $ct_gblks, start = $start_cl, end = $end_cl) >>>\n\n") if ($TEST_LEVEL>1);

	    my $len_lflank = $start_cl - ($last_end_cl +1);
	    if ($len_lflank > 0) {
	    ##if ((defined $last_end_cl) and ($start_cl > $last_end_cl +1)) {...} # A BUG fixed on May 14 (Thu), 2015. #

   (print STDOUT "\n  --- Concatenate the left-flanking region, which consists of $len_lflank (gapless) columns ---\n\n") if ($TEST_LEVEL>2);

			# Concatenate the separater block. #

		for (my $i=0; $i< $ct_preprocessed_seqs; $i++) { # Auxiliary inner for-loop (over sequences). #
		    my $sbseq = substr (${$bf_preprocessed[$i]}, 0, $len_lflank, '');
		    ##my $sbseq = substr (${$bf_preprocessed[$i]}, 0, $start_cl - $last_end_cl - 1, '');
		    ${$preprocessed_msa[$i]} .= $sbseq;
		}				# End of the auxiliary inner for-loop (over sequences). #
	    }

		## (II-1) Main Pre-Process 1:
		## Remove blocks where all extant sequences have gaps (even if some ancestral sequences have non-gap characters).
		##
		## [MODIFIED in creation of 'preprocess_msa_dawg.pl'.)

   (print STDOUT "\n<< Step (II-1) Main Pre-Process 1: Remove blocks where all extant sequences have gaps... >>\n\n") if ($TEST_LEVEL>2);

	    my @ext_blkwise_msas = (); # element = [\@indices_seqs_pres, \@blockwise_msa] for each block. # @indices_seqs_pres stores the indices of the extant sequences with the "presence" state.

	    my $last_end_gb;
	    for (my $gb=0; $gb < $ct_gblks; $gb++) { # 1st main inner for-loop (over blocks). #

		my ($indx_gp, $len_gb, $start_gb, $end_gb) = @{$gblks_in_cl->[$gb]};
		my $gpattern = $set_gpatterns[$indx_gp];

   (print STDOUT "\n   <  The $gb th block (length = $len_gb; start = $start_gb; end = $end_gb; gap-pattern = '$gpattern') >\n\n") if ($TEST_LEVEL>3);

		my @blockwise_msa = ();
		for (my $i=0; $i<$ct_preprocessed_seqs; $i++) {
		    my $sbseq = substr (${$bf_preprocessed[$i]}, 0, $len_gb, '');
		    $blockwise_msa[$i] = \$sbseq;
		}

   if ($TEST_LEVEL >= 5) {

	print STDOUT "  [ Blockwise MSA ]\n\n";

	unless ( pr_ODEN_input (@preprocessed_seqids, @blockwise_msa, 50, *STDOUT) ) {
	    print STDOUT "[ERROR '$program_name'] The subroutine 'pr_ODEN_input' FAILED on the blockwise MSA !\n";
	    print STDERR "[ERROR '$program_name'] $!\n\n";
	    die ;
	}
	print STDOUT "\n\n";
   }

			### RESTART FROM HERE ###


		my @dec_gpattern = split //, $gpattern ;
		my @indices_seqs_pres = ();
		for (my $k=0; $k< $sbct_seqs; $k++) { ($dec_gpattern[$k] eq $CHAR_PRES) and (push @indices_seqs_pres, $k); }

    if ($TEST_LEVEL >= 5) {
	print STDOUT '   @indices_seqs_pres = (', join (', ', @indices_seqs_pres), ").\n\n\n";
    }

		##my $ct_pres = 0;
		##foreach my $state (@dec_gpattern) { ($state eq $CHAR_PRES) and ($ct_pres++); }

		if (@indices_seqs_pres > 0) {
		##if ($ct_pres > 0) {...}
			
		    push @ext_blkwise_msas, [\@indices_seqs_pres, \@blockwise_msa];
		} else {
			# If there is no 'presence' state, the block will be excluded. #

   (print STDOUT "     ... Remove this block, which is null ...\n\n") if ($TEST_LEVEL >= 5);
		}

		$last_end_gb = $end_gb;

	    }				# End of the 1st main inner for-loop (over blocks). #


	    my $ct_blkwise_msas = @ext_blkwise_msas;

	    unless ($ct_blkwise_msas>0) { # If no useful blockwise MSAs, move on to the next cluster.

   (print STDOUT "\n   --- This cluster consists only of gaps, so it will be SKIPPED ---\n\n\n") if ($TEST_LEVEL > 2);

		$last_end_cl = $end_cl;
		next;
	    }

		## (II-2) Main Pre-Process 2:
		## 2. Re-order the blocks with non-overlapping set of extant sequences with the 'presence' state.
		##
		## [MODIFIED in creation of 'preprocess_msa_dawg.pl'.)

   (print STDOUT "\n<< Step (II-2) Main Pre-Process 2: Re-order the blocks with non-overlapping set of extant sequences with the 'presence' state... >>\n\n") if ($TEST_LEVEL>2);

	    my $ct_reorderings = 1; # Initialize the counter. #

	    while ($ct_reorderings > 0) { # 2nd main inner while-loop (iteration). #

		$ct_reorderings = 0; # Reset the counter. #

		my @new_ext_blkwise_msas = (shift @ext_blkwise_msas);

		while (my $current = shift @ext_blkwise_msas) { # Inner-inner while-loop (over blockwise MSAs). #

		    my $previous = pop @new_ext_blkwise_msas;

		    my ($shared, $ex_curr, $ex_prev) = diff_nmarray (@{$current->[0]}, @{$previous->[0]}) ;

		    if ((@{$shared}>0) or ($previous->[0][0] > $current->[0][0])) {

				# Keep the order. #
			push @new_ext_blkwise_msas, $previous, $current;

		    } else {
				# Swap the orders of the two blocks. #

			push @new_ext_blkwise_msas, $current, $previous;

			$ct_reorderings++;
		    }

		} # Inner-inner while-loop (over blockwise MSAs). #

			# Update the set of extended blockwise MSAs. #
		@ext_blkwise_msas = @new_ext_blkwise_msas;

	    }				# End of the 2nd main inner while-loop (iteration). #

		## (II-Post) Post Pre-Process:
		##  Concatenate the re-ordered blockwise MSAs to the growing MSA.

   (print STDOUT "\n<< Step (II-Post) Post Pre-Process: Serially concatenate the re-ordered blocks-wise MSAs to the growing MSA. >>\n\n") if ($TEST_LEVEL>2);

	    for (my $bl=0; $bl<$ct_blkwise_msas; $bl++) { # 3rd main inner for-loop (over blockwise MSAs). #

		my $current = $ext_blkwise_msas[$bl];

   (print STDOUT "   < The $bl th blockwise MSA >\n\n") if ($TEST_LEVEL>3);

   if ($TEST_LEVEL >= 5) {

	print STDOUT "  [ Blockwise MSA ]\n\n";

	unless ( pr_ODEN_input (@preprocessed_seqids, @{$current->[1]}, 50, *STDOUT) ) {
	    print STDOUT "[ERROR '$program_name'] The subroutine 'pr_ODEN_input' FAILED on the blockwise MSA !\n";
	    print STDERR "[ERROR '$program_name'] $!\n\n";
	    die ;
	}
	print STDOUT "\n\n";
   }

		for (my $i=0; $i< $ct_preprocessed_seqs; $i++) { ${$preprocessed_msa[$i]} .= ${$current->[1][$i]}; }

	    }				# End of the 3rd main inner foreach-loop (over blockwise MSAs). #

			# Update the variable. #
	    $last_end_cl = $end_cl;

	}			# End of the main middle for-loop (over clusters). #

	# @red_seqnames = @seqids;
	# @red_smsa = @{$seg_msa};
	# @anc_smsa = ();
	#foreach my $ancseq (@msa_ancseqs) {
	#    my $anc_seg = substr (${$ancseq}, 0, $seg_len, '');
	#    push @anc_smsa, \$anc_seg;
	#}


	my $len_right_end = ($seg_len - 1) - $last_end_cl ;

	if ($len_right_end>0) { # If the segment contains a gapless segment on the right-end, concatenate it to the growing MSA. #

   (print STDOUT "<<< Concatenate the right-end region, which consists of $len_right_end (gapless) columns ... >>>\n\n\n") if ($TEST_LEVEL> 2) ;

	    for (my $i=0; $i< $ct_preprocessed_seqs; $i++) { # Auxiliary inner for-loop (over sequences). #
		my $sbseq = substr (${$bf_preprocessed[$i]}, 0, $len_right_end, '');
		${$preprocessed_msa[$i]} .= $sbseq;
	    }				# End of the auxiliary inner for-loop (over sequences). #
	}

	# ($seg_start, $seg_end, $seg_pattern, $seg_msa) = @{$in_msa_segments->[$s]};
	# $seg_len = $seg_end - $seg_start;

	$ct_succ_segs++;

}			# END of the main outer for-loop (over MSA segments) #

##close ($fh_out); # DISABLED in creation of 'preprocess_msa_dawg.pl'. #
##close ($fh_out2); # DISABLED in creation of 'preprocess_msa_dawg.pl'. #


print STDOUT "\n\n === All the Analyses FINISHED !! ===\n\n";

print STDOUT "#{Segments skipped} = $ct_skipped_segs .\n";
print STDOUT "#{Anomalous segments} = $ct_anom_segs .\n";
print STDOUT "#{Segments used as inputs} = $ct_in_segs .\n";
print STDOUT "#{Segments successfully processed} = $ct_succ_segs .\n";
print STDOUT "#{Segments failed to be processed} = $ct_fail_segs .\n\n";

unless (0 == $ct_fail_segs) {
	print STDOUT "[ERROR '$program_name'] FAILED to process $ct_fail_segs segments !\n";
 	print STDERR "[ERROR '$program_name'] $!\n\n";
	die ;
}

print STDOUT "\n\n === Finally, Output the Pre-Processed MSA ===\n\n"; 

unless ( pr_clustal_like_lite (@preprocessed_seqids, @preprocessed_msa, $DIS_LEN, $outfile1) ) {
	print STDOUT "[ERROR '$program_name'] 'pr_clustal_like_lite' FAILED on the output file '$outfile1' !\n";
 	print STDERR "[ERROR '$program_name'] $!\n\n";
	die ;
}

=Set aside for later use
my $fh_out = open_output_file ($outfile1, 0);
unless (defined $fh_out) {
	print STDOUT "[ERROR '$program_name'] 'open_output_file' FAILED on the output file '$outfile1' !\n";
 	print STDERR "[ERROR '$program_name'] $!\n\n";
	die ;
}

close ($fh_out);
=cut

print STDOUT " ... Done !! ...\n\n";


	### DEFINITIONS of the Subroutines. ###


# partition_msa_via_usable_patterns:
#	This subroutine partitions an input MSA according to the
#	pattern of usability of sequences for the indel inference afterwards.
#
# INPUT: (\@in_msa, \%char_missing), where
#	${$in_msa[$k]} is the $k th sequence embedded in the input MSA;
#	%char_missing = ($character => {some defined value}, ...) for the characters
#	indicating that the site is missing or that the site's orthology is questionable.
#
# OUTPUT: \@msa_segments, where
#	@{$msa_segments[$s]} = ($seg_start, $seg_end, \@seg_pattern, \@seg_msa) is for the $s th segment, where
#	$seg_start/end is the start/end coordinate of the segment (in the 0-based half-open convention);
#	$seg_pattern[$k] = 1 if the site (including a gap) in the $k th sequence is usable for the analysis,
#			 = 0 if $char_missing{$char} is defined for the $k th sequence at the site in question.
#	${$seg_msa[$k]} is the $k th sequence embedded in the segment MSA.
#
sub partition_msa_via_usable_patterns (\@\%) {

	my ($in_msa, $char_missing) = @_;

	my $ct_seqs = @{$in_msa};
	unless ($ct_seqs>0) {
	    print STDOUT "[ERROR 'partition_msa_via_usable_patterns'] ILLEGAL INPUT: The input MSA contains NO SEQUENCE: $! !\n";
	    return undef;
	}

	my $msa_len = length ${$in_msa->[0]};

	my @msa_segments = ();

	my $last_cnct_pattern = '';

	for (my $l=0; $l<$msa_len; $l++) { # Main for-loop (over sites) #

	    my @chars = my @seg_pattern = ();

	    for (my $k=0; $k<$ct_seqs; $k++) { # Inner for-loop (over sequences) #

		my $char = substr (${$in_msa->[$k]}, 0, 1, '');
		push @chars, $char;
		push @seg_pattern, (defined $char_missing->{$char}) ? 0 : 1; 

	    }				# End of the inner for-loop (over sequences) #

	    my $cnct_pattern = join ('', @seg_pattern);

	    if ($cnct_pattern eq $last_cnct_pattern) {

			# Elongate the last segment. #

		my $last_segment = $msa_segments[$#msa_segments];

		$last_segment->[1]++;

		for (my $k=0; $k<$ct_seqs; $k++) { ${$last_segment->[3][$k]} .= $chars[$k]; }

	    } else {
			# Create a new segment. #

		my @seg_msa = ();
		foreach my $char (@chars) { push @seg_msa, \$char; }

		push @msa_segments, [$l, $l+1, \@seg_pattern, \@seg_msa];

		$last_cnct_pattern = $cnct_pattern;
	    }

	}			# End of the main for-loop (over sites) #

	return \@msa_segments;

}	# End of the subroutine 'partition_msa_via_usable_patterns' #


# inspect_indel_events:
#	This subroutine examines whether all the indel events are shorter than or equal to the cutoff-lengths.
#
# INPUT: (\@set_cls_gblocks, \@sets_psm_scns_for_cls, $cutoff_len_ins, $cutoff_len_del, $char_abs), where
#
#	@{$set_cls_gblocks[$cl]->[$gb]} = ($indx_gp, $len_gb, $start, $end)
#	is for the $gb th block in the $cl th cluster, with
#	$indx_gp specifying the gap pattern,
#	$len_gb being the length (in terms of #{columns}) of the block,
#	and $start/$end being the starting/ending coordiate of the block (in the 0-based convention);
#
#	@{$set_psm_scns_in_cls[$cl]->[$ps]} = (\%br2indels, \%node2blwise_gapstat) is for the $ps th of the parsimonious scenarios realizing the $cl th cluster, where
#	%br2indels = ($branch_id => \@list_indels, ...) is the map of insertions/deletions onto branches, with
#	@{$list_indels[$id]} = ($stat_parent, $stat_node, \@indices_blk) describing the $id th indel event at the branch, with @indices_blk listing the indices (in @blocks_in_cls = @{$set_cls_gblocks[$cl]})
#	of the blocks involved in the indel event,
#	%node2blwise_gapstat = ($node_id => \@blwise_gapstats, ...) if the map of gap states onto the interior nodes,
#	with $blwise_gapstats[$bl] being $char_pres/abs for the $bl th block (in the cluster) at the node $node_id;
#	
#	$cutoff_len_ins/del is the cutoff length for the insertion/deletion events;
#
#	$char_abs is the character representing the 'absence' state.
#
# OUTPUT: \@illegal_indels, where
#	@{$illegal_indels[$il]} = ($cl, $ps, $br_id, $id, $length) is for the $il th illegal indel event, with
#	$cl specifying a cluster,
#	$ps specifying a parsimonious scenario in the cluster,
#	$br_id specifying a branch,
#	$id specifying an illegal event in the node,
#	and $length is the length of the event.
#
#	The subroutine returns undef if it fails.
#
sub inspect_indel_events (\@\@$$$) {

	my ($set_cls_gblocks, $sets_psm_scns_for_cls, $cutoff_len_ins, $cutoff_len_del, $char_abs) = @_;

    (print STDOUT ' ' x 3, "< Subroutine 'inspect_indel_events' >\n\n") if ($TEST_LEVEL_INSP>1);

	my $ct_cls = @{$set_cls_gblocks};
	unless (@{$sets_psm_scns_for_cls} == $ct_cls) {
	    print STDOUT "[ERROR 'inspect_indel_events'] ILLEGAL INPUT: The size of ", '@{$sets_psm_scns_for_cls} = (', scalar (@{$sets_psm_scns_for_cls}), ") CLASHES with the number of gap-block clusters (=$ct_cls): $! !\n";
	    return undef;
	}

	my @illegal_indels = ();

	for (my $cl=0; $cl<$ct_cls; $cl++) { # Outer for-loop (over clusters) #

	    my $cls_gblock = $set_cls_gblocks->[$cl];
	    my $psm_scns_for_cls = $sets_psm_scns_for_cls->[$cl];
	    my $ct_psm_scns = @{$psm_scns_for_cls};

    (print STDOUT "\n", ' ' x 3, "[ The $cl th cluster has $ct_psm_scns parsimonious scenarios of indel events ]\n\n") if ($TEST_LEVEL_INSP>2);

	    for (my $ps=0; $ps<$ct_psm_scns; $ps++) { # Middle for-loop (over parsiminous scenarios) #

    (print STDOUT "\n", ' ' x 5, "\( The $ps th parsimonious scenario \)\n\n") if ($TEST_LEVEL_INSP>3);

		my ($br2indels, $node2bw_gstat) = @{$psm_scns_for_cls->[$ps]};

		foreach my $br_id (sort {$a <=> $b} keys %{$br2indels}) { # Inner-middle foreach-loop (over branches) #
		    my $indel_events = $br2indels->{$br_id};
		    my $ct_events = @{$indel_events};

    (print STDOUT ' ' x 7, "( The branch '$br_id' has $ct_events nominal indel events )\n") if ($TEST_LEVEL_INSP>3);

		    for (my $id=0; $id<$ct_events; $id++) { # Inner for-loop (over indel events) #
			my ($stat_pa, $stat_node, $indices_blk) = (defined $indel_events->[$id]) ? @{$indel_events->[$id]} : ();
			unless (defined $stat_pa) {
			    print STDOUT "[WARNING 'inspect_indel_events'] The $id th event on the branch '$br_id' is EMPTY  for the $ps th indel scenario for the $cl th cluster: $! !\n";
			    next;
			}
			my $cutoff_len = ($stat_pa eq $char_abs) ? $cutoff_len_ins : $cutoff_len_del;
			my $indel_len = 0;
			foreach my $indx_blk (@{$indices_blk}) { $indel_len += $cls_gblock->[$indx_blk][1] ; }

			unless ($indel_len <= $cutoff_len) {
			    print ' ' x 7, "\n[WARNING 'inspect_indel_events'] The $id th indel event along the $br_id th branch is EXCEEDINGLY LONG (length = $indel_len)  for the $ps th scenario in the $cl th gap-block cluster: $! !\n\n";
			    push @illegal_indels, [$cl, $ps, $br_id, $id, $indel_len];
			}

		    }				# End of the inner for-loop (over indel events) #

		} 		# End of the inner-middle foreach-loop (over branches) #

	    }			# End of the middle for-loop (over parsimonious scenarios) #

	}			# End of the outer for-loop (over clusters) #

    (print STDOUT "\n\n", ' ' x 3, "--- End of the Subroutine 'inspect_indel_events'  ---\n\n\n") if ($TEST_LEVEL_INSP>1);

	return \@illegal_indels;

}	# End of the subroutine 'inspect_indel_events' #


	## ADDED in creation of 'br_infer_psm_indel_events_dawg.pl'. ##

# read_dawg_ctrl_file:
#	This subroutine reads a Dawg control file,
#	and retrieves indel parameters and a guide tree.
#
# INPUT: \$ctrl_file, where
#	$infile is the path to a Dawg control file.
#
# OUTPUT: (\$tree_string, $gapmodel, $gap_param, $gaplen_cutoff, $tot_indel_rate), where
#	$tree_string is a string representing the guide tree;
#	$gapmodel specifies the gap model;
#	$gap_param is the power exponent if $gapmodel = '"PL"',
#			the negative binomial parameter if $gapmodel = '"NB"';
#	$gaplen_cutoff is the cut-off for the gap-length;
#	$tot_indel_rate is the total insertion/deletion rate (per site).
#
sub read_dawg_ctrl_file (\$) {

	my ($ctrl_file) = @_;
	local $/ = "\n";

	my $fh_ctrl = open_input_file2 (${$ctrl_file});
	unless (defined $fh_ctrl) {
	    print STDOUT "[ERROR 'read_dawg_ctrl_file'] 'open_input_file2' FAILED on the control file '${$ctrl_file}': $! !\n";
	    return (undef, undef, undef, undef, undef);
	}

	my ($tree_string, $gapmodel, $gap_param, $gaplen_cutoff, $tot_indel_rate);

	while (my $line = <$fh_ctrl>) { # Main while-loop (over lines). #

	    ($line =~ m/^\#/) and next; # Skip a comment line. #

	    $line =~ s/\s+$//;
	    $line =~ s/\;$//; # Added to prevent an error message (concerning $tot_indel_rate) on Mar 10 (Mon), 2014. #

	    my ($option_name, $value) = split /\s*\=\s*/, $line;

	    if ($option_name eq 'Tree') {
		$tree_string = $value;

	    } elsif ($option_name eq 'GapModel') {
		$gapmodel = $value;

	    } elsif ($option_name eq 'GapParams') {

		$value =~ s/^\{//;
		$value =~ s/\}$//;
		($gap_param, $gaplen_cutoff) = split /\s*\,\s*/, $value;

	    } elsif ($option_name eq 'Lambda') {

		$tot_indel_rate = $value;
	    }

	}			# End of the main while-loop (over lines). #

	close ($fh_ctrl);

	foreach my $var ($tree_string, $gapmodel, $gap_param, $gaplen_cutoff, $tot_indel_rate) { # Trailing foreach-loop. #
	    (defined $var) and next;
	    return (undef, undef, undef, undef, undef);
	}		# End of the trailing foreach-loop. #

	return (\$tree_string, $gapmodel, $gap_param, $gaplen_cutoff, $tot_indel_rate);

}	# End of the subroutine 'read_dawg_ctrl_file'. # 
